# Supplementary material for: A transcriptomic approach to understand patient susceptibility to pneumonia after abdominal surgery
Source: Ann Surg. Author manuscript; Available in PMC 2024 Feb 1. (PMC10829899; doi:10.1101/2023.01.25.23284914)
Supplement: Supplementary Table 2 [file EMS181405-supplement-Supplementary_Table_2.csv]

BIONIC Patient number	Length of Stay	Age	Pneumonia=1, Infection Free=0	ARISCAT Score for Postoperative Pulmonary Complications (Points)	ARISCAT classification	Postop day of Dx	Sepsis Y=1, N=0	Septic shock	Male=1 Female=0	Ethnicity	BMI	Obese Y=1, N=0	ASA	Comorbidities	Diabetes Mellitus, Y=1, N=0	Smoker Y=1, N=0	Cancer Type (histology)	Active cancer surgery Y=1, N=0	Mets Y=1, N=0	Neoadjuvant Y=1, N=0	Procedure	Laparosocopic or Lap assisted Y=1, N=0	Procedure Code: Colorectal=0, HPB=1, UGI=2,	Pre-op paired bloods	Hb_preop	WCC_preop	Neutrophils_preop	Lymphocytes_preop	Monocytes_preop	Creatinine_preop	Type of anaesthesia	Neuraxial analgesia used Y=1, N=0	Duration of surgery (hr:min)	Crystalloid (mls)	Colloids (mls)	Transfusion Y=1, N=0	Blood (units)	Blood products - type/quantity	Other	Intra-op Dexamethasone - No=0, Yes=1	Prophylactic Abx - No=0, Yes=1	Abx given	Severity - Minor=0, Moderative=1, Major=2	Peritoneal soiling - None=0, Minor=1, Local pus=2, Bowel content/Blood=3	Est blood loss ≤100=0, 101-499=1, 501-999=2, ≥1000=3	Post-Op Day 0 (2-6hrs) paired bloods	Hb_2.6h	WCC_2.6h	Neutrophils_2.6h
2	27	79	1	50	High risk	13	1	0	1	CAUCASIAN	28	0	2	HTN, PE, glaucoma, neoadjuvant chemotherapy	0	0	Adenocarcinoma T2N1M0	1	0	1	laparoscopic assissted oesophagectomy	1	2		12	3.8	1.8	1.5	0.4	46	GA & epidural	1	04:51:00	4000	500	0	0	0	0	1	1	co-amoxiclav	2	0	0		12.8	12.3	10.5
19	19	75	1	50	High risk	7	1	0	1	CAUCASIAN	25	0	2	HTN, T2DM, hypercholesterol, PE w IVC filter insitu, renal stones, Oesophageal cancer	1	0	Adenocarcinoma T2N0M0	1	0	1	Laparoscopic assisted oesophagectomy + feeding jejunostomy	1	2		11.7	4.1	2.7	1.1	0.3	94	GA & epidural	1	04:30:00	3000	0	0	0	0	0	0	1	co-amoxiclav	2	0	0		11.7	9.8	8.4
21	11	78	0	41	Intermediate risk	N/A	0	0	0	CAUCASIAN	26	0	2	PE, hysterectomy, HTN, multiple liver cysts, sclerotic bone lesions	0	0	Adenocarcinoma T3N0M0	1	0	0	Pylorus Preserving Pancreatico Duodenectomy- Whipples's procedure and gastrectomy	0	1		11.4	5.6	1	4.6	0.3	47	GA & epidural	1	04:24:00	2000	0	0	0	0	0	0	1	metronidazole	1	0	0		11.9	13.5	12.8
22	7	74	0	41	Intermediate risk	N/A	0	0	1	CAUCASIAN	20	0	2	nil	0	0	Adenocarcinoma T3N0M0	1	0	0	Pylorus Preserving Pancreatico Duodenectomy- Whipples's procedure	0	1		11.3	7.4	6	1	0.4	65	GA & epidural	1	04:10:00	4000	0	0	0	0	0	0	1	cefuroxime & metronidazole	2	0	1		10.8	10.8	15.5
31	6	74	0	41	Intermediate risk	N/A	0	0	1	CAUCASIAN	26	0	2	metastatic cancer, BPH	0	0	Adenocarcinoma - Mets	1	1	0	wedge liver resection	1	1		11.3	5	3.6	1	0.4	73	GA & epidural	1	04:15:00	2000	0	0	0	0	0	1	1	cefuroxime & metronidazole	2	0	2		9.6	8.7	7.7
32	6	60	0	41	Intermediate risk	N/A	0	0	1	CAUCASIAN	21	0	3	Metastatic rectosigmoid cancer, Anterior resection and covering ileostomy Dec 2014, Type 2diabetes	1	0	Adenocarcinoma T3N0M1	1	1	1	multiple wedge resections of liver; for liver metastasis	0	1		10.9	8	6.2	1	0.7	100	GA	0	03:27:00	4000	1000	1	3	RBC	0	0	1	co-amoxiclav	1	0	1		10.2	10.1	8.3
33	7	63	0	34	Intermediate risk	N/A	0	0	0	CAUCASIAN	36	1	3	metastatic cancer, current smoker, Severe radiation proctitis following treatment for SCC of vulva & cervix, HTN, Previous reversal of Hartmann's (1994), Cholescystectomy	0	1	N/A - for radiation colitis. Previous SCC	0	N/A	0	laparotomy, adhesiolysis and split end colostomy on 10/7/2015, paroxysmal AF	0	0		15.1	12	7.8	3	1.1	55	GA	0	02:05:00	2000	0	0	0	0	0	0	1	co-amoxiclav & metronidazole	2	0	0		14	13.7	11.4
34	7	72	0	34	Intermediate risk	N/A	0	0	1	CAUCASIAN	35	1	3	T2DM, metastatic cancer,OSA, hypercholesterolaemia	1	0	Adenocarcinoma T4N2M1 - New met resected	1	1	1	Liver resection	0	1		11.8	5.8	3.8	1.5	0.4	70	GA & epidural	1	02:10:00	4000	500	0	0	0		0	1	co-amoxiclav	1	0	3		10.3	9.1	7.7
40	226	79	1	41	Intermediate risk	14	1	0	1	CAUCASIAN	28	0	2	hypothyroidism, Hypertension, hypercholesteraemia	0	0	Adenocarcinoma T2N0M0	1	0	0	Distal pancreatectomy, splenectomy	0	1		13	5	3.3	1.1	0.5	115	GA & epidural	1	03:15:00	2000	0	1	4	4xRBC, 4XFFP	0	0	1	Cefuroxime	2	0	3		11.6	8.7	7.2
41	14	81	0	58	High risk	N/A	0	0	1	BLACK	28	0	3	diabetes, hypertension, hypercholesteraolaemia	1	0	Adenocarcinoma T3N2M0	1	0	0	distal gastrectomy	0	2		9.1	6.8	3.9	1.9	0.8	57	GA	0	02:10:00	4000	0	1	2	2x RBC	0	0	1	co-amoxiclav	2	0	1		11.9	10.2	8.4
46	10	71	0	41	Intermediate risk	N/A	0	0	0	CAUCASIAN	24	0	2	anaemia, cervical spondylitis, adenocarcinoma, no metastatic spread, hiatus hernia,	0	1	Adenocarcinoma T1N0M0	1	0	0	laparoscopic right hemicolectomy	1	0		12.1	4.3	2.7	1	0.6	56	GA & epidural	1	04:05:00	3000	0	0	0	0	0	0	1	cefuroxime/metronidazole	1	0	0		12.4	8.5	7.1
47	7	78	0	41	Intermediate risk	N/A	0	0	0	BLACK	46	1	3	HTN, gout, fibriods, TIA, pulmonary adenocarcinoma, colon tubuvillous adenoma	0	0	Tubovillous adenoma	0	N/A	0	Laparscopic adhesionolysis & right hemicolectomy	1	0		11.5	4	1.7	2	0.3	80	GA & spinal	1	04:00:00	4000	0	0	0	0	0	0	1	cefuroxime/metronidazole	2	3	1		12.3	8.7	7.7
49	14	57	1	50	High risk	5	1	0	1	CAUCASIAN	30	1	2	Obesity	0	0	Adenocarcinoma T3N1M0	1	0	1	laparoscopic assisted oesophagectomy	1	2		12	5.3	3	1.5	0.6	74	GA & epidural	1	04:15:00	3000	0	0	0	0	0	0	1	co-amoxiclav	2		0		12	15.9	14
51	19	68	0	41	Intermediate risk	N/A	0	0	0	CAUCASIAN	25	0	3	Hypothyroidism, Hypertension, T2DM, Facial neuralgia, Multiple sclerosis, depression	1	0	Cholangiocarcinoma T3N1M0	1	0	0	PPPD & cholevystectomy	0	1		11.8	5.1	2.9	1.7	0.5	39	GA & epidural	1	05:30:00	3000	0	0	0	0	0	1	1	cefuroxime/metronidazole & gentamycin	2	0	1		11.6	8.8	7.4
52	11	57	1	41	Intermediate risk	3	1	0	1	CAUCASIAN	25	0	2	CKD	0	1	Adenocarcinoma T3N1M0	1	0	0	open PPPD & cholecystectomy	0	1		10.1	11.8	6.5	4	1.2	125	GA	0	04:29:00	4000	0	0	0	0	0	1	1	co-amoxiclav	2		1		9.6	20.5	17.8
55	9	46	1	42	Intermediate risk	5	1	0	1	CAUCASIAN	17	0	2	current smoker, left hydronephrosis, syringomycocle, diverticular disease	0	1	N/A	0	N/A	0	lap converted to open high anterior resection- colo-vesicle fistula divercular disease	1	0		7.9	7.4	5.4	1.3	0.4	54	GA	0	03:00:00	2000	0	0	0	0	0	0	1	cefuroxine/metronidazole	2	0	0		10.5	13.1	10.9
60	8	73	0	41	Intermediate risk	N/A	0	0	0	CAUCASIAN	21	0	3	COPD, peripheral vascular disease, B cell chronic lymphocytic leaukaemia, AF	0	1	Adenocarcinoma T3N1M0	1	0	0	pancreato-duodenectomy	0	1		13.9	6.4	3.1	2.4	0.6	45	GA	0	03:40:00	4500	0	1	2	RBC	0	1	1	cefurixime & metronidazole & gentamicin	2	0	0		13.8	17.8	15.7
63	8	75	0	41	Intermediate risk	N/A	0	0	0	CAUCASIAN	23	0	2	TIA, ischaemic HD, MI, poor LV function	0	0	Adenocarcinoma T2N1M0	1	0	0	Whipple's procedure for head of pancreas tumour	0	1		10.8	5.8	3.8	1.6	0.3	45	GA & epidural	1	05:04:00	2000	0	0	0	0	0	1	1	cefuroxime	2	0	0		13.4	17.3	15.2
71	13	78	0	41	Intermediate risk	N/A	0	0	1	CAUCASIAN	23	0	3	TCC bladder, adenocarcinoma lung, nephrectomy, renal cancer, COPD	0	1	Adenocarcinoma T3N0M0	1	0	0	laparoscopic anterior resection with formation of loop ileostomy for rectal tumour	1	0		11	8.6	6	1.6	0.8	99	GA & epidural	1	06:00:00	3000	0	0	0	0	0	1	1	co-amoxiclav 7 metronidazole	2	3	0		10.1	13	11.4
73	22	72	1	41	Intermediate risk	9	1	0	1	CAUCASIAN	21	0	2	sigmoid colectomy, hypercholesterolaemia, rectal cancer	0	1	Adenocarcinoma T3N0M0	1	0	0	laparoscopic low anterior resection for mid rectal cancer	1	0		10.2	5.6	4.3	0.5	0.6	55	GA & epidural	1	03:10:00	2000	0	0	0	0	0	1	1	gentamicin, metronidazole	2	3	0
74	65	55	1	41	Intermediate risk	4	1	0	1	CAUCASIAN	29	0	2	HTN	0	0	Neuroendocrine T3N0M0	1	0	0	pppd	0	1		15.4	6.8	5	1.1	0.7	62	GA & epidural	1		3000	0	0	0	0	0	1	1	co-amoxiclav	2	3	1
77	15	75	1	34	Intermediate risk	8	1	0	1	CAUCASIAN	25	0	3	COPD, recurrent DVT, HTN, benign oesophageal stricture, BPH	0	0	GIST	0	N/A	0	Laparoscopic right hemicolectomy	1	0		12.4	6.3	4.1	1.5	0.6	66	GA	0	02:55:00	3000	0	0	0	0	0	0	1	cefuroxime/metronidazole	1	0	0
85	12	70	0	50	High risk	N/A	0	0	1	CAUCASIAN	35	1	3	MI, PCI 2000, sleep apnoea on CPAP	0	0	Adenocarcinoma	1	Unknown	0	Laparoscopic assisted oesophagastretomy and feeding jejunostomy 25/11/15 for oesophageal cancer	1	2		12.9	13	11.4	0.5	1	62	GA & epidural	1	07:45:00	6000	0	0	0	0	0	1	1	co-amoxiclav	2	1	0
86	10	56	1	45	High risk	5	1	0	1	CAUCASIAN	26	0	2	TB 1998, prev right hemi	0	0	Adenocarcinoma T3N1M0	1	0	0	bowel mass resection- ielo-colectomy	0	0		10	8	6.6	0.6	0.5	83	GA & epidural	1	03:00:00	2000	0	0	0	0	0	0	1	co-amoziclav	2	3	0
88	10	75	0	41	Intermediate risk	N/A	0	0	0	CAUCASIAN	21	0	2	phaeochromocytoma, COPD, ERCP, pancreatic cancer	0	0	Adenocarcinoma T3N1M0	1	0	0	PPPD	0	1		10.8	7.5	3.5	3	0.6	80	GA & epidural	1	04:00:00	3000	0	0	0	0	0	1	1	cefuroxime, metronidazole	2	0	0
102	6	81	0	47	High risk	N/A	0	0	0	CAUCASIAN	24	0	2	h.hernia, htn, caecal adenocarcinoma, epilepsy, seni;e vascular degeneration	0	1	Adenocarcinoma T3N0M0	1	0	0	lap riht hemicolectomy	0	0		12	5.1	2.3	2.1	0.5	47	ga	0	02:50:00	2000	0	0	0	0	0	1	1	cef & met	2	3
107	3	62	0	34	Intermediate risk	N/A	0	0	1	CAUCASIAN	23	0	3	cirrhosis, HCC, HTN, varices, chemo for hcc 2014	0	1	HCC	1	0	0	lap chole and RFA to liver lesion	1	1		12.4	4.9	2.1	0.4	0.4	68	ga	0	02:00:00	1000	0	0	0	0	0	0	1	co-amoxiclav	1	1	0
109	7	66	0	41	Intermediate risk	N/A	0	0	1	ASIAN	30	1	2	Previous colorectal cancer	0	0	N/A	0	N/A	0	laparotomy, total colectomy/proctocolectomy, repair of perineal hernia, closure of the anus and placement of an end-ileostomy	0	0								GA & epidural	1	04:35:00	4000	0	0	0	0	0	1	1	cef & met	2	3			13.4	5.3	3.8
110	7	57	0	41	Intermediate risk	N/A	0	0	1	CAUCASIAN	33	1	2	Metastatic neuroendocrine cancer	0	1	Neuroendocrine T1N1M1	1	1	0	RIGHT HEMICOLECTOMY AND LIVER SEGMENT RESECTION	0	0		14.6	9.8	5.9	2.5	0.9	88	ga	0	03:30:00	4000	500	0	0	0	0	0	1	metronidazole	1	0	1		12.2	8.6	6.8
111	6	67	0	34	Intermediate risk	N/A	0	0	1	CAUCASIAN	24	0	2	metastatic CA, smoker	0	1	Adenocarcinoma T3N0M0	1	0	0	lap anterior resection	1	0		16.6	9.3	5.8	2.7	0.7	88	ga and spinal	1	02:21:00	3000	0	0	0	0	0	1	1	metronidazole, gent	1	0	0
115	14	69	1	41	Intermediate risk	5	1	1	0	CAUCASIAN	28	0	2	HTN, depression	0	0	Cholangiocarcinoma T3N0M0	1	0	0	PPPd + cjolecystectomy	0	1		13.8	11	6.5	2.9	1.1		ga	0	05:00:00	5000	500	1	1		0	0	1	co-amoxiclav	2	0
116	6	53	0	41	Intermediate risk	N/A	0	0	0	CAUCASIAN	25	0	3	COPD, smoker, TAH + BSO	0	1	Adenocarcinoma T3N0M0	1	0	0	lap hemicollectomy converted to open	1	0		12.3	7	4.4	1.9	0.4	59	ga	0	03:15:00	4000		0			0	1	1	cefuroxime metronidazole	2
127	10	57	0	41	Intermediate risk	N/A	0	0	1	CAUCASIAN	23	0	2	metastatic CA	0	0	Adenocarcinoma - Mets	1	1	1	Rfa to liver mets and lobe resection	0	1		10.9	5.1	3.8	0.9	0.4	113	GA & epidural	1	04:20:00	3000	0	0	0	0	0	1	1	cefuroxime metronidazole	2	0	1		10.4	8.6	7.1
133	29	67	1	41	Intermediate risk	11	1	0	0	CAUCASIAN	34	1	2	OA, HTN	0	0	Adenocarcinoma T3N1M0	1	0	0	PPPD	0	1		13.9	13.2	11.2	0.9	1.1	78	GA	0	08:55:00	6000	1000	0	0	0		1	1	Coamoxiclav	2	0	2
134	17	60	0	41	Intermediate risk	N/A	0	0	0	BLACK	24	0	3	T1DM, HTN	1	0	Adenocarcinoma T3N1M0	1	0	0	PPPD, cholecystectomy	0	1		10.5	3.4	0.9	2.3	0.2	58	GA & epidural	1	03:37:00	3000	0	0	0	0	0	0	1	cefuroxime, metronidazole	2	0	1		10.3	5.1	3.7
135	4	70	0	34	Intermediate risk	N/A	0	0	1	CAUCASIAN	24	0	1	Nil	0	0	Adenocarcinoma T2N0M0	1	0	0	laparoscopic anterior resection of rectum	1	2		11.2	3.6	1.7	1.4	0.3	84	ga and spinal	1	03:00:00	3000	0	0	0	0	0	1	1	cefuroxime, metronidazole	2	0	0
136	10	57	0	41	Intermediate risk	N/A	0	0	0	CAUCASIAN	23	0	2	CAD, CHF, Asthma	0	0	GIST	0	N/A	0	PPPD	0	1		11.9	6	4	1.4	0.5	48	GA & epidural	1	03:30:00	4000	0	0	0	0		1	1	cefuroxime, metronidazole	2	3	1		12	12.5	10.4
138	9	68	0	41	Intermediate risk	N/A	0	0	0	CAUCASIAN	23	0	2	HTN, Hypothyroid, menigioma 1982, kidney lesion	0	0	Adenocarcinoma T3N1M0	1	0	0	PPPD	0	1		12.5	5.7	3.4	1.9	0.3	58	GA & epidural	1	06:29:00	4000	0	0	0	0		1	1	Cefuroxime, Metronidazole, gentamycin	2	0			10.5	12.7	11.2
148	14	51	0	52	High risk	N/A	0	0	0	CAUCASIAN	22	0	3	Stroke, RA, hiatus hernia	0	1	Adenocarcinoma T3N1M0	1	0	0	PPPD	0	1		8.3	12.1	8.5	2.4	1.1	47	GA & epidural	1	06:30:00	4000	0	1	2	RBC 2	0	0	1	Cefuroxime, Metronidazole	2	0	3
[truncated: 19 more columns]
