# Supplementary material for: A transcriptomic approach to understand patient susceptibility to pneumonia after abdominal surgery
Source: Ann Surg. Author manuscript; Available in PMC 2024 Feb 1. (PMC10829899; doi:10.1101/2023.01.25.23284914)
Supplement: Supplementary Table 3 [file EMS181405-supplement-Supplementary_Table_3.csv]

baseMean	log2FoldChange	lfcSE	stat	pvalue	padj	gene_name
278.614134	1.718256927	0.292767985	5.869005539	4.38E-09	2.70E-08	AL627309.1
3760.569196	1.592114659	0.259947122	6.124763564	9.08E-10	6.49E-09	AL627309.6
1881.816084	1.593516518	0.255202653	6.244122072	4.26E-10	3.25E-09	AL627309.7
43.24749518	2.040522798	0.318148862	6.413735954	1.42E-10	1.20E-09	AL627309.2
195.7634765	1.904643446	0.285960509	6.660512156	2.73E-11	2.66E-10	AL627309.5
7.203743853	2.027451438	0.524462934	3.865766875	0.000110741	0.000293374	RNU6-1100P
134.6686703	1.279849829	0.360507207	3.550136599	0.000385031	0.000909919	AP006222.1
1015.143301	1.658744251	0.262331857	6.32307593	2.56E-10	2.05E-09	AL732372.2
38.51149093	1.601503418	0.706264057	2.267570325	0.023355408	0.037497713	FO681485.1
9.485260538	1.670170615	0.430397216	3.880533031	0.000104228	0.00027742	AL669831.3
201.4732359	1.018913849	0.164902437	6.178888964	6.46E-10	4.79E-09	AL669831.1
125.9794255	-1.021339889	0.172820675	-5.909824658	3.42E-09	2.16E-08	LINC01128
195.3254985	-0.722338637	0.122572971	-5.893131494	3.79E-09	2.37E-08	KLHL17
4.528222042	-2.891258968	0.683723367	-4.228697026	2.35E-05	7.14E-05	AL645608.7
50.13122222	-1.848941985	0.355466937	-5.201445741	1.98E-07	8.97E-07	HES4
134.8199623	-0.727850055	0.226473368	-3.213843919	0.001309708	0.002774559	AGRN
234.494612	-0.887790421	0.138120744	-6.42764002	1.30E-10	1.10E-09	C1orf159
82.80043479	-1.128895007	0.247457886	-4.561968209	5.07E-06	1.74E-05	TNFRSF18
137.4788301	-1.57625693	0.226851061	-6.948422119	3.69E-12	4.32E-11	TNFRSF4
75.22512912	-0.670394387	0.206807953	-3.241627685	0.001188492	0.00254027	SCNN1D
44.46706797	-0.61930439	0.167684	-3.693282552	0.000221378	0.000551832	AL391244.2
9.668518964	-1.613298776	0.397714395	-4.056425405	4.98E-05	0.000141925	ATAD3C
580.7920183	-0.762822411	0.151153682	-5.046667749	4.50E-07	1.89E-06	ATAD3B
255.4683476	-0.6278209	0.117904972	-5.32480427	1.01E-07	4.85E-07	ATAD3A
63.56095079	-0.859327267	0.205685393	-4.177872101	2.94E-05	8.78E-05	FNDC10
33.07800191	-1.01047146	0.227355651	-4.444452812	8.81E-06	2.90E-05	AL691432.4
17.56058376	-1.445059098	0.370707009	-3.898116475	9.69E-05	0.000259775	MMP23B
5.736055789	-1.581698386	0.539401578	-2.93232065	0.003364392	0.006503887	MMP23A
188.8343643	-0.702070919	0.195554373	-3.590157096	0.000330479	0.000793055	AL031282.2
934.8924102	-0.7050539	0.184979367	-3.811527264	0.000138111	0.0003585	SLC35E2A
14003.38131	0.634716623	0.152164987	4.171239617	3.03E-05	9.01E-05	NADK
5504.776722	0.752208294	0.107909073	6.970760386	3.15E-12	3.76E-11	GNB1
109.9896124	-0.59486762	0.137418733	-4.328868476	1.50E-05	4.73E-05	MORN1
24.62903497	-0.815432293	0.266408334	-3.060836272	0.002207198	0.004450422	AL513477.1
373.7027565	-1.295648934	0.237830757	-5.447777023	5.10E-08	2.60E-07	PLCH2
112.029171	-0.981842771	0.151020973	-6.501367004	7.96E-11	7.05E-10	AL139246.5
422.1702845	0.650587425	0.145842648	4.460885989	8.16E-06	2.71E-05	TNFRSF14-AS1
88.52633898	-0.907599739	0.203972486	-4.449618451	8.60E-06	2.84E-05	AL139246.2
11.07016726	-1.093274963	0.328328399	-3.329821507	0.000869017	0.001915822	AL139246.3
268.6159205	-0.894224497	0.11868109	-7.534683893	4.90E-14	8.26E-13	PRXL2B
59.73881371	-0.670814509	0.205056558	-3.271363353	0.001070303	0.002311493	TTC34
2691.838296	0.912411456	0.15172885	6.013434187	1.82E-09	1.21E-08	MEGF6
316.3315775	-0.60802174	0.113146244	-5.373768634	7.71E-08	3.80E-07	TP73-AS1
331.2097404	1.040552507	0.455753323	2.283148483	0.022421624	0.036132228	SMIM1
201.9857356	-0.797890626	0.107414327	-7.428158303	1.10E-13	1.75E-12	DFFB
4.819316131	-3.478539047	0.815112476	-4.267557116	1.98E-05	6.08E-05	AJAP1
436.3405561	-0.726438188	0.124529384	-5.833468077	5.43E-09	3.28E-08	RPL22
44.41541035	-2.91784369	0.355823724	-8.20025056	2.40E-16	6.56E-15	RNF207
85.36051026	-0.763312326	0.195171086	-3.910990814	9.19E-05	0.000247481	ACOT7
918.0775202	-1.929865304	0.228717266	-8.437777064	3.23E-17	1.06E-15	TNFRSF25
55.76941531	-2.068128403	0.301043951	-6.869855373	6.43E-12	7.14E-11	PLEKHG5
390.0598665	-0.956133413	0.125909214	-7.593831958	3.11E-14	5.44E-13	NOL9
197.5315314	1.086217442	0.137718447	7.887232705	3.09E-15	6.73E-14	PHF13
411.7352846	-0.717695257	0.102946302	-6.971549683	3.13E-12	3.74E-11	DNAJC11
1387.853202	1.26629969	0.143192559	8.843334468	9.29E-19	4.21E-17	VAMP3
30.38672126	1.105139865	0.189610463	5.82847511	5.59E-09	3.36E-08	Z98884.2
44.56945494	-0.775741941	0.253928921	-3.054957022	0.002250928	0.004525389	PER3
10.25678469	1.692549026	0.3173582	5.333244982	9.65E-08	4.65E-07	AL009183.1
4.497400515	1.45316313	0.450481115	3.22580255	0.0012562	0.002672433	ERRFI1
9.940134718	-1.034248825	0.35077014	-2.948508741	0.003193111	0.006206868	SLC45A1
150.8756195	0.733113927	0.169541063	4.324108363	1.53E-05	4.82E-05	RERE-AS1
9.809257173	-1.092482931	0.367580307	-2.972093204	0.002957769	0.005793475	AL357552.3
11290.36073	0.755442549	0.180224915	4.191665455	2.77E-05	8.30E-05	ENO1
3.861348963	-1.470495865	0.64755406	-2.270846491	0.023156272	0.037213229	CA6
105.0703958	-1.284267653	0.173134006	-7.417766647	1.19E-13	1.88E-12	GPR157
10.94425303	-1.153010362	0.339046307	-3.400745972	0.000672022	0.001516481	MIR34AHG
2988.486983	1.429923121	0.142471557	10.03655149	1.05E-23	1.94E-21	H6PD
94.78008163	-1.129813073	0.167573208	-6.742205925	1.56E-11	1.60E-10	TMEM201
14387.77162	0.720300023	0.127191878	5.663097652	1.49E-08	8.28E-08	PIK3CD
80.02333148	1.50419692	0.248015823	6.064923205	1.32E-09	9.08E-09	PIK3CD-AS1
963.5815574	-0.861120173	0.143294958	-6.009424095	1.86E-09	1.24E-08	CLSTN1
9.616815994	0.702213959	0.282716672	2.483808094	0.012998584	0.022134616	RN7SKP269
195.7264978	1.172942574	0.19504558	6.013684459	1.81E-09	1.21E-08	RBP7
2920.129868	2.162076732	0.236381584	9.146553184	5.88E-20	3.78E-18	KIF1B
15.31436937	2.316907907	0.34358607	6.743311534	1.55E-11	1.59E-10	RNU6-37P
118.6064587	2.020427472	0.271648182	7.437662405	1.02E-13	1.63E-12	AL139424.2
14951.94901	2.101292179	0.252769222	8.3130856	9.32E-17	2.80E-15	PGD
472.935839	-0.710070901	0.097398354	-7.290378879	3.09E-13	4.49E-12	DFFA
12.64694053	-1.626860045	0.339596466	-4.790568235	1.66E-06	6.26E-06	C1orf127
310.0424155	-0.5887638	0.126802283	-4.643164053	3.43E-06	1.22E-05	SRM
21.45388249	-1.280424132	0.272276551	-4.702660317	2.57E-06	9.29E-06	AL109811.1
267.7457517	-0.782257728	0.115221366	-6.789172481	1.13E-11	1.19E-10	UBIAD1
47.14812742	-1.582679076	0.279672371	-5.659046945	1.52E-08	8.45E-08	FBXO2
343.1432261	-1.001343086	0.147900316	-6.770391819	1.28E-11	1.33E-10	FBXO44
424.5093596	0.605824747	0.224657147	2.696663579	0.007003799	0.012645616	FBXO6
427.643792	0.961677766	0.129120174	7.447928028	9.48E-14	1.52E-12	MAD2L2
72.43856849	-1.059681467	0.274340233	-3.862654248	0.000112162	0.000296801	DRAXIN
4479.065868	0.708176161	0.16327079	4.337433303	1.44E-05	4.56E-05	AGTRAP
1422.206827	0.761341251	0.163116243	4.667476619	3.05E-06	1.09E-05	PLOD1
3216.492186	1.28235779	0.187580154	6.836319105	8.13E-12	8.85E-11	MFN2
1871.455158	0.828862847	0.157011876	5.278981886	1.30E-07	6.11E-07	MIIP
7.787203811	-1.202931958	0.404143027	-2.976500589	0.002915585	0.005719257	LINC02766
227.4545369	-1.440625184	0.203960139	-7.063268311	1.63E-12	2.04E-11	DHRS3
347.5275014	1.31406469	0.281597844	4.666458638	3.06E-06	1.10E-05	KAZN
16.99924679	-0.769669017	0.329392962	-2.336628601	0.019458504	0.031852521	TMEM51
400.6063004	0.79145857	0.12058551	6.563463308	5.26E-11	4.83E-10	CASP9
65.72744879	-1.593988627	0.232164206	-6.865781148	6.61E-12	7.32E-11	AGMAT
37.58017439	-0.718491339	0.208218253	-3.450664523	0.000559208	0.001282857	UQCRHL
55.64679495	-1.036261514	0.175974797	-5.888692771	3.89E-09	2.43E-08	AL109627.1
56.5320759	-1.15047618	0.170385872	-6.75218061	1.46E-11	1.50E-10	CPLANE2
385.8136411	-1.112615697	0.145510224	-7.646306006	2.07E-14	3.76E-13	CROCCP3
121.6547457	-0.809350317	0.186305657	-4.344206881	1.40E-05	4.43E-05	NBPF1
30.79986563	-1.158329187	0.253653716	-4.56657685	4.96E-06	1.71E-05	MST1P2
7.491801153	-2.063629367	0.66818016	-3.088432565	0.002012154	0.004097456	ESPNP
789.0092084	-1.071633106	0.164306276	-6.52216781	6.93E-11	6.22E-10	CROCC
7.817604822	-1.171504352	0.467323729	-2.506836867	0.012181692	0.020873149	MST1L
8986.934256	1.410473786	0.263019791	5.36261466	8.20E-08	4.02E-07	PADI2
8382.298653	2.049397116	0.259677901	7.892073648	2.97E-15	6.52E-14	PADI4
1102.479227	-0.650520648	0.08142178	-7.989516456	1.35E-15	3.21E-14	RCC2
580.4104334	-0.886773292	0.170118299	-5.212686101	1.86E-07	8.48E-07	ARHGEF10L
148.0711725	0.923904568	0.162428118	5.688082715	1.28E-08	7.24E-08	ALDH4A1
413.3221374	-1.183272408	0.150615212	-7.856260957	3.96E-15	8.45E-14	IFFO2
315.3812668	-0.741692871	0.119373999	-6.213186089	5.19E-10	3.90E-09	EMC1
179.2665331	-0.690749335	0.125433097	-5.506914448	3.65E-08	1.91E-07	MRTO4
7.151429921	-1.165102885	0.401531225	-2.901649516	0.003712036	0.007101453	AKR7A3
8145.201316	0.688840452	0.122329178	5.631039643	1.79E-08	9.84E-08	CAPZB
50.73791742	-1.84176123	0.30167807	-6.105055065	1.03E-09	7.24E-09	NBL1
36.57833367	-0.7290738	0.174923025	-4.16796931	3.07E-05	9.13E-05	AL031727.1
18.78275137	-1.255682227	0.490174679	-2.561703574	0.010416018	0.0181038	HTR6
329.1567513	-1.04285946	0.136633657	-7.632522472	2.30E-14	4.13E-13	TMCO4
125.5332608	-0.847224684	0.164816797	-5.14040255	2.74E-07	1.20E-06	OTUD3
10.66210577	-0.858510696	0.391984545	-2.190164656	0.028512297	0.04483938	CAMK2N1
2984.369766	1.360779068	0.235771512	5.771600892	7.85E-09	4.60E-08	CDA
4676.128739	0.75870449	0.208078637	3.646239229	0.000266106	0.000652515	PINK1
997.6781974	1.156137187	0.151463189	7.633123236	2.29E-14	4.12E-13	EIF4G3
6.817770289	1.253682611	0.372706302	3.363727967	0.000768973	0.001712664	RPS15AP6
10.01444336	1.15012485	0.334389339	3.439478221	0.000582837	0.00133231	AL627311.1
9559.541836	1.419419902	0.159739748	8.885827836	6.34E-19	2.98E-17	ECE1
58.04268738	0.729461175	0.157670241	4.626498747	3.72E-06	1.31E-05	ECE1-AS1
21312.28235	1.693600254	0.282074445	6.004089634	1.92E-09	1.27E-08	ALPL
107.1891171	1.605892763	0.255985158	6.273382327	3.53E-10	2.74E-09	LINC02596
10.67245329	-0.970390785	0.32015237	-3.031027959	0.002437227	0.004859604	LDLRAD2
52.52373556	-1.114828124	0.254975473	-4.372295545	1.23E-05	3.94E-05	HSPG2
2.831326669	-2.344158595	0.847916406	-2.764610497	0.00569908	0.010470299	AL590556.2
154.6777802	-0.826954812	0.116870483	-7.075822687	1.49E-12	1.89E-11	LINC00339
4824.869732	0.845461649	0.108986275	7.757505687	8.66E-15	1.70E-13	CDC42
805.852312	-0.664659073	0.13316475	-4.99125385	6.00E-07	2.45E-06	ZBTB40
79.67394125	-1.12408204	0.194934215	-5.766468645	8.09E-09	4.73E-08	LINC01355
59.6704909	-2.193244958	0.349754623	-6.270810481	3.59E-10	2.79E-09	TCEA3
19.77862837	-0.746973813	0.269893683	-2.767659496	0.005646041	0.010386154	ASAP3
896.3964335	1.051028505	0.253023269	4.153880819	3.27E-05	9.65E-05	E2F2
98.40845002	-0.876902225	0.223280911	-3.927349726	8.59E-05	0.000232451	ID3
31.10553594	-1.724332087	0.339256937	-5.082673033	3.72E-07	1.59E-06	MDS2
51.62089491	-0.757477692	0.14515662	-5.218347542	1.81E-07	8.26E-07	ELOA-AS1
1272.37907	0.628079591	0.121167889	5.183548173	2.18E-07	9.77E-07	LYPLA2
136.9038519	-1.76856593	0.229423753	-7.708730716	1.27E-14	2.43E-13	CNR2
39.74648906	-1.590910555	0.271737757	-5.854580427	4.78E-09	2.92E-08	BTBD6P1
62.00533538	-1.173894488	0.236432375	-4.965032769	6.87E-07	2.77E-06	IFNLR1
27.28848918	-0.996255024	0.226143395	-4.405412879	1.06E-05	3.43E-05	STPG1
526.301971	-1.284459103	0.146110443	-8.791015028	1.48E-18	6.44E-17	NIPAL3
18.42533513	-1.604265664	0.375034847	-4.277644263	1.89E-05	5.84E-05	RCAN3AS
489.2590718	-1.409692295	0.218312728	-6.457215349	1.07E-10	9.21E-10	RCAN3
209.2620981	1.192797683	0.182134848	6.548981121	5.79E-11	5.27E-10	CLIC4
2347.963044	-0.944807695	0.186186805	-5.074514784	3.88E-07	1.65E-06	RUNX3
315.2445947	0.633384872	0.101778418	6.22317464	4.87E-10	3.67E-09	SYF2
64.90069964	-0.625810417	0.151728649	-4.124536944	3.71E-05	0.000108325	AL031432.4
17.21018804	-0.623279902	0.225678997	-2.761798437	0.005748395	0.010552585	AL031432.5
1259.835991	0.666773416	0.11253254	5.92516097	3.12E-09	1.98E-08	TMEM50A
1411.867794	-1.074882335	0.179991122	-5.971863067	2.35E-09	1.52E-08	LDLRAP1
14.72856263	-0.86798798	0.273120723	-3.178037794	0.001482754	0.003103435	AL606491.1
280.6199109	-1.393197095	0.2030624	-6.860930906	6.84E-12	7.54E-11	MAN1C1
14.9319802	-0.815694241	0.235533757	-3.46317339	0.000533844	0.001230117	AL020996.1
120.2561936	-1.272089767	0.180417544	-7.050809703	1.78E-12	2.22E-11	PAQR7
109.5885698	-1.191249709	0.176266968	-6.758212972	1.40E-11	1.44E-10	STMN1
266.0572401	-1.051582511	0.119606259	-8.792035788	1.47E-18	6.40E-17	PAFAH2
61.27715806	-0.802878002	0.209936423	-3.824386406	0.000131098	0.00034201	PDIK1L
27.6391232	-1.364760854	0.281706618	-4.844617652	1.27E-06	4.89E-06	CNKSR1
189.0475235	-0.790090313	0.116690378	-6.770826575	1.28E-11	1.33E-10	CEP85
3922.758502	0.633137158	0.167274068	3.785028752	0.000153691	0.000395693	SH3BGRL3
1745.030954	-1.232111395	0.214674693	-5.739434746	9.50E-09	5.47E-08	CD52
177.1804267	-2.334742331	0.573311574	-4.072379549	4.65E-05	0.000133316	ZNF683
11332.18523	1.384076853	0.157596006	8.782436089	1.60E-18	6.92E-17	RPS6KA1
4.625259815	-1.098909833	0.459580802	-2.39111344	0.016797362	0.027861438	RN7SL165P
11135.61653	0.806743374	0.155969692	5.172436811	2.31E-07	1.03E-06	ZDHHC18
15.37677066	-0.780915054	0.327561598	-2.384025051	0.017124437	0.028360305	SFN
8.958478065	-1.108663362	0.416252544	-2.663439245	0.007734638	0.01383527	KDF1
4740.883497	0.777117018	0.141554627	5.489873659	4.02E-08	2.08E-07	WDTC1
21.15655209	-0.644623137	0.242521001	-2.658009552	0.007860367	0.014044309	ACTG1P20
9520.620038	0.747873797	0.14016756	5.335569757	9.52E-08	4.59E-07	WASF2
19.27592565	-1.628288119	0.315827203	-5.15562973	2.53E-07	1.12E-06	BX293535.1
286.6561618	-0.723637757	0.141650752	-5.108605119	3.25E-07	1.41E-06	AHDC1
21374.24445	1.139585975	0.160429672	7.103336675	1.22E-12	1.58E-11	FGR
136.4882206	-0.661322641	0.10622472	-6.225694385	4.79E-10	3.62E-09	FAM76A
511.940399	0.759152195	0.101523269	7.477617722	7.57E-14	1.24E-12	STX12
10.9991574	0.750158407	0.268146724	2.797566928	0.00514891	0.009560284	AL020997.2
7.832087567	0.734894975	0.299083645	2.45715534	0.014004212	0.023644149	AL020997.3
13684.18927	0.979706384	0.1490879	6.571334002	4.99E-11	4.60E-10	THEMIS2
12.38828357	0.847453804	0.281927278	3.005930505	0.002647695	0.005232428	SPCS2P4
56.1718069	1.137633643	0.205662323	5.5315608	3.17E-08	1.67E-07	AL137792.1
25.19048823	-0.619315688	0.253116212	-2.446764205	0.014414511	0.024262215	RNU6-176P
637.9812034	2.110718054	0.237781038	8.876729917	6.89E-19	3.18E-17	SESN2
355.0137999	0.598115842	0.114862882	5.207216054	1.92E-07	8.72E-07	MED18
196.4596295	-0.778509878	0.128727148	-6.047752087	1.47E-09	9.98E-09	SNHG12
13.9230796	-0.931348697	0.288129164	-3.232399957	0.001227551	0.002617157	AL138785.3
83.7502322	-0.962805175	0.135135683	-7.124729387	1.04E-12	1.37E-11	MECR
63.05204101	-1.159495887	0.226746753	-5.11361627	3.16E-07	1.37E-06	MATN1-AS1
16.0208373	0.861836762	0.233902717	3.684594923	0.000229067	0.000569324	AL137857.1
29223.23027	0.727020321	0.126491132	5.747599149	9.05E-09	5.24E-08	LAPTM5
25.81566183	0.834590674	0.21276721	3.922553082	8.76E-05	0.000236785	MIR4420
99.55800786	-0.590203405	0.261186103	-2.259704473	0.023839599	0.038192908	SDC3
13.79297958	-0.596141737	0.23297677	-2.558803339	0.010503314	0.018238533	AC114495.2
125.4647645	1.2150992	0.278865545	4.357294128	1.32E-05	4.19E-05	SERINC2
6.926172337	-1.424555181	0.449179613	-3.171460012	0.001516747	0.003167121	LINC01226
710.7447789	1.133247417	0.137201077	8.259756015	1.46E-16	4.18E-15	PEF1
27.59847401	-1.722540969	0.317845302	-5.419431899	5.98E-08	3.01E-07	ADGRB2
67.77083711	-1.019178272	0.166037498	-6.138241586	8.34E-10	6.01E-09	CCDC28B
13.62219665	-1.073249931	0.25431078	-4.22022979	2.44E-05	7.39E-05	IQCC
482.6203202	0.794993206	0.104829848	7.583653157	3.36E-14	5.83E-13	TMEM234
9.611563739	-0.967838855	0.4300744	-2.250398663	0.02442365	0.039044767	MTMR9LP
9.03247427	-2.047753043	0.412554889	-4.963589327	6.92E-07	2.79E-06	FAM167B
2032.412301	-1.656408329	0.203501962	-8.139520213	3.97E-16	1.04E-14	LCK
7.44509822	-2.156992374	0.438848137	-4.915122547	8.87E-07	3.51E-06	TSSK3
49.83257929	-1.470484794	0.270409208	-5.437998225	5.39E-08	2.73E-07	AZIN2
8.807092427	-1.522942725	0.383846881	-3.967578741	7.26E-05	0.000199695	AL662907.2
39.7056561	0.768608657	0.313199222	2.454056722	0.01412547	0.023812236	A3GALT2
12.71711522	1.168815806	0.304992882	3.832272404	0.000126965	0.000332157	AL513327.1
12453.53307	1.850811584	0.22027846	8.402145117	4.38E-17	1.41E-15	PHC2
58.11507301	1.53214158	0.22606061	6.777569884	1.22E-11	1.28E-10	MIR3605
266.365015	1.715764326	0.232875189	7.367742056	1.74E-13	2.63E-12	RN7SKP16
4.762521251	1.875016055	0.478418389	3.919197296	8.88E-05	0.000239699	PHC2-AS1
21.96538983	-0.877180741	0.248633906	-3.528001291	0.00041871	0.000982786	AC114490.3
106.097311	-0.976252979	0.152897063	-6.385034218	1.71E-10	1.42E-09	AC004865.2
60.23021788	-0.943200648	0.14292796	-6.599133226	4.14E-11	3.88E-10	TFAP2E
4244.881356	1.23009989	0.135632444	9.069363118	1.20E-19	7.04E-18	AGO4
5.164576585	1.13263936	0.402250339	2.815757379	0.00486624	0.009086993	OSCP1
141280.8529	1.175099073	0.191516663	6.13575368	8.48E-10	6.10E-09	CSF3R
800.8908138	1.080219936	0.13885156	7.779674474	7.27E-15	1.45E-13	ZC3H12A
5.329118039	-1.037046883	0.423968558	-2.446046679	0.01444323	0.024301783	MIR5581
96.85034448	-0.801878545	0.137968276	-5.812050194	6.17E-09	3.68E-08	C1orf109
25.19156149	-1.127172193	0.262539951	-4.29333589	1.76E-05	5.47E-05	MANEAL
1559.091037	1.099433162	0.162230024	6.777001793	1.23E-11	1.28E-10	MTF1
262.5907375	0.643011797	0.113312199	5.674691709	1.39E-08	7.78E-08	RRAGC
939.2894973	0.880751579	0.098860269	8.909055089	5.15E-19	2.47E-17	AKIRIN1
225.0973773	-0.788797737	0.200293624	-3.938206915	8.21E-05	0.000223218	PPIEL
1220.857918	-0.845664317	0.103308479	-8.185817119	2.70E-16	7.32E-15	PABPC4
52.28268618	-2.316310045	0.360211439	-6.430417786	1.27E-10	1.08E-09	HPCAL4
436.0914179	-0.945958017	0.147810328	-6.399809993	1.56E-10	1.30E-09	PPIE
6.045396963	-1.68047559	0.468209306	-3.589154612	0.000331752	0.000795906	AL033527.3
137.5095027	-1.063724516	0.120887457	-8.799296026	1.38E-18	6.03E-17	TRIT1
259.0592305	-1.03217026	0.169057811	-6.10542781	1.03E-09	7.24E-09	MYCL
19115.51836	1.314905704	0.165755461	7.932804736	2.14E-15	4.86E-14	CAP1
358.4727262	0.665124037	0.145101388	4.583857165	4.56E-06	1.58E-05	RLF
483.1014981	0.925557159	0.131837425	7.020443235	2.21E-12	2.72E-11	ZMPSTE24
489.4612828	1.735093904	0.300014329	5.783370114	7.32E-09	4.32E-08	COL9A2
14374.0825	1.799132431	0.209886269	8.571939644	1.02E-17	3.72E-16	SMAP2
29.92740127	1.267240536	0.306022514	4.141004262	3.46E-05	0.000101575	AL031985.1
25.82016813	0.849158223	0.183896351	4.617591468	3.88E-06	1.37E-05	ZFP69B
15.26461642	0.929076299	0.222560688	4.1744852	2.99E-05	8.90E-05	AL031985.3
62.33769769	-0.786079617	0.218104767	-3.60413771	0.000313191	0.000754774	SLFNL1-AS1
11.59815496	-1.407124456	0.328490184	-4.283611883	1.84E-05	5.69E-05	SLFNL1
131.4011185	-0.758012146	0.137520945	-5.511975997	3.55E-08	1.86E-07	SCMH1
4.580325105	-2.396179464	0.661801766	-3.620690649	0.000293818	0.00071307	AC093151.5
261.3236599	-1.197754288	0.201548297	-5.942765612	2.80E-09	1.80E-08	HIVEP3
101.5354095	-0.885318213	0.142298287	-6.221566187	4.92E-10	3.71E-09	PPIH
4.787044672	-1.336237476	0.429581284	-3.110557944	0.001867343	0.00383101	AC098484.4
7.23502833	-1.314885988	0.349109556	-3.7663993	0.000165619	0.000423422	AL512353.1
21.95353985	-0.701187452	0.251209779	-2.791242659	0.005250609	0.009733613	SLC2A1-AS1
7.885160699	-0.932544528	0.39598509	-2.354999094	0.018522751	0.030446323	TIE1
19.05434897	-1.272190192	0.240837216	-5.282365455	1.28E-07	6.01E-07	AL139289.1
4.312485214	-1.928305228	0.561604002	-3.433567461	0.000595694	0.001358206	SZT2-AS1
81.49717809	-1.002016607	0.172568801	-5.806476045	6.38E-09	3.80E-08	HYI
125.2734225	-0.973435871	0.167681932	-5.805251994	6.43E-09	3.82E-08	ST3GAL3
23.4573518	-0.736556674	0.224615491	-3.279189124	0.001041058	0.002254861	AL357079.1
11.59099462	-0.998631637	0.331729168	-3.010382363	0.00260919	0.005163843	AL357079.3
194.0184168	-0.820780479	0.114006704	-7.199405374	6.05E-13	8.34E-12	DPH2
4020.394644	0.89973338	0.133139552	6.75782191	1.40E-11	1.45E-10	ATP6V0B
245.6147276	-0.696050262	0.100177831	-6.94814669	3.70E-12	4.32E-11	ERI3
14.08072662	-1.073260133	0.34939485	-3.071768612	0.002127946	0.004306453	ERI3-IT1
5.688109768	-1.05446017	0.379691783	-2.777147721	0.005483825	0.010117684	AL592166.1
5228.389278	-0.662437508	0.164031746	-4.038471343	5.38E-05	0.00015219	RPS8
1113.60213	1.899455961	0.174917529	10.85915159	1.80E-27	8.86E-25	PLK3
16.58172739	0.735379227	0.339271248	2.167525931	0.030194775	0.047182972	TCTEX1D4
373.3453031	2.570563749	0.25681663	10.00933527	1.39E-23	2.49E-21	BTBD19
26.06625199	-1.16190878	0.22486353	-5.167173073	2.38E-07	1.06E-06	PTCH2
5.38752499	-1.051420502	0.432858806	-2.429014929	0.015139909	0.02537329	AL136380.1
113.2581757	-0.706040803	0.114290772	-6.177583643	6.51E-10	4.82E-09	EIF2B3
22.70022266	-1.545927069	0.36496123	-4.235866552	2.28E-05	6.93E-05	ZSWIM5
60.15367485	-0.868387749	0.152668228	-5.688071193	1.28E-08	7.24E-08	MUTYH
100.6128164	-0.635584053	0.113004055	-5.624435827	1.86E-08	1.02E-07	TOE1
45.2180071	-0.977059785	0.165097575	-5.918074738	3.26E-09	2.07E-08	MMACHC
569.1520491	0.70065522	0.108338891	6.467254877	9.98E-11	8.67E-10	NASP
350.245674	1.094368333	0.159617783	6.856180502	7.07E-12	7.78E-11	CCDC17
1847.544516	0.741724599	0.082098083	9.034615312	1.65E-19	9.30E-18	GPBP1L1
25.7749697	-0.809749083	0.215526825	-3.757068668	0.000171915	0.000437541	AL604028.1
19.75654994	-1.037806792	0.29033112	-3.574562699	0.000350814	0.000837758	PIK3R3
298.3349229	-1.052475823	0.128023035	-8.220987909	2.02E-16	5.61E-15	POMGNT1
7.994884458	-1.201978163	0.397300313	-3.025364251	0.002483339	0.004936771	RAD54L
76.32634666	-1.914506861	0.321101069	-5.962318544	2.49E-09	1.61E-08	FAAHP1
6433.682306	2.285351489	0.23926517	9.551542699	1.28E-21	1.24E-19	MKNK1
1303.684513	1.61301659	0.162963582	9.898018742	4.25E-23	6.55E-21	MOB3C
25.58968164	0.990010374	0.331645171	2.985149373	0.002834399	0.005575244	LINC00853
630.6419905	0.743611356	0.334688542	2.221801059	0.026296753	0.041657184	TAL1
63.36920507	-0.670538865	0.164978546	-4.064400375	4.82E-05	0.000137558	FOXD2-AS1
40.17324838	1.402971635	0.283488898	4.948947369	7.46E-07	3.00E-06	SLC5A9
13.09512509	-1.138839535	0.321013422	-3.547638377	0.000388702	0.000918011	BEND5
96.32878095	0.992940652	0.251419252	3.949342161	7.84E-05	0.000214021	CDKN2C
908.9183595	0.950786294	0.267710007	3.551553052	0.000382965	0.000905838	RNF11
1203.457632	0.603133825	0.077062209	7.826583599	5.01E-15	1.05E-13	EPS15
1102.425573	1.696269174	0.15236347	11.13304371	8.66E-29	6.73E-26	OSBPL9
4275.854604	1.095081016	0.123675313	8.854483448	8.41E-19	3.84E-17	NRDC
10.39503055	0.742020344	0.302703809	2.451308248	0.0142338	0.02397752	AL050343.2
22.70600277	-1.723067234	0.308262814	-5.589604578	2.28E-08	1.23E-07	ZFYVE9
71.56187957	-0.636624373	0.184008312	-3.459758775	0.000540659	0.001243977	GPX7
270.9194162	-0.972808619	0.190895812	-5.096018654	3.47E-07	1.49E-06	SHISAL2A
741.0411896	-1.280942322	0.190268905	-6.732273579	1.67E-11	1.70E-10	ECHDC2
20.9057108	-1.23257276	0.423241131	-2.91222348	0.003588658	0.006889588	PODN
28.37945427	-1.093954196	0.218204432	-5.013437105	5.35E-07	2.21E-06	LINC02812
71.97323404	-1.026167088	0.166734467	-6.154498849	7.53E-10	5.48E-09	NDC1
929.7927698	1.640603306	0.176540215	9.293085443	1.50E-20	1.11E-18	YIPF1
101.8521354	1.069219296	0.143778426	7.436576744	1.03E-13	1.65E-12	LRRC42
2291.674822	0.71411378	0.122973042	5.807075856	6.36E-09	3.79E-08	TMEM59
99.25397101	-1.367153192	0.172020489	-7.947618328	1.90E-15	4.39E-14	CYB5RL
40.8705963	-1.055966306	0.224826694	-4.69680129	2.64E-06	9.54E-06	ACOT11
4.427764266	-1.359727343	0.494102894	-2.751911311	0.005924856	0.010855156	MROH7
29.43120439	-0.671919207	0.17547224	-3.829205165	0.000128558	0.000336041	PARS2
258.6758781	-1.006312333	0.158033654	-6.367709078	1.92E-10	1.57E-09	TTC22
22.52486393	-0.812335123	0.338901684	-2.39696396	0.01653155	0.027471091	LEXM
11.48275029	4.636838279	0.881321678	5.261232527	1.43E-07	6.68E-07	PCSK9
12.90591287	-1.123018545	0.289966334	-3.872927344	0.000107536	0.000285695	LINC01135
7.721000777	1.327269341	0.320868603	4.136488673	3.53E-05	0.000103431	LINC02777
6.381338562	-0.915384946	0.414825741	-2.206673441	0.027336882	0.043129059	LINC01358
85.0561688	1.063648104	0.148439661	7.165525026	7.75E-13	1.05E-11	FGGY
19.86463708	-0.965376812	0.389263377	-2.480009347	0.013137894	0.022341247	HOOK1
134.9432021	0.649632521	0.165301744	3.92997983	8.50E-05	0.000230257	NFIA
242.1391497	-1.309104535	0.22045301	-5.938247495	2.88E-09	1.84E-08	PATJ
47.6408569	-0.684265054	0.1853795	-3.69115816	0.000223235	0.000556016	DOCK7
749.6741281	1.351328618	0.163705572	8.254628136	1.52E-16	4.34E-15	PGM1
12.83197953	0.694450534	0.244291372	2.842714127	0.004473117	0.008426283	RN7SL130P
16.4919375	0.670670231	0.279191865	2.402184001	0.016297509	0.027128094	CACHD1
15.75285226	-1.319627309	0.285190145	-4.627184113	3.71E-06	1.31E-05	RAVER2
132.7777836	-0.971361606	0.255760528	-3.797934001	0.000145907	0.000377267	LINC01359
30.18372556	-0.945004153	0.312365222	-3.025318077	0.002483718	0.004936998	SLC2A3P2
25.015961	-1.020768918	0.323754484	-3.152910515	0.001616514	0.003358898	AL357078.2
12.74371386	-0.8765987	0.36534533	-2.399370208	0.016423301	0.02730824	RNU6-1176P
14.0580479	0.672441521	0.262723077	2.55950687	0.010482078	0.018212453	AK4
669.8493368	0.620722902	0.130307501	4.763523965	1.90E-06	7.06E-06	LEPROT
39.59128893	0.609241529	0.240999746	2.527975819	0.011472225	0.019762783	LEPR
7.506905416	1.76946439	0.625765876	2.827677984	0.004688694	0.008783591	TCTEX1D1
723.2466209	0.787944763	0.151719362	5.19343577	2.06E-07	9.32E-07	MIER1
39.17542001	-0.749907787	0.254146468	-2.950691355	0.003170636	0.006169609	IL12RB2
653.75591	3.252032179	0.35818358	9.079232987	1.09E-19	6.50E-18	GADD45A
14.50957297	-0.914694051	0.284137653	-3.219193382	0.001285518	0.002731066	HHLA3
13.01815867	1.318750568	0.399344627	3.302286997	0.000958999	0.002094393	NEGR1
101.9219583	0.720950562	0.213399746	3.378404034	0.000729079	0.00163279	FPGT
51.21113985	-1.197148191	0.290356994	-4.123021706	3.74E-05	0.000108933	CRYZ
65.04283559	-0.616976	0.180577521	-3.416682197	0.000633892	0.00143652	TYW3
17.34798539	-0.65263896	0.279147963	-2.33796784	0.019388916	0.031746968	MSH4
124.6254102	2.734792532	0.299269682	9.138221123	6.35E-20	4.01E-18	ST6GALNAC3
41.22056583	-1.749163292	0.358207676	-4.883098299	1.04E-06	4.08E-06	AK5
147.9213367	-0.982179854	0.185160969	-5.304464875	1.13E-07	5.38E-07	AC118549.1
26.67885417	-0.647936111	0.229879676	-2.818588058	0.004823538	0.00901357	DNAJB4
12.28727153	2.31413765	0.507207812	4.562503961	5.05E-06	1.74E-05	PTGFR
358.0648251	-1.292553658	0.242830777	-5.322857647	1.02E-07	4.90E-07	PRKACB
313.6815877	1.395293466	0.197645053	7.059592173	1.67E-12	2.10E-11	GNG5
152.7437578	0.851191991	0.164960048	5.159988731	2.47E-07	1.10E-06	AL359762.3
20.06609482	1.215017014	0.250882276	4.842976679	1.28E-06	4.92E-06	SPATA1
808.5857508	1.007341317	0.151855876	6.633535327	3.28E-11	3.14E-10	CTBS
202.7610017	1.434312509	0.211303809	6.787916025	1.14E-11	1.20E-10	AL359762.1
120.3910994	-1.32297769	0.277169046	-4.77317979	1.81E-06	6.76E-06	MCOLN2
8.285660267	-2.005280036	0.470787444	-4.259416982	2.05E-05	6.29E-05	MCOLN3
6.974774122	-1.145137376	0.466183004	-2.456411677	0.014033229	0.023688853	SYDE2
411.6808426	0.778687927	0.119806863	6.499526879	8.06E-11	7.12E-10	BCL10
86.67004254	-1.061116879	0.17200371	-6.169151128	6.87E-10	5.05E-09	ZNHIT6
7.076015747	1.645542838	0.379670253	4.334136856	1.46E-05	4.62E-05	LINC02795
12.4081282	1.631426321	0.318360357	5.124464419	2.98E-07	1.30E-06	AL049597.2
2843.163265	1.863889917	0.193951554	9.610079818	7.25E-22	7.60E-20	SH3GLB1
177.4869581	0.681927994	0.165245152	4.126765517	3.68E-05	0.000107411	HS2ST1
261.8835296	0.612567039	0.14210341	4.310713148	1.63E-05	5.09E-05	GTF2B
316.5606819	0.877517013	0.108498415	8.087832584	6.07E-16	1.53E-14	KYAT3
239.1810359	1.155035825	0.113351884	10.18982471	2.20E-24	4.95E-22	RBMXL1
245.573934	-0.707404073	0.216072601	-3.273918445	0.001060672	0.002293083	GBP3
616.7162084	-1.685766079	0.261928156	-6.435986521	1.23E-10	1.05E-09	GBP4
9.993427705	-1.186876212	0.360256882	-3.294527517	0.000985873	0.00214705	AC099063.4
1904.347061	-1.017523114	0.352588148	-2.885868739	0.003903349	0.007438616	GBP5
57.67232071	-0.989834301	0.187781635	-5.271198651	1.36E-07	6.35E-07	LRRC8C-DT
5.643069184	-1.163759575	0.456943957	-2.54683218	0.01087057	0.018816698	AC093423.2
197.7318253	-1.456332809	0.287200489	-5.070788056	3.96E-07	1.68E-06	TGFBR3
49.60445723	-0.641657076	0.187370713	-3.42453239	0.000615858	0.00139972	GLMN
201.4553167	-0.926792602	0.158563885	-5.844916089	5.07E-09	3.08E-08	RPAP2
206.7602369	-0.900269567	0.266416132	-3.379185638	0.000727009	0.00162835	GFI1
234.5701358	0.728840158	0.131223852	5.554174393	2.79E-08	1.49E-07	EVI5
2478.899808	-0.747542537	0.18291349	-4.086863882	4.37E-05	0.000125902	RPL5
50.32438691	-0.919548404	0.208127425	-4.418199118	9.95E-06	3.24E-05	DIPK1A
696.1434455	0.654925805	0.151789956	4.314684737	1.60E-05	5.01E-05	TMED5
11.36269917	-1.233254586	0.369256312	-3.33983346	0.000838286	0.001853112	BCAR3
323.1456937	1.157854346	0.177831106	6.510977596	7.47E-11	6.64E-10	GCLM
20.94512886	1.868613742	0.297882285	6.27299384	3.54E-10	2.75E-09	ARHGAP29
9.146764418	2.509541409	0.496781609	5.051598861	4.38E-07	1.84E-06	SLC44A3
55.30658913	1.600995386	0.434344367	3.686004714	0.000227802	0.000566408	TLCD4
7.347490118	-1.334883681	0.426356279	-3.130911276	0.001742648	0.003596947	RPL7P9
116.5810112	0.749870527	0.174343748	4.301103632	1.70E-05	5.30E-05	PTBP2
1824.682135	1.276894802	0.154234744	8.278905052	1.24E-16	3.62E-15	DPYD
13.44108354	1.13171084	0.27228039	4.156416994	3.23E-05	9.56E-05	DPYD-IT1
158.2175705	-0.616201898	0.15413679	-3.997760032	6.39E-05	0.000177997	SLC35A3
44.61308865	0.836110008	0.189926863	4.402273557	1.07E-05	3.47E-05	MFSD14A
112.5403579	-1.104974457	0.210869238	-5.240093185	1.60E-07	7.42E-07	TRMT13
206.736616	-0.59802307	0.098219988	-6.088608644	1.14E-09	7.96E-09	DBT
243.3267056	-0.631486771	0.17187818	-3.674036875	0.000238748	0.000591339	CDC14A
15.86766341	-0.734005688	0.25374566	-2.892682727	0.003819669	0.007291065	EXTL2
416.8563474	0.726612811	0.116480001	6.238090689	4.43E-10	3.37E-09	SLC30A7
4.665447938	0.929853236	0.34344731	2.707411616	0.006781012	0.012269495	AC093157.2
130.903844	1.456904457	0.236847506	6.151234117	7.69E-10	5.58E-09	AC093157.1
20.53889882	-0.947642231	0.291565103	-3.250190849	0.001153276	0.002470662	AL109741.1
107.8740645	-0.612700855	0.163391316	-3.74989853	0.000176906	0.00044914	PRMT6
608.6387508	1.095258407	0.141866469	7.720347259	1.16E-14	2.23E-13	VAV3
333.928774	1.072588848	0.205949187	5.208026625	1.91E-07	8.68E-07	SLC25A24
955.1994903	0.867345338	0.137818544	6.293386325	3.11E-10	2.45E-09	STXBP3
221.725711	-0.710420626	0.131836568	-5.388646222	7.10E-08	3.53E-07	CLCC1
192.4607312	0.609001755	0.107072925	5.687728765	1.29E-08	7.25E-08	WDR47
83.80881386	0.68533364	0.180961422	3.787180901	0.000152366	0.000392662	TAF13
857.378968	1.096008602	0.13745205	7.973752321	1.54E-15	3.61E-14	TMEM167B
72.23536034	-1.124250965	0.238894753	-4.706051313	2.53E-06	9.16E-06	CELSR2
2520.389015	2.746759942	0.278267107	9.870947285	5.56E-23	8.24E-21	SORT1
123.6276135	-0.798943447	0.141359795	-5.65184356	1.59E-08	8.79E-08	ATXN7L2
121.541326	-1.725032905	0.256125244	-6.735114733	1.64E-11	1.67E-10	AMIGO1
1632.399022	1.153898228	0.137887936	8.368376976	5.84E-17	1.82E-15	GNAI3
8.53592545	-1.358622534	0.424712682	-3.198921513	0.001379427	0.002907396	AL450468.2
279.1253138	-0.965934026	0.209963204	-4.600491932	4.21E-06	1.47E-05	CSF1
337.2956593	1.172924434	0.175519218	6.682598323	2.35E-11	2.32E-10	KCNC4
14.3632604	0.681306097	0.209345253	3.254461652	0.001136075	0.002439135	RBM15-AS1
24.5080315	1.208048549	0.250272232	4.826938005	1.39E-06	5.31E-06	SLC16A4
1182.110032	1.69078736	0.201401983	8.395087968	4.66E-17	1.48E-15	LAMTOR5
18.96828249	-1.286101614	0.301688526	-4.263011359	2.02E-05	6.20E-05	KCNA2
203.7666667	-1.370891844	0.214544719	-6.389772015	1.66E-10	1.38E-09	AL365361.1
157.7972848	-1.368216637	0.256434387	-5.335542766	9.53E-08	4.59E-07	KCNA3
10828.04966	1.075733426	0.124234364	8.658903993	4.76E-18	1.87E-16	CD53
37.54510943	-1.029605148	0.244282789	-4.214808384	2.50E-05	7.55E-05	OVGP1
8.938854261	-1.252453593	0.329117212	-3.805494055	0.000141521	0.00036669	AL390195.2
260.2943594	-0.762653416	0.106959768	-7.130283033	1.00E-12	1.32E-11	WDR77
1862.716335	1.032172798	0.187173742	5.514517091	3.50E-08	1.83E-07	C1orf162
27.69006886	2.177669792	0.394112463	5.525503493	3.29E-08	1.73E-07	TMIGD3
21.89678082	-0.732753319	0.326016381	-2.247596632	0.024601923	0.039302814	ADORA3
1543.501726	0.588092611	0.119972095	4.901911671	9.49E-07	3.74E-06	RAP1A
9.569611829	1.099906255	0.366477314	3.001294247	0.002688346	0.005306988	AL445426.1
8.966216047	-1.351844559	0.348195427	-3.882430537	0.000103418	0.000275421	WNT2B
4416.723527	1.075461801	0.179134036	6.003670899	1.93E-09	1.28E-08	CAPZA1
695.8346088	-1.148661365	0.181525042	-6.327839693	2.49E-10	1.99E-09	MOV10
421.6181104	-1.147844341	0.184222955	-6.230734593	4.64E-10	3.52E-09	RHOC
137.1643796	-1.150881637	0.156730558	-7.343058376	2.09E-13	3.13E-12	SLC16A1-AS1
685.4832095	2.486792971	0.225694549	11.01840069	3.12E-28	2.15E-25	PHTF1
29.45974803	2.481902241	0.275018229	9.024500855	1.81E-19	1.01E-17	AL133517.1
641.7851672	1.678918848	0.152605268	11.00170965	3.75E-28	2.33E-25	RSBN1
522.1870062	0.867850797	0.14074111	6.16629212	6.99E-10	5.13E-09	PTPN22
2399.406223	1.063411908	0.138201616	7.69464162	1.42E-14	2.68E-13	HIPK1
6.745920799	1.272236059	0.398847564	3.189780189	0.00142381	0.002994303	OLFML3
12.30503522	-1.195197717	0.419448803	-2.849448389	0.004379511	0.008263304	LINC01765
42.44862109	-0.808245509	0.197278916	-4.096968531	4.19E-05	0.000120868	VANGL1
545.1395181	1.571666794	0.205793764	7.637096316	2.22E-14	4.01E-13	SLC22A15
30.95329641	1.074656126	0.326592632	3.290509396	0.001000062	0.002174904	MAB21L3
34.82477542	-0.725472522	0.180761667	-4.013420175	5.98E-05	0.000167864	ATP1A1-AS1
588.8927813	1.222223108	0.15058581	8.116456029	4.80E-16	1.24E-14	CD58
82.29473366	1.411910378	0.232531415	6.071912382	1.26E-09	8.74E-09	NAP1L4P1
845.8064959	-1.500728781	0.225179104	-6.664600564	2.65E-11	2.59E-10	CD2
20.21976976	-1.534935228	0.353535517	-4.341671925	1.41E-05	4.48E-05	FTH1P22
26.58325787	-1.240913917	0.307457741	-4.036047085	5.44E-05	0.000153538	PTGFRN
211.3970705	-1.434218279	0.236172175	-6.072765675	1.26E-09	8.70E-09	CD101
2608.632474	0.859873877	0.395477167	2.174269334	0.029684914	0.046464102	TENT5C
38.38511603	-0.793918231	0.180726434	-4.392928096	1.12E-05	3.61E-05	WARS2
107.9229508	-1.146450954	0.183232889	-6.256796811	3.93E-10	3.02E-09	WARS2-AS1
78.85646852	0.692338804	0.184192722	3.758773948	0.000170748	0.000434807	ZNF697
674.5699065	0.981919806	0.124921213	7.860312785	3.83E-15	8.20E-14	SEC22B
328.5514482	-0.894311494	0.158140975	-5.65515353	1.56E-08	8.63E-08	NBPF8
146.8254463	-1.195480764	0.224720133	-5.319864979	1.04E-07	4.97E-07	AC241952.2
22.2146188	-0.622523714	0.280564079	-2.218829001	0.02649836	0.041933818	AC241377.5
980.5191506	1.768266931	0.276829561	6.387565408	1.69E-10	1.40E-09	FCGR1B
196.3730847	1.916430845	0.375544988	5.103065954	3.34E-07	1.44E-06	FCGR1CP
449.8396066	-1.393232457	0.208367257	-6.686427009	2.29E-11	2.27E-10	NBPF15
74.42720099	0.642190045	0.181115476	3.545749144	0.000391499	0.000924032	SRGAP2B
34.08370539	-1.186983438	0.228024177	-5.205515725	1.93E-07	8.78E-07	AC241585.2
11.1534111	-1.293654983	0.345720494	-3.741910022	0.000182627	0.000462217	AC245014.3
32.02305383	-0.824924239	0.207795241	-3.969889954	7.19E-05	0.000198001	NBPF20
11.8061035	-0.813284106	0.3180145	-2.557380578	0.010546376	0.018308195	NBPF25P
38.44602912	-1.05775844	0.207092908	-5.107651671	3.26E-07	1.41E-06	GPR89A
67.03270419	-2.437793683	0.312112198	-7.810632507	5.69E-15	1.17E-13	CD160
58.12226819	-0.756390361	0.185717271	-4.072805709	4.65E-05	0.000133093	ITGA10
8.700786943	-1.28772661	0.315430835	-4.082437306	4.46E-05	0.000128166	GNRHR2
25.11556517	-1.018480172	0.228102938	-4.465002429	8.01E-06	2.66E-05	ANKRD34A
6.996760766	-1.258819175	0.504010351	-2.4976058	0.012503515	0.021377457	PPIAL4H
22.45787339	-0.746656629	0.214505935	-3.48082037	0.000499881	0.001156571	PDIA3P1
246.590369	0.647452146	0.129042671	5.017349222	5.24E-07	2.17E-06	ACP6
60.72045933	-0.766023533	0.18969136	-4.038262642	5.38E-05	0.00015228	GPR89B
252.2639858	-0.84236258	0.138023994	-6.103015532	1.04E-09	7.32E-09	NBPF11
78.33926265	-0.67331809	0.137947104	-4.880987501	1.06E-06	4.12E-06	AC245100.8
218.6549185	-0.882399901	0.120191225	-7.34163334	2.11E-13	3.16E-12	PDE4DIP
208.7290462	-0.784165953	0.122893201	-6.380873364	1.76E-10	1.46E-09	LINC00869
53.49887377	-0.997190301	0.2069377	-4.81879474	1.44E-06	5.51E-06	AC242842.1
9.467843668	-1.113787864	0.348216727	-3.198547851	0.001381216	0.002910509	RNVU1-30
1174.931551	1.94425534	0.330827998	5.876937111	4.18E-09	2.59E-08	FCGR1A
292.3526312	0.854269461	0.25760395	3.316212587	0.000912464	0.002002763	H2BC18
27.07171468	1.480582817	0.352963788	4.194715905	2.73E-05	8.20E-05	H3C13
12.9549621	0.911484284	0.279445449	3.261761054	0.001107224	0.002383228	H4C14
228.5918994	0.867221639	0.181981743	4.7654321	1.88E-06	7.00E-06	H2BC19P
412.6540578	0.616032131	0.178709731	3.447110172	0.000566617	0.001298098	H2BC20P
747.7751673	1.31323848	0.210229092	6.246701944	4.19E-10	3.20E-09	H2BC21
41.61130402	0.863800728	0.232430834	3.716377532	0.0002021	0.000508191	H2AC20
65.70481459	-0.76234901	0.192252797	-3.965346789	7.33E-05	0.000201365	BOLA1
25.30196215	-1.851134393	0.309681351	-5.977545583	2.27E-09	1.47E-08	SV2A
109.6922576	-0.727823052	0.176552506	-4.122417006	3.75E-05	0.000109203	OTUD7B
10.54559446	-1.420642916	0.320164066	-4.437234115	9.11E-06	2.99E-05	AC244033.2
252.5819894	-0.630527681	0.096906871	-6.506532262	7.69E-11	6.83E-10	VPS45
3019.384384	-0.981386686	0.120046966	-8.175022834	2.96E-16	7.97E-15	PLEKHO1
49.7195397	-0.958811988	0.222210199	-4.314887411	1.60E-05	5.01E-05	AC242988.2
207.9691823	-0.710512024	0.129190074	-5.49974158	3.80E-08	1.98E-07	MRPS21
1636.951089	0.788296408	0.196793321	4.005707119	6.18E-05	0.000172865	ADAMTSL4
19541.50424	0.972024597	0.139691849	6.958348694	3.44E-12	4.06E-11	MCL1
1368.382836	0.637525309	0.083702676	7.616546323	2.61E-14	4.62E-13	ENSA
219.1156442	-0.929815802	0.139498937	-6.665397029	2.64E-11	2.58E-10	GOLPH3L
90.65874794	-0.787757329	0.216142133	-3.644626426	0.00026778	0.000656103	HORMAD1
936.3208538	0.658768757	0.084539856	7.792404558	6.57E-15	1.33E-13	ARNT
13.48406732	-0.664084627	0.298586529	-2.2240944	0.026142094	0.041457955	ANXA9
16047.75235	0.647074048	0.089306281	7.245560333	4.31E-13	6.11E-12	CDC42SE1
434.4546043	-0.830827085	0.116832363	-7.111275215	1.15E-12	1.50E-11	GABPB2
67.89085905	-1.115950348	0.184673722	-6.042821562	1.51E-09	1.03E-08	SEMA6C
576.1269027	0.786275271	0.088478225	8.886652875	6.30E-19	2.97E-17	PIP5K1A
563.1524393	-1.041731922	0.107623737	-9.679388103	3.69E-22	4.36E-20	RFX5
6.11608884	0.937588775	0.394010401	2.379604125	0.017331246	0.02865193	RNU6-1062P
235.429334	-0.731617044	0.107947501	-6.777526466	1.22E-11	1.28E-10	MRPL9
11.20193244	-1.263518188	0.338912794	-3.72815134	0.00019289	0.000486607	AL589765.4
71.49110069	-1.245823464	0.18965595	-6.568860419	5.07E-11	4.67E-10	TDRKH
67.18769896	-2.407518118	0.274316809	-8.776414859	1.69E-18	7.22E-17	RORC
4.698385494	-2.359725293	0.621906162	-3.794343004	0.000148035	0.000382239	C2CD4D
36.61393971	-2.029679703	0.28771329	-7.054521892	1.73E-12	2.17E-11	C2CD4D-AS1
333.0574521	-1.398182432	0.226513742	-6.172616359	6.72E-10	4.96E-09	THEM4
9529.673867	1.272400604	0.235154606	5.410910817	6.27E-08	3.15E-07	S100A11
161167.0128	2.094736964	0.282311315	7.419953974	1.17E-13	1.85E-12	S100A9
14737.51736	2.940846401	0.426335045	6.897970114	5.28E-12	5.93E-11	S100A12
34911.66864	2.061250742	0.392859695	5.246785984	1.55E-07	7.18E-07	S100A8
12038.50838	1.342279176	0.202391214	6.63210202	3.31E-11	3.17E-10	S100A6
234.453514	0.816438779	0.111283016	7.336598237	2.19E-13	3.27E-12	SNAPIN
2375.045616	0.73050424	0.111143545	6.572619608	4.94E-11	4.57E-10	INTS3
903.9437219	-0.641272579	0.12613389	-5.084062504	3.69E-07	1.58E-06	SLC27A3
50.15688203	-1.04233354	0.149938402	-6.951745017	3.61E-12	4.23E-11	CREB3L4
7.353594249	-1.893309162	0.395955977	-4.781615314	1.74E-06	6.51E-06	AL358472.2
5.542838212	1.25691311	0.400772561	3.136225462	0.001711376	0.003537517	RAB13
582.4627253	-0.932773786	0.261274802	-3.570087054	0.000356863	0.000850027	RPS27
7654.8402	0.997835574	0.12135381	8.222531871	1.99E-16	5.55E-15	TPM3
97.2637944	0.822651087	0.363729411	2.261711762	0.023715218	0.03801323	AQP10
1663.630895	-1.450595365	0.198463467	-7.30913041	2.69E-13	3.95E-12	ATP8B2
5.649534221	-1.900440482	0.441877959	-4.300826603	1.70E-05	5.30E-05	RNU7-57P
9.517689358	-1.042398957	0.343262418	-3.036740705	0.002391511	0.004776108	IL6R-AS1
14216.00703	0.587722335	0.138866582	4.232280556	2.31E-05	7.03E-05	ADAR
30.96601465	1.070609486	0.282632667	3.787989182	0.000151871	0.000391495	AL606500.1
62.78586504	-1.110935462	0.196662663	-5.648939379	1.61E-08	8.94E-08	AL451085.1
719.2213713	-0.757342799	0.084147752	-9.000154854	2.25E-19	1.22E-17	PYGO2
15.8140063	-0.913722704	0.258467357	-3.53515707	0.000407533	0.000959206	AL451085.3
1205.022424	0.669976583	0.097249075	6.889284899	5.61E-12	6.28E-11	SHC1
22.56330032	-0.863542164	0.247209955	-3.493152868	0.000477353	0.001108298	CKS1B
9536.709866	1.034016453	0.150676417	6.862496977	6.77E-12	7.46E-11	ZBTB7B
8.000118951	0.800748372	0.362641266	2.208100532	0.027237266	0.042979166	DCST1
42.81551074	2.696818007	0.386285789	6.981406207	2.92E-12	3.51E-11	EFNA1
113.0321624	-1.606364117	0.221661746	-7.246916296	4.26E-13	6.06E-12	TRIM46
25.93047177	0.676843495	0.253204429	2.673110806	0.007515142	0.013481434	MUC1
942.0906312	0.83514491	0.169000215	4.941679557	7.75E-07	3.10E-06	MTX1
44.53550635	-0.900662216	0.179471892	-5.01840263	5.21E-07	2.16E-06	GBAP1
1095.999824	0.819180632	0.170331115	4.809342281	1.51E-06	5.75E-06	GBA
479.1881795	-0.674495435	0.104139128	-6.476868495	9.36E-11	8.19E-10	SCAMP3
29.93417369	-1.047727663	0.219273664	-4.778173737	1.77E-06	6.61E-06	HCN3
92.40553785	-0.624925645	0.161928373	-3.859272051	0.000113725	0.000300725	MSTO1
23.57080996	-1.039085877	0.251371986	-4.133658231	3.57E-05	0.000104549	AL353807.3
123.5051127	-0.853845159	0.199781195	-4.273901549	1.92E-05	5.93E-05	AL353807.5
46.16863573	-1.07042194	0.231386568	-4.62611961	3.73E-06	1.31E-05	MSTO2P
1016.962216	0.935440574	0.136402133	6.857961476	6.99E-12	7.69E-11	RIT1
5439.007569	0.999832006	0.20312637	4.922216673	8.56E-07	3.40E-06	SEMA4A
2587.825361	1.317048373	0.149124678	8.831860644	1.03E-18	4.61E-17	SLC25A44
31.15641721	-1.286331826	0.301376738	-4.268185503	1.97E-05	6.06E-05	TTC24
80.20261147	-0.781392434	0.156638316	-4.988513995	6.08E-07	2.48E-06	GPATCH4
155.5840066	-0.745085363	0.124746373	-5.9728018	2.33E-09	1.51E-08	MRPL24
15.58994662	-1.152403297	0.375728026	-3.067120946	0.002161314	0.004367008	NTRK1
82.74000077	0.847860607	0.31061236	2.729642205	0.00634031	0.011549394	PEAR1
3027.768093	0.924145014	0.143805677	6.426345825	1.31E-10	1.11E-09	ARHGEF11
15.85381279	-2.387819338	0.480484795	-4.969604371	6.71E-07	2.72E-06	AL357143.1
5.037491637	-1.817677054	0.599358465	-3.0327044	0.002423729	0.004835274	AL732406.1
366.9116982	-1.280137216	0.268726255	-4.763722152	1.90E-06	7.05E-06	FCRL3
182.1424817	-0.643244558	0.26691644	-2.409909845	0.015956463	0.026622174	FCRL2
668.3255313	1.035332469	0.250948154	4.125682747	3.70E-05	0.000107883	FCRL1
93.52779301	-1.597463759	0.210662407	-7.583050925	3.38E-14	5.84E-13	CD1C
5.915264019	-1.510862636	0.546682091	-2.763695135	0.005715091	0.010497645	CD1E
45.24297243	1.458805573	0.442424287	3.297299933	0.000976192	0.002127706	SPTA1
21302.35033	0.910044635	0.167200563	5.442832375	5.24E-08	2.66E-07	MNDA
308.2885036	-1.240542746	0.242732358	-5.110743192	3.21E-07	1.39E-06	PYHIN1
3426.617209	1.467236838	0.169692643	8.646437556	5.31E-18	2.06E-16	IFI16
295.1194068	1.376601097	0.225050897	6.116843401	9.54E-10	6.79E-09	AIM2
93.86601929	-2.244791047	0.364372006	-6.160712149	7.24E-10	5.29E-09	FCER1A
501.2741698	-1.689917711	0.344725876	-4.90220731	9.48E-07	3.73E-06	FCRL6
27.57745808	-1.405114787	0.303410089	-4.631074703	3.64E-06	1.29E-05	AL590560.2
49.86975291	-1.200886964	0.36500621	-3.290045298	0.001001713	0.002177732	AL590560.3
89.608583	-1.017593647	0.299307562	-3.399826049	0.000674287	0.001520672	CFAP45
22.38389236	-1.145385504	0.320195791	-3.577141039	0.000347373	0.000830285	AL590560.4
470.164665	-1.103171159	0.138895528	-7.942452704	1.98E-15	4.54E-14	IGSF8
11.76900553	0.625936872	0.265431909	2.358182457	0.018364664	0.030207767	AL121987.2
534.5193735	-1.107860287	0.122879427	-9.015832162	1.95E-19	1.07E-17	PEA15
5.86942654	-1.993758643	0.473078635	-4.21443391	2.50E-05	7.56E-05	AL139011.1
5.783366502	-1.132634737	0.409435719	-2.766331039	0.005669095	0.010422397	RPSAP18
3159.932798	0.910336024	0.121184977	7.511954448	5.83E-14	9.68E-13	COPA
12.02101195	0.793519088	0.27417982	2.894155699	0.003801796	0.007260663	AL513282.1
1637.513479	0.762679692	0.124736926	6.11430564	9.70E-10	6.88E-09	NCSTN
15.07159395	0.642993644	0.281804708	2.281699438	0.022507091	0.036263693	NHLH1
473.8705365	-0.698859337	0.175028893	-3.992822694	6.53E-05	0.000181313	SLAMF6
921.6765903	-0.933088658	0.11814664	-7.897716413	2.84E-15	6.29E-14	CD84
189.3784276	-1.164775825	0.193349723	-6.024191847	1.70E-09	1.14E-08	SLAMF1
45.04655203	2.360450172	0.315096396	7.491200166	6.82E-14	1.12E-12	AL121985.1
520.0926939	-1.351457012	0.205090312	-6.589570232	4.41E-11	4.12E-10	SLAMF7
527.6453238	-1.725991413	0.209418749	-8.241818942	1.70E-16	4.76E-15	LY9
481.6270951	-1.2845116	0.128673208	-9.982743243	1.81E-23	3.08E-21	CD244
17884.94272	0.721177625	0.115265608	6.25665917	3.93E-10	3.02E-09	ARHGAP30
610.9588363	0.869038291	0.095651367	9.085476979	1.03E-19	6.23E-18	NIT1
849.5975211	0.910631834	0.117458599	7.752789832	8.99E-15	1.76E-13	DEDD
277.3332597	-0.84168299	0.14000474	-6.011817798	1.83E-09	1.22E-08	PPOX
16.77318319	-1.628261835	0.359369767	-4.530881514	5.87E-06	1.99E-05	ADAMTS4
4734.147503	1.643306696	0.248428728	6.614801382	3.72E-11	3.52E-10	FCER1G
339.5932681	0.795327753	0.198358087	4.009555464	6.08E-05	0.00017043	TOMM40L
214.6566033	0.903395202	0.160159805	5.640586305	1.69E-08	9.35E-08	MPZ
668.3824265	0.775683777	0.130202158	5.957533976	2.56E-09	1.65E-08	SDHC
32.82085768	1.027957471	0.191476934	5.368570783	7.94E-08	3.90E-07	AL592295.4
39.57547487	0.951281666	0.153418716	6.200558107	5.63E-10	4.20E-09	AL592295.5
17.41433548	1.022181474	0.234201115	4.364545714	1.27E-05	4.07E-05	AL592295.1
20181.05045	1.417833226	0.177612765	7.982721412	1.43E-15	3.38E-14	FCGR2A
132.248705	1.699553866	0.243944258	6.966976302	3.24E-12	3.85E-11	AL590385.2
6891.91469	1.06264739	0.185550295	5.727004581	1.02E-08	5.86E-08	HSPA6
521.8271031	-0.80226668	0.216755502	-3.701251746	0.000214538	0.00053672	FCGR2C
716.1993848	-0.915732292	0.212118411	-4.317080671	1.58E-05	4.96E-05	HSPA7
36044.27232	0.595365786	0.202737403	2.936635165	0.003317942	0.006420746	FCGR3B
547.6684507	-0.609587424	0.27896851	-2.185147792	0.028878012	0.045345699	FCGR2B
108.2194858	-0.932779726	0.285860232	-3.263062231	0.001102153	0.002373408	FCRLA
24.04959231	-0.897789089	0.241395668	-3.71915991	0.000199886	0.000502965	FCRLB
1681.919338	1.369904082	0.151848808	9.021500421	1.86E-19	1.03E-17	ATF6
63.83053379	1.64315835	0.219583259	7.483076609	7.26E-14	1.19E-12	AL391825.1
17.01388455	2.545898579	0.385544274	6.603388379	4.02E-11	3.78E-10	NOS1AP
19.77908253	2.830610267	0.405429857	6.981750898	2.92E-12	3.50E-11	C1orf226
138.3512419	-0.806359551	0.251128536	-3.210943542	0.001322999	0.002799535	SH2D1B
6.013862526	1.716254629	0.547058781	3.13723989	0.001705465	0.003526443	AL391001.1
9.658606125	-0.822932039	0.374674825	-2.196390004	0.028064041	0.044201516	TMCO1-AS1
52.81389454	-0.828187162	0.199682585	-4.147518243	3.36E-05	9.90E-05	TADA1
71.87537229	-1.010517601	0.236188772	-4.278432011	1.88E-05	5.82E-05	GPA33
1630.599211	-1.186059284	0.215742613	-5.497566143	3.85E-08	2.00E-07	CD247
52.26093681	-1.245805141	0.287772227	-4.32913612	1.50E-05	4.72E-05	AL359962.1
42.3498328	-1.359244468	0.298479396	-4.553897132	5.27E-06	1.80E-05	AL359962.2
1089.184542	0.761097994	0.207175257	3.673691554	0.000239071	0.000591982	CREG1
20.49798235	-0.802959253	0.253723667	-3.164699858	0.00155243	0.003234749	AL031733.2
596.9789868	0.831380409	0.162296849	5.122591186	3.01E-07	1.31E-06	DCAF6
246.2402481	0.595570224	0.104009073	5.726137239	1.03E-08	5.89E-08	TIPRL
22.69701864	-2.081398256	0.365511564	-5.694479902	1.24E-08	6.99E-08	XCL2
6.227388821	-1.769944484	0.632161029	-2.799831693	0.005112926	0.009499144	XCL1
17.28361022	-1.440060029	0.303854331	-4.739310525	2.14E-06	7.89E-06	ATP1B1
22.73995516	-0.625420195	0.220004215	-2.842764605	0.004472409	0.0084258	NME7
1772.858635	1.932201882	0.239570962	8.065259091	7.31E-16	1.83E-14	F5
223.4661213	0.656387033	0.26024701	2.52216935	0.011663354	0.020062389	SELP
29739.84155	1.424115093	0.195732019	7.275841242	3.44E-13	4.95E-12	SELL
31.02080417	-0.730683364	0.239210883	-3.054557362	0.002253929	0.004530446	METTL18
108.3971086	-0.700415964	0.137197599	-5.105161964	3.31E-07	1.43E-06	KIFAP3
42.95564973	-0.603942399	0.236698037	-2.551531088	0.010725076	0.018576918	GORAB
43.51981067	-1.658710617	0.288568217	-5.748071062	9.03E-09	5.22E-08	FASLG
44.64102494	0.838136983	0.197401243	4.245854644	2.18E-05	6.65E-05	TNFSF4
449.6102221	1.409841958	0.164394288	8.575978959	9.82E-18	3.62E-16	AL645568.1
2885.126935	0.877322584	0.286909109	3.057841518	0.002229374	0.004487377	PRDX6
22.8815455	-1.043718874	0.208712213	-5.000756107	5.71E-07	2.34E-06	CENPL
325.237162	-0.715529032	0.158121807	-4.525176156	6.03E-06	2.05E-05	GAS5
44.48138621	0.818037397	0.207389798	3.944443772	8.00E-05	0.000218124	RC3H1-IT1
8.880001798	-1.065705935	0.388580822	-2.742559268	0.006096245	0.011142896	RABGAP1L-IT1
2783.065181	1.687667804	0.16316083	10.34358434	4.47E-25	1.25E-22	KIAA0040
1566.842077	0.787118669	0.114200187	6.892446407	5.48E-12	6.15E-11	COP1
25.05500599	0.731545522	0.227641564	3.213585024	0.00131089	0.002776431	SCARNA3
33.29548431	-0.680454634	0.203393218	-3.345512901	0.000821305	0.001818823	CRYZL2P
28.46018962	-0.930400462	0.273230285	-3.405187913	0.000661185	0.001494377	C1orf220
323.774788	0.743099267	0.175282018	4.239449515	2.24E-05	6.83E-05	RALGPS2
417.638406	1.448574436	0.155916013	9.290735519	1.53E-20	1.13E-18	ABL2
897.7648457	0.868746011	0.108294979	8.022034072	1.04E-15	2.51E-14	SOAT1
1093.8665	0.725613676	0.092278735	7.863281575	3.74E-15	8.04E-14	TOR1AIP2
1332.540679	0.739322304	0.127835067	5.783407629	7.32E-09	4.32E-08	TOR1AIP1
831.5506326	0.663815374	0.105492831	6.292516438	3.12E-10	2.46E-09	CEP350
18.52694315	0.685982829	0.241894332	2.835878067	0.004569989	0.008582763	RPSAP16
3661.006823	1.74484302	0.222020603	7.858923901	3.87E-15	8.28E-14	QSOX1
12.11152955	5.039084613	0.564312244	8.929603546	4.28E-19	2.09E-17	LHX4
261.5207349	0.619763846	0.08255267	7.507496035	6.03E-14	9.95E-13	XPR1
899.4943888	0.707500038	0.099449371	7.114173093	1.13E-12	1.47E-11	MR1
572.7136006	1.672121682	0.306256195	5.459878715	4.76E-08	2.43E-07	CACNA1E
7.127763506	2.280411243	0.440042284	5.182254808	2.19E-07	9.83E-07	AL590998.1
11849.86888	1.083202093	0.166666562	6.49921665	8.07E-11	7.13E-10	GLUL
974.1938004	0.908912253	0.130883407	6.944442179	3.80E-12	4.42E-11	RNASEL
2930.545223	0.748886712	0.148098561	5.056677857	4.27E-07	1.80E-06	NPL
63.54647584	0.858283784	0.303763664	2.825498524	0.004720711	0.008836469	LAMC1
17.56345851	3.630815376	0.432270266	8.399410423	4.49E-17	1.43E-15	NMNAT2
1318.822331	0.601109472	0.091971084	6.535852855	6.32E-11	5.71E-10	SMG7
19587.90706	0.882952503	0.153113772	5.766643254	8.09E-09	4.73E-08	NCF2
5527.813393	1.259204418	0.149608576	8.416659354	3.87E-17	1.25E-15	ARPC5
88.00558387	1.503628088	0.284617455	5.282979177	1.27E-07	6.00E-07	RGL1
21.61169357	-1.191073465	0.391774005	-3.04020545	0.002364168	0.004726563	COLGALT2
98.47013363	-0.682113092	0.142873671	-4.77423927	1.80E-06	6.73E-06	TSEN15
106.7306293	-0.672596059	0.256673291	-2.620436494	0.008781728	0.015522181	C1orf21
16490.11482	1.623842581	0.220541697	7.36297308	1.80E-13	2.73E-12	NIBAN1
16.43291207	1.744033754	0.331853108	5.255438958	1.48E-07	6.88E-07	RNU7-13P
279.7476079	0.641821821	0.114510004	5.604941036	2.08E-08	1.13E-07	TRMT1L
107.6681695	0.719334339	0.147111502	4.889721949	1.01E-06	3.96E-06	SWT1
5.31851975	0.877794391	0.406713487	2.158262315	0.030907443	0.048182691	AL356273.4
125.8550389	1.012485997	0.159645185	6.342101673	2.27E-10	1.83E-09	AL356273.6
2885.920918	1.697857253	0.147861094	11.48278564	1.61E-30	2.00E-27	IVNS1ABP
13.47679917	2.282683767	0.303649408	7.517497836	5.58E-14	9.31E-13	AL078644.2
1990.238706	0.704528248	0.09839128	7.160474462	8.04E-13	1.08E-11	TPR
225.2639319	0.767086413	0.221484107	3.463392581	0.00053341	0.001229267	PTGS2
84.63535793	0.9395498	0.186096174	5.048732501	4.45E-07	1.87E-06	PLA2G4A
1242.407042	1.424271645	0.238610641	5.969019805	2.39E-09	1.55E-08	RGS18
15.194192	1.059448518	0.457713916	2.314652191	0.020631974	0.033526284	AL390957.1
9653.654291	1.22772577	0.210994701	5.818751668	5.93E-09	3.55E-08	RGS2
428.5535127	0.941153406	0.112900457	8.336134625	7.68E-17	2.34E-15	CDC73
4.599685197	-3.290651099	0.746424275	-4.408553163	1.04E-05	3.38E-05	B3GALT2
6.007219372	-1.786318484	0.441596909	-4.045133574	5.23E-05	0.000148354	AL138778.1
23.95137769	-1.619196773	0.404646542	-4.001508985	6.29E-05	0.000175646	CFH
48.28758914	-0.763488037	0.27168576	-2.810187905	0.004951258	0.009230967	ZBTB41
637.3516637	0.939976914	0.174886202	5.374791725	7.67E-08	3.78E-07	NEK7
17794.95223	0.940967269	0.138405433	6.798629561	1.06E-11	1.12E-10	PTPRC
93.61946136	0.710222184	0.24546006	2.893432781	0.003810558	0.007275163	LINC00862
1102.623372	1.425807259	0.167903097	8.491846117	2.03E-17	6.99E-16	ZNF281
347.2031306	0.690537342	0.102559113	6.733066613	1.66E-11	1.69E-10	DDX59
38.63172924	-1.181440164	0.331097513	-3.568254418	0.000359367	0.000855338	GPR25
14.21185464	-0.984350767	0.319976431	-3.076322728	0.002095709	0.004249511	PHLDA3
31.70628507	-0.863233092	0.20540025	-4.202687642	2.64E-05	7.94E-05	AC096677.1
66.2072707	-1.146072962	0.149460339	-7.668074143	1.75E-14	3.22E-13	RPS10P7
90.22302907	-0.713791562	0.215995848	-3.30465409	0.000950937	0.002079464	NAV1
626.0603109	-0.606246947	0.100111879	-6.055694398	1.40E-09	9.56E-09	IPO9
104.5683447	0.815073992	0.352944075	2.309357341	0.02092376	0.03395901	SHISA4
1760.713003	1.318499364	0.158998722	8.292515484	1.11E-16	3.28E-15	ARL8A
130.3233667	-0.810487087	0.316686885	-2.559269505	0.010489239	0.018220877	LGR6
7.706786654	-0.970281348	0.382666137	-2.535581946	0.011226066	0.019378106	UBE2T
891.0625981	0.78409225	0.10111114	7.754756279	8.85E-15	1.73E-13	KDM5B
294.6400356	0.631989848	0.093319814	6.772300784	1.27E-11	1.32E-10	RABIF
484.9600106	0.744073267	0.106013678	7.018653433	2.24E-12	2.75E-11	KLHL12
12248.98181	0.847830369	0.330425932	2.565871159	0.010291705	0.017914443	ADIPOR1
52.69013891	-2.13376877	0.337309072	-6.32585645	2.52E-10	2.02E-09	PPFIA4
3.889567958	-1.835399389	0.758379827	-2.420158505	0.015513743	0.025950843	ADORA1
117.9111131	1.463912993	0.237223989	6.171015828	6.79E-10	5.00E-09	CHIT1
7.819731804	1.40509847	0.339583771	4.13770795	3.51E-05	0.000102964	LINC01353
31.59764555	2.103120312	0.373013967	5.638181142	1.72E-08	9.47E-08	LINC01136
2856.71054	1.226290149	0.133069656	9.21540028	3.10E-20	2.13E-18	BTG2
3238.356695	1.078718539	0.149438364	7.218484678	5.26E-13	7.32E-12	ATP2B4
51.00511657	1.46459949	0.226717804	6.460010925	1.05E-10	9.05E-10	SNORA77
255.9239555	-1.34426359	0.201652247	-6.66624652	2.62E-11	2.57E-10	LAX1
41.12395223	0.728307999	0.250857474	2.903274066	0.003692833	0.007069214	ZBED6
102.1826581	-1.14201328	0.271282654	-4.209680433	2.56E-05	7.71E-05	SOX13
10.74349631	-1.418598916	0.396959207	-3.573664225	0.00035202	0.000840209	ETNK2
16.09226983	-0.659381869	0.306754698	-2.149541223	0.031591522	0.049155544	PLEKHA6
1216.907329	0.690813635	0.12905999	5.352655254	8.67E-08	4.22E-07	PPP1R15B
340.7892026	-1.588777984	0.208269633	-7.628466815	2.38E-14	4.25E-13	PIK3C2B
8.188497961	1.657647442	0.475936553	3.482916855	0.000495982	0.001148121	NFASC
2523.188176	0.683776632	0.146346772	4.672304176	2.98E-06	1.07E-05	NUAK2
35.26283014	-1.262224314	0.237133639	-5.322839553	1.02E-07	4.90E-07	CDK18
5.56066921	-1.070841566	0.478646678	-2.237227613	0.025271468	0.040248351	MFSD4A
465.9579643	-0.610273437	0.15272648	-3.995858722	6.45E-05	0.000179245	ELK4
101.2151523	-1.586612774	0.293464056	-5.406497807	6.43E-08	3.22E-07	SLC45A3
163.8002764	-0.861685177	0.172762154	-4.987696421	6.11E-07	2.49E-06	SLC41A1
7.000145116	-2.030603803	0.567511313	-3.578085153	0.000346121	0.000827398	PM20D1
35.59582398	-1.106237404	0.294313954	-3.758698457	0.0001708	0.000434879	BX571818.1
10.38632406	-1.145412074	0.421291356	-2.718812187	0.00655168	0.011901878	RHEX
790.452904	0.853582943	0.145403351	5.870448917	4.35E-09	2.68E-08	SRGAP2
13.7263277	-1.523904449	0.323706894	-4.707667579	2.51E-06	9.09E-06	AC244034.2
6044.505711	0.671323898	0.105992699	6.333680549	2.39E-10	1.93E-09	RASSF5
359.9130211	-0.620243563	0.103381602	-5.999554599	1.98E-09	1.30E-08	EIF2D
3726.617441	1.486569524	0.159018279	9.34841914	8.90E-21	7.00E-19	MAPKAPK2
16.58388837	1.790982351	0.433098964	4.135272771	3.55E-05	0.000103947	IL10
5.571881369	1.290503414	0.472005168	2.734087465	0.006255343	0.011407988	IL19
1597.021417	-1.255252313	0.188428119	-6.661703767	2.71E-11	2.64E-10	FCMR
26.07493617	0.773622928	0.345688765	2.237917477	0.025226437	0.040183495	C1orf116
2028.159108	3.698778649	0.460690106	8.028778132	9.84E-16	2.38E-14	PFKFB2
509.7409679	2.048633564	0.300584389	6.815502205	9.39E-12	1.01E-10	YOD1
71.47190159	1.711998443	0.632958992	2.704754125	0.006835496	0.012362082	C4BPA
5895.004682	2.780481948	0.265829475	10.45964503	1.32E-25	4.33E-23	CD55
35.78102473	-1.194183758	0.335917172	-3.554994673	0.000377987	0.000895426	CR2
6687.830665	2.247434344	0.257734681	8.719953134	2.78E-18	1.15E-16	CR1
25.08763895	1.015213234	0.313336825	3.240006135	0.001195271	0.002553298	CR1L
4.320843356	1.838900734	0.520379755	3.533766864	0.000409682	0.000963779	CDCA4P3
31.60958885	-0.745214554	0.245152167	-3.039804065	0.002367321	0.004731852	CDCA4P4
272.9699441	1.049841962	0.186878309	5.617783921	1.93E-08	1.06E-07	PLXNA2
40.16588221	2.584319885	0.27038246	9.558016021	1.20E-21	1.18E-19	LAMB3
5.96453235	1.771687679	0.388057278	4.56553138	4.98E-06	1.71E-05	HSD11B1-AS1
73.25769584	2.951418079	0.304612439	9.689092438	3.35E-22	4.04E-20	G0S2
142.7300162	-0.872412872	0.140132808	-6.225614733	4.80E-10	3.62E-09	UTP25
23.05270998	-0.925452681	0.242663855	-3.813722812	0.000136889	0.000355675	HHAT
393.7000623	-1.271496955	0.193131934	-6.583566629	4.59E-11	4.28E-10	TRAF5
2116.833593	0.962827951	0.142924001	6.736642846	1.62E-11	1.65E-10	LPGAT1
2165.617271	1.016420289	0.15421554	6.590907057	4.37E-11	4.09E-10	PPP2R5A
21.15085876	0.681607134	0.276184799	2.467938625	0.013589362	0.02303665	AL360091.2
13.18614075	-0.828594421	0.284581863	-2.911620622	0.00359559	0.006900766	AC092803.1
18.92527713	-1.090693424	0.346644169	-3.146435225	0.001652739	0.003426535	ATF3
51.34637808	-0.864695764	0.228209151	-3.789049482	0.000151225	0.000390044	FLVCR1-DT
165.9250903	-0.996025362	0.154507045	-6.446472158	1.14E-10	9.84E-10	FLVCR1
192.0738378	-0.725201799	0.160502916	-4.518309168	6.23E-06	2.11E-05	SMYD2
41.81126522	-0.7990376	0.225436995	-3.544394307	0.000393516	0.000928559	RRP15
621.4341311	-0.639631832	0.094381849	-6.777064032	1.23E-11	1.28E-10	EPRS1
624.717638	0.647059413	0.089846185	7.201857415	5.94E-13	8.21E-12	RAB3GAP2
92.16763393	0.819632694	0.137749402	5.950172436	2.68E-09	1.72E-08	MORF4L1P1
43.82315159	1.702109312	0.213303985	7.97973519	1.47E-15	3.45E-14	C1orf115
13.01296805	2.290394758	0.318269678	7.196396381	6.18E-13	8.52E-12	MTARC2
1099.471695	1.507338176	0.227618798	6.622204282	3.54E-11	3.37E-10	MTARC1
6.518621396	1.852104199	0.388031778	4.773073504	1.81E-06	6.76E-06	HLX-AS1
1005.805396	2.287921017	0.258634114	8.846168743	9.06E-19	4.12E-17	HLX
29.89298533	-0.698979149	0.213452978	-3.274628241	0.001058011	0.00228786	TAF1A
6.511814315	-0.801322345	0.371936271	-2.15446142	0.031204004	0.048603898	AL592148.3
743.8143865	0.744306004	0.108391942	6.866801985	6.57E-12	7.27E-11	BROX
10.7407867	-1.599327255	0.329559963	-4.852917328	1.22E-06	4.70E-06	AL392172.1
21.98225169	-0.871809143	0.205817971	-4.235826149	2.28E-05	6.93E-05	DISP1
32.24802969	1.311408882	0.337640273	3.884041642	0.000102734	0.000273875	AL929091.1
1930.246717	2.254629875	0.242998603	9.278365574	1.72E-20	1.24E-18	TLR5
41.73158527	-1.165214536	0.300825004	-3.873396556	0.000107329	0.000285227	SUSD4
5.634182432	-1.605512798	0.499754776	-3.212601209	0.001315388	0.002784377	CAPN8
408.1772775	0.743071899	0.097930381	7.587756665	3.25E-14	5.68E-13	TP53BP2
816.3896069	1.049932524	0.144099554	7.286160819	3.19E-13	4.61E-12	DEGS1
204.9681432	-0.707395961	0.114630257	-6.171110308	6.78E-10	5.00E-09	NVL
703.7815396	1.697745713	0.179211796	9.473403808	2.71E-21	2.43E-19	CNIH4
3331.608235	0.822873404	0.118356067	6.952524065	3.59E-12	4.21E-11	WDR26
3076.749481	0.997317281	0.16257591	6.134471455	8.54E-10	6.13E-09	LBR
49.48660171	-0.713937102	0.204092811	-3.498100188	0.000468585	0.001089297	EPHX1
8278.611897	1.043075278	0.159424314	6.542761602	6.04E-11	5.48E-10	H3-3A
14.43763815	-1.079920659	0.288962578	-3.73723361	0.000186056	0.000470577	LIN9
905.5639711	-0.711145205	0.12077084	-5.888385032	3.90E-09	2.43E-08	PARP1
2645.802392	-1.056979748	0.1034294	-10.21933555	1.62E-24	3.88E-22	ITPKB
868.7599248	-0.692406304	0.14009902	-4.942263718	7.72E-07	3.09E-06	COQ8A
22.85180096	-0.860721496	0.271210587	-3.173627935	0.001505465	0.003145676	ZNF678
8.13725571	-1.111022366	0.362057868	-3.068632016	0.002150413	0.004346262	AL731702.1
4.501078898	-2.921116952	0.720375466	-4.054992278	5.01E-05	0.000142689	WNT9A
28.00133436	-0.643696347	0.233538872	-2.756270689	0.005846459	0.010722053	LINC02809
6272.750289	0.904846859	0.126221554	7.168719066	7.57E-13	1.03E-11	ARF1
190.7441468	-0.73089681	0.116247483	-6.287420511	3.23E-10	2.53E-09	C1orf35
301.4092213	-0.590252461	0.112913971	-5.227452855	1.72E-07	7.89E-07	IBA57
19.96799961	-1.833721953	0.370036962	-4.955510241	7.21E-07	2.91E-06	OBSCN-AS1
1183.462819	-1.521134219	0.281489913	-5.403867586	6.52E-08	3.26E-07	OBSCN
38.07205547	-1.286058682	0.229339153	-5.607671726	2.05E-08	1.11E-07	AL353593.1
15.93243288	-0.873916943	0.272263581	-3.209819475	0.001328184	0.002809231	TRIM17
290.7598003	1.975375427	0.220327765	8.965621872	3.09E-19	1.59E-17	RHOU
6.717177726	-1.61362141	0.376983532	-4.280349863	1.87E-05	5.77E-05	AL162595.1
85.86396037	-0.728575082	0.167128233	-4.359377652	1.30E-05	4.16E-05	URB2
8.904002837	2.076336889	0.39462384	5.261559685	1.43E-07	6.67E-07	LINC01736
1948.335506	1.247333304	0.23600474	5.285204468	1.26E-07	5.93E-07	GALNT2
69.34611094	1.487341065	0.239754824	6.203591831	5.52E-10	4.13E-09	FAM89A
510.5394039	0.601468426	0.147856148	4.067929775	4.74E-05	0.000135693	EXOC8
92.34631755	2.370030486	0.219718254	10.78667996	3.98E-27	1.77E-24	AL445524.1
292.6319113	1.128547537	0.164744538	6.850288035	7.37E-12	8.07E-11	TSNAX
8.653859677	2.136062244	0.358954186	5.950793519	2.67E-09	1.72E-08	TSNAX-DISC1
440.9693876	1.166439777	0.188391679	6.191567388	5.96E-10	4.43E-09	DISC1
14.53875832	1.290833526	0.376458244	3.428888983	0.000606057	0.001379642	DISC1-IT1
1316.583094	2.837442929	0.328086178	8.648468363	5.22E-18	2.03E-16	SIPA1L2
20.23455594	-0.731070342	0.227820743	-3.208971806	0.001332106	0.00281593	MAP10
381.0695687	-1.21267568	0.198253555	-6.116791591	9.55E-10	6.79E-09	PCNX2
6.505755845	-1.671140688	0.432353451	-3.865218802	0.00011099	0.000293908	RPS7P3
8.104995855	-1.262647257	0.503415374	-2.508161892	0.012136105	0.020804592	SLC35F3
249.5827355	-1.222247109	0.190331523	-6.421674614	1.35E-10	1.14E-09	TARBP1
1084.308133	-0.612384409	0.081440486	-7.519410029	5.50E-14	9.21E-13	IRF2BP2
481.8280195	1.472397232	0.195142259	7.545250532	4.51E-14	7.67E-13	AL391832.2
42.84584803	1.510399039	0.237933236	6.347995186	2.18E-10	1.77E-09	AL391832.3
3.998692312	2.581681234	0.495251682	5.212867169	1.86E-07	8.48E-07	LINC01348
1928.850167	0.872243568	0.101884212	8.561125906	1.12E-17	4.05E-16	ARID4B
97.75537946	-0.691544561	0.25940259	-2.665912318	0.007677972	0.013745772	NID1
16.81828786	-1.709852839	0.348380788	-4.9079998	9.20E-07	3.63E-06	EDARADD
1429.998941	1.456741717	0.131791693	11.05336524	2.11E-28	1.51E-25	LGALS8
9.01705318	-0.845859042	0.327800364	-2.580409097	0.009868333	0.017241853	AL359921.2
277.2895787	-0.686658149	0.139889715	-4.90856779	9.17E-07	3.63E-06	HEATR1
363.9246247	-0.95765405	0.183940581	-5.206322854	1.93E-07	8.75E-07	MTR
5.262848978	-2.00377869	0.555554653	-3.606807505	0.000309987	0.000747923	RPSAP21
197.3394001	-1.577205549	0.324913164	-4.854237145	1.21E-06	4.68E-06	CHRM3-AS2
183.2357461	-0.866099905	0.186037584	-4.655510392	3.23E-06	1.15E-05	AKT3
11.06841738	-1.12320374	0.383192665	-2.931172339	0.003376854	0.006523921	AKT3-IT1
18.72583441	-1.258622527	0.282967546	-4.447939501	8.67E-06	2.86E-05	TGIF2P1
6.628068976	-1.623754749	0.42512671	-3.819460672	0.000133744	0.000348182	CATSPERE
172.6110166	-0.671593596	0.136420516	-4.922966231	8.52E-07	3.39E-06	COX20
14.28810627	-1.2310632	0.308894754	-3.985380736	6.74E-05	0.000186646	SMYD3-IT1
25.38156992	-0.827832449	0.217093641	-3.813250567	0.000137151	0.000356306	AL591623.1
12.85286848	-0.789958963	0.252464937	-3.128984847	0.001754114	0.003619011	AL591848.3
141.5106947	1.012247194	0.178811687	5.66096776	1.51E-08	8.37E-08	SCCPDH
1252.222498	0.631342356	0.118363049	5.333948082	9.61E-08	4.63E-07	AHCTF1
61.77760368	0.595463323	0.149515265	3.982625601	6.82E-05	0.000188432	ZNF669
5.644332452	1.005599477	0.382229695	2.630877425	0.008516475	0.015103423	RNA5SP82
924.0509597	2.020149978	0.206847331	9.766381629	1.57E-22	2.06E-20	NLRP3
3081.910565	0.833209511	0.144456974	5.767873194	8.03E-09	4.70E-08	SH3BP5L
1058.448302	0.79658228	0.111853205	7.121675954	1.07E-12	1.40E-11	ZNF672
4.948458969	-1.087036872	0.501602796	-2.167126819	0.030225185	0.04722258	FAM110C
180.1417968	-1.050345805	0.188167115	-5.58198388	2.38E-08	1.28E-07	SH3YL1
175.6454749	-0.592243898	0.122299847	-4.842556323	1.28E-06	4.93E-06	TMEM18
11.48007028	-0.606001079	0.266216837	-2.276343921	0.022825433	0.036741699	AC231981.1
57.15054788	-0.701967834	0.164416412	-4.269451114	1.96E-05	6.04E-05	RNASEH1-AS1
1026.01941	-0.725056857	0.297581792	-2.436496035	0.014830332	0.024912661	RPS7
6.949515544	-1.113612835	0.498937125	-2.231970278	0.025616927	0.040732465	RNF144A-AS1
16.3781998	-1.301291554	0.421266394	-3.088999202	0.00200832	0.00409073	LINC01871
8.334883873	-0.852494334	0.391037052	-2.180085824	0.0292511	0.045850485	LINC00298
21.56000244	0.727676694	0.235264242	3.093018675	0.001981317	0.004042163	ID2-AS1
1485.606073	0.954028697	0.115340036	8.271444441	1.32E-16	3.82E-15	KIDINS220
1141.579243	1.248942044	0.193150526	6.466159175	1.01E-10	8.73E-10	MBOAT2
1083.514309	0.65074639	0.120364089	5.40648289	6.43E-08	3.22E-07	ADAM17
28.38708821	-0.837512374	0.225549465	-3.71320931	0.000204647	0.000514113	AC010969.2
71.88840946	-0.740681131	0.196212259	-3.774897328	0.000160074	0.000410539	AC104794.3
5.874672096	0.915861668	0.346201139	2.645461165	0.008157965	0.014520088	AC007240.3
8.126041217	-0.881446134	0.404096977	-2.181273762	0.029163174	0.045731877	C2orf50
580.4675585	-0.90060759	0.150552924	-5.982000011	2.20E-09	1.44E-08	LPIN1
481.1900139	-1.266148638	0.22807488	-5.551460289	2.83E-08	1.51E-07	TRIB2
1479.916414	0.67902096	0.117133646	5.796976241	6.75E-09	4.01E-08	CYRIA
50.02618071	-0.658962569	0.178413532	-3.693456223	0.000221227	0.000551603	RDH14
1203.623266	0.829211457	0.138912685	5.969299776	2.38E-09	1.55E-08	LAPTM4A
9.358585568	-1.11678084	0.352691693	-3.166450648	0.001543115	0.003218217	HS1BP3-IT1
76.34561997	-0.751179308	0.160225311	-4.688268678	2.76E-06	9.92E-06	LDAH
13.08726275	-1.28565306	0.405777868	-3.16836664	0.001532981	0.003198511	KLHL29
72.58678354	-0.633742252	0.146841162	-4.31583518	1.59E-05	4.99E-05	WDCP
116.6821662	0.702618939	0.197968542	3.549144377	0.000386485	0.000913239	SF3B6
255.438853	0.902279071	0.117080939	7.706455717	1.29E-14	2.46E-13	FAM228B
267.7770754	1.82118052	0.267173424	6.816473324	9.33E-12	1.00E-10	TP53I3
8.594936602	0.934590269	0.364453932	2.564357758	0.010336694	0.01798604	FAM228A
7.27162783	0.914979331	0.358440409	2.552667914	0.010690137	0.018523281	AC008073.1
2124.271789	0.747760159	0.103548761	7.22133369	5.15E-13	7.19E-12	ITSN2
11.17930167	0.652347517	0.302290015	2.158018737	0.030926375	0.048201009	AC009228.1
2513.286757	0.945102544	0.123759293	7.636618811	2.23E-14	4.02E-13	NCOA1
13.76943204	-0.687625203	0.26373434	-2.607264581	0.009126881	0.016078929	AC012073.1
16.41796341	-1.153946514	0.284853466	-4.051017991	5.10E-05	0.00014498	ARNILA
856.7054379	0.80195465	0.129888807	6.174162866	6.65E-10	4.92E-09	ASXL2
9.07788442	0.971501823	0.33695102	2.883213771	0.003936402	0.007495478	TPM3P7
16.05818324	0.787094361	0.258046729	3.050200888	0.002286883	0.004588773	AC064847.1
393.8530989	1.214852539	0.209763421	5.791536629	6.97E-09	4.13E-08	KIF3C
2234.888934	0.665669325	0.13366866	4.979995483	6.36E-07	2.59E-06	RAB10
21.78713806	0.709058259	0.225569101	3.143419268	0.001669865	0.003459734	RNU6-942P
31.41452221	-0.795048694	0.243645354	-3.263139153	0.001101854	0.002373038	GAREM2
1582.465593	1.017636714	0.113196708	8.989985101	2.47E-19	1.32E-17	HADHB
10.20433876	-1.258455245	0.333320092	-3.775515709	0.000159677	0.000409578	ADGRF3
15.83080899	1.012668108	0.386177562	2.622286245	0.008734204	0.015458687	DRC1
10.40453711	-0.846541424	0.302443982	-2.799002378	0.005126076	0.009518835	AC013403.2
52.10944576	-1.005277089	0.195586518	-5.139807688	2.75E-07	1.21E-06	KHK
11.37941031	-0.96429363	0.28098555	-3.431826409	0.000599531	0.001365953	ABHD1
203.1537332	-0.595985176	0.11920542	-4.999648321	5.74E-07	2.35E-06	SLC5A6
590.5427441	-0.710169822	0.132841659	-5.345987315	8.99E-08	4.36E-07	CAD
30.01311762	-0.80298639	0.217348327	-3.694467768	0.000220348	0.000549853	UCN
107.1420933	-0.859529494	0.129926265	-6.615517587	3.70E-11	3.51E-10	AC074117.1
144.1098449	-1.197427684	0.180369971	-6.638730803	3.16E-11	3.04E-10	IFT172
375.6076131	0.587184779	0.090336917	6.499942651	8.04E-11	7.11E-10	SLC4A1AP
71.28931949	0.676759721	0.145884029	4.639025444	3.50E-06	1.24E-05	MRPL33
18.82128984	0.809754379	0.185500483	4.365241361	1.27E-05	4.06E-05	RBKS
408.3047234	0.60877728	0.124527323	4.888704462	1.02E-06	3.98E-06	BABAM2
7271.19455	1.883515299	0.19587899	9.615708668	6.86E-22	7.32E-20	FOSL2
24.86013633	1.900558953	0.300478936	6.325098783	2.53E-10	2.03E-09	AC104695.4
63.13517342	1.16085946	0.247716833	4.686235676	2.78E-06	1.00E-05	AC104695.3
2223.570792	1.725419585	0.295843732	5.83219922	5.47E-09	3.30E-08	PLB1
46.82528796	1.284015116	0.184136892	6.97315515	3.10E-12	3.70E-11	AC092164.1
2151.181645	1.580028663	0.176580968	8.94789896	3.62E-19	1.82E-17	PPP1CB
44.41302415	1.820090126	0.204111653	8.9171299	4.79E-19	2.32E-17	SPDYA
76.98736205	-0.758060374	0.144257142	-5.254924403	1.48E-07	6.89E-07	TRMT61B
1306.050007	0.912537772	0.15502398	5.886429769	3.95E-09	2.46E-08	YPEL5
1478.289393	-1.20535981	0.178614532	-6.748386008	1.49E-11	1.54E-10	LBH
6.324554131	1.32039398	0.531826744	2.482752127	0.013037177	0.022194256	AC009301.1
348.0197533	2.031136442	0.346880262	5.855439648	4.76E-09	2.91E-08	GALNT14
1916.870432	2.001490377	0.242673245	8.24767632	1.62E-16	4.57E-15	NLRC4
2062.020794	0.656476873	0.091129813	7.203755306	5.86E-13	8.10E-12	YIPF4
85.4673549	0.728377069	0.185765635	3.920946238	8.82E-05	0.000238198	AL133245.1
87.93269224	-1.06532635	0.160236979	-6.648442542	2.96E-11	2.85E-10	TTC27
74.48209355	0.909901332	0.318446241	2.857315352	0.004272411	0.008074295	LTBP1
80.31904022	-0.764427995	0.237820716	-3.21430365	0.001307613	0.002770435	RASGRP3
4.940683421	-1.032873485	0.41994894	-2.45952159	0.013912233	0.023503748	AC020594.1
29.13387548	-1.122099862	0.255620157	-4.389715873	1.13E-05	3.66E-05	CRIM1
277.393683	0.735015444	0.105614421	6.959423114	3.42E-12	4.03E-11	FEZ2
3.628505683	-1.98902166	0.740565342	-2.685815211	0.007235309	0.013030822	VIT
490.6895403	1.014120718	0.127548712	7.950850325	1.85E-15	4.30E-14	STRN
92.01957204	-0.794493396	0.176938108	-4.490233364	7.11E-06	2.38E-05	GPATCH11
1772.472518	1.272897178	0.217576573	5.850341148	4.91E-09	2.99E-08	EIF2AK2
472.4796013	1.432478418	0.158514573	9.036887847	1.61E-19	9.14E-18	CEBPZOS
198.1260588	1.268698679	0.149556606	8.483066793	2.19E-17	7.48E-16	NDUFAF7
2526.819746	1.59287342	0.218388949	7.293745517	3.01E-13	4.38E-12	QPCT
3819.215583	1.726200426	0.189470255	9.110667149	8.19E-20	5.01E-18	CDC42EP3
321.1134006	1.701051845	0.281133899	6.050682084	1.44E-09	9.82E-09	LINC00211
1521.396663	2.436391837	0.287954017	8.461044792	2.65E-17	8.89E-16	CYP1B1
130.8517758	1.677843807	0.263361241	6.370883577	1.88E-10	1.54E-09	CYP1B1-AS1
9.835180951	2.990193527	0.644886737	4.636773184	3.54E-06	1.25E-05	AC009229.4
4.171432435	2.127873668	0.704835644	3.01896433	0.002536404	0.005029398	AC009229.2
219.5222397	-0.789510602	0.145850406	-5.413153259	6.19E-08	3.11E-07	GALM
683.3369149	-0.585139784	0.124622804	-4.695286608	2.66E-06	9.60E-06	SRSF7
70.80095776	-1.229547206	0.139484058	-8.814965823	1.20E-18	5.32E-17	GEMIN6
13.47639133	-1.023725659	0.26960396	-3.797146229	0.000146371	0.00037831	ASS1P2
54.78476217	-0.625676613	0.18902055	-3.310098361	0.000932632	0.002042788	MAP4K3
15.17252104	-0.909799122	0.268260249	-3.391479453	0.000695164	0.001563595	MAP4K3-DT
800.5893532	1.24847554	0.184985805	6.749034291	1.49E-11	1.53E-10	SLC8A1
341.0884249	2.242777002	0.292329819	7.67207742	1.69E-14	3.14E-13	AC007877.1
5.176178432	-1.926555069	0.494330394	-3.897302478	9.73E-05	0.000260537	EML4-AS1
427.219592	0.740574976	0.118246488	6.262976496	3.78E-10	2.91E-09	COX7A2L
120.823809	-0.995884084	0.16131933	-6.173371075	6.68E-10	4.94E-09	MTA3
535.04777	0.855721181	0.238149292	3.5932132	0.000326625	0.000784818	OXER1
98.62162154	-0.623704605	0.238467095	-2.615474491	0.008910358	0.015727186	LINC02580
14.82051142	-1.411836735	0.315894206	-4.469334063	7.85E-06	2.61E-05	AC010883.3
3947.460787	-0.63302927	0.122960195	-5.148245491	2.63E-07	1.16E-06	ZFP36L2
6.548065809	-1.620033591	0.523746407	-3.093164112	0.001980346	0.004040625	PLEKHH2
433.3490568	-0.87134545	0.137464039	-6.338715619	2.32E-10	1.87E-09	LRPPRC
332.6216731	0.756023591	0.130736481	5.782805109	7.35E-09	4.33E-08	PPM1B
183.5751217	-0.872164971	0.144362155	-6.041507007	1.53E-09	1.03E-08	PREPL
201.6327178	0.915773052	0.139739951	6.553408998	5.62E-11	5.13E-10	SRBD1
157.6469404	0.812526732	0.164824418	4.929650232	8.24E-07	3.28E-06	PRKCE
133.2627129	2.837831678	0.281084396	10.09601286	5.75E-24	1.14E-21	EPAS1
7.884995914	0.750669624	0.33837768	2.218437173	0.026525039	0.041968916	LINC01118
3591.385303	0.74528668	0.141488441	5.267473983	1.38E-07	6.47E-07	CALM2
3.41136464	2.571754699	0.691995147	3.716434589	0.000202054	0.000508145	EPCAM
118.0318661	-0.978006394	0.205512241	-4.758871739	1.95E-06	7.21E-06	MSH2
4.34328548	-2.441990319	0.554865827	-4.401046527	1.08E-05	3.49E-05	KCNK12
9.255158083	-1.366313524	0.406792964	-3.358744237	0.000782975	0.001742196	MSH2-OT1
1259.457273	0.837554217	0.102030531	8.208858718	2.23E-16	6.15E-15	FBXO11
544.4950623	0.84106209	0.190646079	4.411641159	1.03E-05	3.34E-05	FOXN2
8.893306595	1.28804042	0.461591963	2.790430774	0.005263796	0.009752243	NRXN1
4.555960508	-1.332822923	0.436700188	-3.052031944	0.002272979	0.004565785	HMGB1P31
25.30288065	-0.605109601	0.273430396	-2.213029748	0.026895595	0.042501146	EML6
2598.855759	1.00594242	0.134890314	7.457484461	8.82E-14	1.42E-12	RTN4
1520.685234	-0.793994884	0.207158728	-3.832785094	0.000126701	0.000331651	RPS27A
19.21856027	-0.929385279	0.226955733	-4.095006846	4.22E-05	0.000121802	PRORSD1P
19.01172471	-1.134598737	0.269262912	-4.213720811	2.51E-05	7.59E-05	AC012358.4
75.14288584	-0.84665674	0.196811309	-4.30187037	1.69E-05	5.28E-05	CFAP36
28.19280654	-0.917540724	0.211341134	-4.341515092	1.42E-05	4.48E-05	AC015982.2
139.1224016	-0.731449232	0.15981608	-4.576818765	4.72E-06	1.63E-05	PNPT1
17.33786592	-1.039339993	0.297019988	-3.49922576	0.000466611	0.00108525	FANCL
18.9152725	-1.336074852	0.325168925	-4.108863884	3.98E-05	0.000115326	AC007381.1
262.4565531	-1.297280338	0.171915997	-7.546012936	4.49E-14	7.63E-13	BCL11A
48.02691474	-0.631885576	0.16328786	-3.869764565	0.000108941	0.000289015	AC016747.1
12.27876269	-0.882950879	0.28158265	-3.135672172	0.001714608	0.003542598	C2orf74
8.402901858	-1.520193571	0.382167729	-3.977817734	6.96E-05	0.000191912	FAM161A
299.1504866	1.195276676	0.21484043	5.563555603	2.64E-08	1.41E-07	B3GNT2
5.539843039	1.122680855	0.420295692	2.671169077	0.007558756	0.013550551	MIR5192
64.86886037	1.51440735	0.275372956	5.49947741	3.81E-08	1.98E-07	OTX1
5.548809453	1.378468771	0.428717433	3.215331742	0.001302939	0.002763356	AC009501.3
1049.679797	0.903341611	0.118486416	7.624009899	2.46E-14	4.39E-13	UGP2
205.4559848	0.827968314	0.132171744	6.264336756	3.74E-10	2.89E-09	VPS54
23.02163986	1.684526229	0.221937199	7.590103129	3.20E-14	5.58E-13	AC012368.2
2203.483122	1.914436157	0.181669679	10.53800593	5.77E-26	2.15E-23	PELI1
992.2976201	1.01306838	0.200182941	5.060712841	4.18E-07	1.76E-06	AC012368.1
22.22837567	1.005056424	0.35731044	2.812838117	0.004910637	0.009164393	AC114752.2
4.977096815	1.360067481	0.446985801	3.042753211	0.002344245	0.004691653	MIR4433A
235.7167939	0.723479146	0.246921531	2.929996188	0.003389662	0.006543243	LGALSL
1047.568693	0.734480463	0.093838834	7.827041663	4.99E-15	1.04E-13	AFTPH
438.8094225	0.791208405	0.134973877	5.861937308	4.57E-09	2.81E-08	SERTAD2
34.67486009	-1.14742197	0.194315487	-5.904943491	3.53E-09	2.22E-08	LINC02245
3.807647422	-0.955428293	0.427429099	-2.23529071	0.02539827	0.040433039	AC007386.1
1197.269941	1.325932869	0.137717785	9.62789857	6.10E-22	6.65E-20	RAB1A
7087.507696	1.160713836	0.14176768	8.187436213	2.67E-16	7.23E-15	ACTR2
50.93383595	2.357381386	0.251308777	9.380418052	6.57E-21	5.35E-19	SPRED2
51.95108158	-1.014292012	0.225636983	-4.495238312	6.95E-06	2.33E-05	ETAA1
166.8877997	0.899397574	0.151571046	5.933834959	2.96E-09	1.89E-08	C1D
40.70352841	-0.765530055	0.174702108	-4.38191653	1.18E-05	3.79E-05	WDR92
1320.985735	0.956714989	0.126250965	7.57788257	3.51E-14	6.06E-13	PPP3R1
30.08193063	0.90423502	0.205198855	4.406628004	1.05E-05	3.41E-05	AC017083.1
6229.018229	0.753762032	0.127472166	5.913149961	3.36E-09	2.12E-08	PLEK
13.22937884	-0.714331099	0.302246649	-2.363404525	0.018107892	0.029814327	AC092431.2
12570.25069	1.495134907	0.176983889	8.447858803	2.97E-17	9.83E-16	MXD1
390.3984795	0.982361735	0.240950515	4.077026925	4.56E-05	0.000130942	ASPRV1
3256.593924	0.867596543	0.1889294	4.59217329	4.39E-06	1.53E-05	PCBP1-AS1
6324.315263	0.815494504	0.124385012	6.556211959	5.52E-11	5.05E-10	PCBP1
155.0479697	-0.674257695	0.118617975	-5.684279282	1.31E-08	7.38E-08	PCYOX1
160.9677115	-0.793453228	0.107081759	-7.409788853	1.27E-13	1.99E-12	FAM136A
781.0807444	1.757240646	0.225019167	7.809293167	5.75E-15	1.18E-13	TGFA
6.074756766	2.076528277	0.415749064	4.994667359	5.89E-07	2.41E-06	TGFA-IT1
28.2243094	-1.979972288	0.597532659	-3.313580032	0.000921097	0.002019658	CLEC4F
57.31542557	-0.838544429	0.156909297	-5.344134779	9.08E-08	4.40E-07	MCEE
157.9208838	-0.818406076	0.13599184	-6.018052807	1.77E-09	1.18E-08	MPHOSPH10
35.25660997	-1.41972163	0.262492726	-5.40861323	6.35E-08	3.18E-07	PAIP2B
31843.98944	1.859359191	0.268793563	6.917424553	4.60E-12	5.23E-11	DYSF
7.817844561	-5.330334267	2.421043491	-2.201668118	0.02768876	0.043643607	CYP26B1
1377.434517	1.047733713	0.162885089	6.43234884	1.26E-10	1.07E-09	SFXN5
155.0674945	-0.680889873	0.219115963	-3.107440748	0.001887148	0.003867814	RAB11FIP5
185.0996173	-1.221805705	0.175390979	-6.966183263	3.26E-12	3.87E-11	SMYD5
100.2410473	-0.657539319	0.143111289	-4.59460133	4.34E-06	1.51E-05	PRADC1
541.7756601	-0.884387199	0.122392382	-7.225835327	4.98E-13	6.98E-12	FBXO41
175.0724024	-1.097887931	0.205352165	-5.346366486	8.97E-08	4.35E-07	ALMS1
6.187985912	-1.135298654	0.495290474	-2.292187542	0.021894823	0.035353544	ALMS1P1
15.62708994	0.881200038	0.36650422	2.404338042	0.016201784	0.026994898	NAT8B
7.96004821	0.769770538	0.320313802	2.403176299	0.01625335	0.02706425	DGUOK-AS1
66.16858674	0.648213804	0.227870922	2.844653444	0.004445977	0.008381929	AC073046.1
1937.119909	0.717019826	0.152002599	4.717155055	2.39E-06	8.72E-06	TET3
18.86246419	-1.573681385	0.305175688	-5.156640731	2.51E-07	1.11E-06	FNBP1P1
11.06258034	-1.228500586	0.347340612	-3.536875747	0.00040489	0.000953708	AC073263.1
12.5436942	-0.803526497	0.294123063	-2.731939782	0.006296265	0.01147813	BOLA3-AS1
2754.638343	0.650106218	0.10367288	6.27074523	3.59E-10	2.79E-09	MOB1A
334.1562281	0.605365203	0.158082732	3.829420181	0.000128446	0.000335795	MTHFD2
11.18155497	-1.530251963	0.362768974	-4.218254795	2.46E-05	7.45E-05	C2orf81
111.5205561	-1.550648528	0.184604633	-8.399835384	4.47E-17	1.43E-15	WDR54
16.48589638	-0.903060882	0.303702904	-2.97350098	0.002944235	0.005769995	RTKN
13.33554746	0.596180035	0.266841402	2.234211151	0.025469183	0.040528636	LBX2
5.797467978	-1.230915755	0.412947096	-2.980807388	0.002874896	0.005644782	DQX1
96.68888357	-1.011421287	0.210764498	-4.798821894	1.60E-06	6.03E-06	SEMA4F
1870.701499	1.120820537	0.183273473	6.115563357	9.62E-10	6.83E-09	HK2
70.07800884	-0.910857595	0.199446213	-4.566933511	4.95E-06	1.71E-05	GCFC2
8.424622988	-2.418910359	0.527491598	-4.585685093	4.53E-06	1.57E-05	DNAH6
663.3692122	-2.075609666	0.299008186	-6.941648287	3.88E-12	4.49E-11	TRABD2A
26.51808526	-1.696764181	0.321444749	-5.278556226	1.30E-07	6.12E-07	AC022210.2
933.4641039	0.85296636	0.110148924	7.743755701	9.65E-15	1.88E-13	KCMF1
7.972314733	0.94415537	0.43633171	2.163847708	0.030476039	0.047566694	AC062037.3
3968.792532	1.361720099	0.221542181	6.146550024	7.92E-10	5.74E-09	CAPG
4580.861746	-1.174855186	0.322203538	-3.646313734	0.000266029	0.000652411	GNLY
411.9473165	-1.483509367	0.148664803	-9.978887676	1.89E-23	3.11E-21	ST3GAL5
9.472710829	-1.832867473	0.335545019	-5.462359345	4.70E-08	2.40E-07	ST3GAL5-AS1
387.6226314	-0.834887677	0.136256505	-6.127323451	8.94E-10	6.39E-09	POLR1A
483.1974019	-0.903513374	0.123389975	-7.322421257	2.44E-13	3.61E-12	PTCD3
110.0416201	-0.61079316	0.154487467	-3.953674513	7.70E-05	0.000210551	MRPL35
943.6941667	-1.38144573	0.299867596	-4.606852313	4.09E-06	1.43E-05	CD8A
329.434203	-1.517991785	0.300571384	-5.050353644	4.41E-07	1.85E-06	CD8B
8.646380797	-1.303707137	0.416815388	-3.127780729	0.001761315	0.003633066	ANAPC1P1
21.51432505	-1.007585657	0.306827965	-3.283878168	0.001023892	0.002221549	PLGLB1
10.09561069	-1.670843661	0.452126347	-3.69552377	0.000219434	0.000548085	AC133644.1
9.27740703	-0.89524571	0.330642399	-2.707595015	0.006777267	0.012263907	EIF2AK3-DT
16.85718697	-0.895292173	0.398066022	-2.249104729	0.024505834	0.039162724	ANKRD36BP2
8.017841093	-1.085223583	0.499996606	-2.1704619	0.029971872	0.04686214	IGKV1-6
11.76723493	-1.27886338	0.428082365	-2.987423648	0.002813396	0.005537435	IGKV1-16
16.25656322	-1.543325052	0.382010655	-4.040005253	5.35E-05	0.000151267	AC103563.7
231.8110732	-1.682612353	0.250769761	-6.709789669	1.95E-11	1.96E-10	MAL
209.943818	-0.961920779	0.155858264	-6.171766263	6.75E-10	4.98E-09	ZNF514
7.243560865	-0.978262158	0.400196132	-2.444456804	0.014507045	0.024400353	AC092835.1
160.6618486	-0.916549362	0.122735086	-7.467704553	8.16E-14	1.32E-12	FAHD2A
6.955001114	-0.971399858	0.434023478	-2.238127445	0.025212745	0.040165116	AC009237.14
10.90267335	-1.238361289	0.328416023	-3.770709105	0.000162784	0.000416689	AC009237.3
361.1174483	-1.289114176	0.226310406	-5.696221398	1.22E-08	6.93E-08	LINC00342
253.943471	-1.384052403	0.263621654	-5.250146873	1.52E-07	7.06E-07	ANKRD36C
47.64827034	-1.537288409	0.250175378	-6.144842958	8.00E-10	5.79E-09	FAHD2CP
29.74261428	-1.554168258	0.422425261	-3.679155587	0.000234007	0.000580676	GPAT2
4520.43178	0.587855347	0.12427228	4.730381926	2.24E-06	8.20E-06	TMEM127
19.3451796	-1.224394706	0.331867853	-3.68940437	0.00022478	0.000559564	AC021188.1
95.52415561	-1.204382214	0.24624105	-4.891070003	1.00E-06	3.93E-06	ITPRIPL1
17.44743992	-0.615743	0.282206996	-2.181884248	0.029118077	0.045676088	NCAPH
4239.192951	2.266566675	0.213477752	10.61734374	2.48E-26	1.05E-23	ARID5A
50.6846489	-1.240695618	0.189927117	-6.532482774	6.47E-11	5.83E-10	ANKRD23
89.45114261	-0.865313652	0.134145811	-6.450545462	1.11E-10	9.59E-10	ANKRD39
414.6327582	-0.943416357	0.156893645	-6.013094761	1.82E-09	1.21E-08	SEMA4C
7.77897325	-1.628773683	0.450199386	-3.617894054	0.00029701	0.000719497	FAM178B
36.09639185	-1.609835582	0.268648006	-5.992360061	2.07E-09	1.35E-08	FAHD2B
235.9446324	-1.266845657	0.263100008	-4.815072671	1.47E-06	5.60E-06	ANKRD36
12.0919602	-1.998988335	0.471518483	-4.239469724	2.24E-05	6.83E-05	AC092683.1
81.60589049	-1.371018686	0.298616212	-4.59123996	4.41E-06	1.53E-05	ANKRD36B
50.72779962	-0.778549992	0.191655345	-4.062239908	4.86E-05	0.000138732	C2orf92
3396.678671	-1.49853973	0.205868682	-7.279104876	3.36E-13	4.84E-12	ZAP70
919.2534657	0.674292709	0.120597809	5.591251726	2.25E-08	1.22E-07	TMEM131
61.99409864	0.662521283	0.221992107	2.984436214	0.002841014	0.00558649	KIAA1211L
5.319457594	-0.957754214	0.414075809	-2.312992439	0.020723055	0.033668421	C2orf15
34.60779794	-0.949852184	0.212214484	-4.475906485	7.61E-06	2.54E-05	LIPT1
282.0905292	-0.603476696	0.116949749	-5.160136737	2.47E-07	1.10E-06	EIF5B
4.509653755	-1.328269118	0.460923616	-2.881755395	0.003954666	0.007520276	AC018690.1
175.4720365	-0.77270855	0.247359798	-3.123824311	0.00178517	0.003677401	AFF3
26.88639428	-1.057527634	0.249291804	-4.242127571	2.21E-05	6.76E-05	CHST10
50.50631416	-0.63187972	0.161097998	-3.922331309	8.77E-05	0.000236935	PDCL3
12.17830602	-1.773582055	0.443820089	-3.996173445	6.44E-05	0.000179087	NPAS2
831.709778	-0.885294028	0.340260452	-2.60181288	0.009273243	0.016309189	RPL31
1286.425653	2.37710824	0.265610081	8.94961602	3.57E-19	1.80E-17	TBC1D8
14088.39017	1.621618655	0.165428502	9.80253482	1.10E-22	1.52E-20	RNF149
62.43921989	1.438531212	0.200876279	7.161279667	7.99E-13	1.08E-11	SNORD89
5282.266173	1.291961182	0.144946064	8.913392653	4.95E-19	2.39E-17	MAP4K4
1002.882288	2.024126962	0.288401203	7.018441475	2.24E-12	2.75E-11	LINC01127
6316.773372	3.754944524	0.419689961	8.946948647	3.65E-19	1.83E-17	IL1R2
239.4469468	2.221428114	0.325667385	6.821156227	9.03E-12	9.73E-11	AC007271.1
881.8750364	1.803545655	0.232650662	7.752162141	9.03E-15	1.76E-13	IL1R1
1399.160868	3.571575558	0.369158495	9.674910932	3.85E-22	4.47E-20	IL18R1
8.574632457	3.292868979	0.563373154	5.844916382	5.07E-09	3.08E-08	SDR42E1P5
3695.97172	2.829156723	0.292517816	9.671741584	3.98E-22	4.58E-20	IL18RAP
27.24606283	2.816843734	0.357543097	7.87833342	3.32E-15	7.18E-14	MIR4772
194.6353299	2.792670695	0.304093655	9.183587514	4.17E-20	2.77E-18	AC007278.2
205.8593138	2.88886235	0.345197707	8.368718242	5.82E-17	1.82E-15	AC007278.1
3.302429976	3.802576144	0.725118899	5.244072591	1.57E-07	7.28E-07	SLC9A4
6.914765923	-1.243104928	0.377153874	-3.296015268	0.000980667	0.00213696	TMEM182
80.72776165	-0.796795454	0.141211039	-5.642586178	1.68E-08	9.25E-08	MRPS9
3.534500712	-1.378474745	0.639985806	-2.153914558	0.031246873	0.04865987	LINC01918
15.86888551	-1.228146485	0.296736465	-4.138845848	3.49E-05	0.00010247	AC012360.3
1148.384821	0.936443622	0.117437444	7.973978236	1.54E-15	3.60E-14	NCK2
255.7643485	-0.677306164	0.111708926	-6.063133806	1.33E-09	9.18E-09	UXS1
966.413179	0.823959939	0.129671065	6.354231295	2.09E-10	1.71E-09	LIMS1
24.17314684	-0.696620852	0.237855037	-2.928762249	0.003403146	0.006565876	CCDC138
28.07971185	-1.34665509	0.424309024	-3.173760192	0.00150478	0.003144947	EDAR
290.9050385	1.7797497	0.241375195	7.373374482	1.66E-13	2.53E-12	SH3RF3
993.5145948	1.122932026	0.161485575	6.953760591	3.56E-12	4.18E-11	MIR4435-2HG
26.54140682	0.985627961	0.296073679	3.328995549	0.000871598	0.001921058	AC068491.3
184.1520514	-0.946865868	0.165209647	-5.731298891	9.97E-09	5.72E-08	ANAPC1
192.0588329	1.812938062	0.32110902	5.64586464	1.64E-08	9.08E-08	MERTK
43.37599888	-1.520437791	0.3000928	-5.066558717	4.05E-07	1.71E-06	FBLN7
12.15002279	-1.472754224	0.413043158	-3.565618257	0.000362999	0.000862771	AC092645.1
76.55140132	-0.770864741	0.163430337	-4.716778749	2.40E-06	8.73E-06	ZC3H8
17.51534937	-1.585312794	0.428166808	-3.702558822	0.000213436	0.000534248	AC092645.2
169.3904446	-0.728154684	0.139119484	-5.23402375	1.66E-07	7.64E-07	POLR1B
48.55230824	-0.642979936	0.199265649	-3.226747506	0.001252059	0.002663928	AC079922.2
1116.602759	1.584564426	0.214827583	7.3759822	1.63E-13	2.49E-12	IL1B
2478.438499	2.271526649	0.252960604	8.979764504	2.71E-19	1.42E-17	IL1RN
13.57568251	-1.348820152	0.53330193	-2.529186709	0.011432719	0.019703826	PAX8
152.8848752	-0.72495029	0.147769331	-4.905959077	9.30E-07	3.67E-06	CBWD2
222.0624983	-0.8813678	0.135973854	-6.481891751	9.06E-11	7.94E-10	RABL2A
4510.431581	0.911826106	0.136192861	6.695109442	2.16E-11	2.15E-10	ACTR3
27.9378399	0.935698507	0.208298034	4.492113966	7.05E-06	2.36E-05	AC110769.3
12.77581812	0.841669523	0.32707392	2.573331198	0.010072477	0.017565624	AC110769.1
69.94549565	-0.844546956	0.157456428	-5.363686741	8.15E-08	3.99E-07	AC009404.1
24.42335348	1.468062029	0.276321987	5.312867237	1.08E-07	5.15E-07	AC009303.4
398.2830739	0.899414357	0.32264517	2.787626906	0.005309565	0.00982923	MARCO
167.3834891	1.660367284	0.306903676	5.410059937	6.30E-08	3.16E-07	STEAP3
36.0785924	-1.178864744	0.219410389	-5.372875682	7.75E-08	3.82E-07	TMEM177
410.987667	-0.919649103	0.184998929	-4.971104997	6.66E-07	2.70E-06	PTPN4
8.201837488	1.104214441	0.459264548	2.404310209	0.016203017	0.026994898	AC012363.2
985.7833497	1.804711127	0.156019197	11.56723767	6.04E-31	8.05E-28	TMEM185B
2884.227903	1.905032807	0.196477352	9.695940969	3.14E-22	3.82E-20	RALB
48.33074725	1.499730246	0.315510202	4.753349453	2.00E-06	7.40E-06	INHBB
19.49110419	0.955690776	0.356901959	2.677740352	0.007412065	0.013317015	TFCP2L1
932.4650173	0.882460134	0.119004555	7.415347548	1.21E-13	1.91E-12	CLASP1
103.9871881	-0.67423147	0.171556437	-3.930085532	8.49E-05	0.000230189	NIFK
1613.305158	-1.277096451	0.161820394	-7.892061188	2.97E-15	6.52E-14	BIN1
8.849640935	-1.580392044	0.428713563	-3.686358869	0.000227486	0.000565696	PROC
421.6849151	0.840502201	0.235216947	3.573306316	0.000352502	0.000841144	MYO7B
60.34823582	-0.907491703	0.237699245	-3.817814837	0.000134639	0.000350121	LIMS2
13.73032156	2.466269195	0.405204143	6.086485632	1.15E-09	8.05E-09	GPR17
113.2831473	-0.783596219	0.148870463	-5.263611078	1.41E-07	6.60E-07	SFT2D3
273.188888	-0.59743932	0.088621263	-6.741489537	1.57E-11	1.60E-10	POLR2D
561.1617576	-0.65034942	0.103477595	-6.284929797	3.28E-10	2.57E-09	SMPD4
19.97698448	-1.439199085	0.35109985	-4.099116205	4.15E-05	0.000119863	ARHGEF4
1570.364752	0.619506534	0.086559853	7.15697308	8.25E-13	1.11E-11	PLEKHB2
434.4129076	-0.70605008	0.120023946	-5.882576787	4.04E-09	2.51E-08	SMPD4BP
525.8934384	0.681165774	0.088528014	7.694352803	1.42E-14	2.68E-13	RAB3GAP1
23.18518381	-0.973951116	0.232339603	-4.19192898	2.77E-05	8.29E-05	ZRANB3
1320.212733	0.761171715	0.10771452	7.066565537	1.59E-12	2.01E-11	UBXN4
13.32432208	0.754929566	0.285111152	2.647842998	0.008100714	0.014429203	RNF14P1
17.19233682	0.801087303	0.251294738	3.187839543	0.001433401	0.003010609	AC114763.1
1025.431548	0.786762322	0.148335814	5.303926943	1.13E-07	5.39E-07	SPOPL
268.1824094	0.930360322	0.164357643	5.66058446	1.51E-08	8.38E-08	KYNU
1426.298826	1.016378136	0.13260611	7.664640319	1.79E-14	3.30E-13	ARHGAP15
4.704918406	2.236341295	0.467161565	4.787083231	1.69E-06	6.35E-06	MTND6P11
101.8882274	1.019551095	0.217118768	4.695822046	2.66E-06	9.58E-06	AC092652.2
352.620427	1.942615782	0.1941251	10.00703044	1.42E-23	2.52E-21	GTDC1
2284.8579	1.057808668	0.134515815	7.863823803	3.73E-15	8.02E-14	ZEB2
99.30612013	0.8199547	0.244160818	3.358256684	0.000784357	0.001744834	AC009951.4
56.76281071	-0.946158972	0.199742017	-4.736905074	2.17E-06	7.97E-06	ACVR2A
365.4384923	0.692598569	0.114837148	6.031136955	1.63E-09	1.10E-08	MBD5
20.33399596	1.039306493	0.206777705	5.026201888	5.00E-07	2.08E-06	AC019226.1
317.9541823	0.722337637	0.107527892	6.717676925	1.85E-11	1.87E-10	EPC2
45.60757869	-1.574417463	0.234593694	-6.711252287	1.93E-11	1.95E-10	KIF5C
1007.64535	1.479461398	0.176430069	8.385539965	5.05E-17	1.59E-15	MMADHC
857.755602	0.959104276	0.139712744	6.864830261	6.66E-12	7.36E-11	NMI
541.156523	2.278614968	0.383183324	5.946540006	2.74E-09	1.76E-08	TNFAIP6
13.36180047	1.996020119	0.422367403	4.72579111	2.29E-06	8.37E-06	RN7SL124P
28.4145159	-1.285203185	0.293989168	-4.371600471	1.23E-05	3.95E-05	CACNB4
409.2968053	0.624684177	0.118328805	5.279223225	1.30E-07	6.10E-07	STAM2
296.5352571	0.803440154	0.153814522	5.223434961	1.76E-07	8.05E-07	ARL6IP6
41.60551188	1.000689695	0.202354276	4.945236212	7.61E-07	3.05E-06	NR4A2
5.856933324	1.232053891	0.527876777	2.333980096	0.019596764	0.032047908	GALNT5
2323.215635	0.976753168	0.111562019	8.755248196	2.04E-18	8.61E-17	CYTIP
9.513696467	-2.409845321	0.508991166	-4.734552353	2.20E-06	8.05E-06	ACVR1C
8.936787536	-1.48850216	0.350999891	-4.240748211	2.23E-05	6.80E-05	AC013731.1
187.8108334	0.588452769	0.149772046	3.928989313	8.53E-05	0.000230972	PKP4
34.57009577	0.701887998	0.172567869	4.067315673	4.76E-05	0.000136016	AC009961.1
1667.168071	0.732429703	0.129194628	5.669196262	1.43E-08	8.02E-08	MARCHF7
6.682295858	-1.325894719	0.412710452	-3.212651175	0.001315159	0.002784209	AC009961.2
20.46390871	1.153267502	0.269265694	4.283009406	1.84E-05	5.71E-05	LINC02478
2661.493203	1.698914732	0.164678759	10.31653834	5.93E-25	1.58E-22	RBMS1
803.9611676	0.872854946	0.139276899	6.267047546	3.68E-10	2.84E-09	TANK
14.43505809	-2.689439279	0.570826112	-4.711486074	2.46E-06	8.93E-06	SLC4A10
7.986121563	0.843924551	0.320327937	2.634564316	0.008424534	0.0149489	AHCTF1P1
136.9574888	-1.812060756	0.257976356	-7.024135027	2.15E-12	2.66E-11	DPP4
5.155614632	-1.404547326	0.518465533	-2.709046671	0.006747685	0.012216302	DPP4-DT
10973.95713	2.362829582	0.264777312	8.92383703	4.50E-19	2.19E-17	GCA
9.5703217	-1.4803025	0.478339524	-3.094669008	0.001970326	0.004023105	SLC38A11
15.30953375	-1.210899722	0.407633353	-2.970560955	0.002972564	0.005817568	SCN3A
71.86190618	0.88872932	0.221229788	4.017222679	5.89E-05	0.000165353	AC009495.3
155.0074047	-0.681781773	0.138258882	-4.931196921	8.17E-07	3.26E-06	TTC21B
48.62818178	1.358615282	0.320273038	4.242053246	2.21E-05	6.76E-05	SCN9A
191.1882574	-1.040168593	0.135248146	-7.690815927	1.46E-14	2.75E-13	STK39
545.3596835	2.111616263	0.354814708	5.951321121	2.66E-09	1.71E-08	DHRS9
21.14283764	3.295246711	0.461189948	7.145096562	8.99E-13	1.20E-11	AC007556.1
14.51435634	-1.48649795	0.335599301	-4.429383335	9.45E-06	3.09E-05	BBS5
112.8202757	-0.621309862	0.150474696	-4.128998959	3.64E-05	0.000106473	FASTKD1
9.220393043	-1.395299868	0.390992267	-3.568612439	0.000358877	0.000854279	PHOSPHO2
4.046767877	-1.720429878	0.540173606	-3.184957318	0.001447754	0.003037335	KLHL23
168.58327	-0.747769118	0.166091814	-4.50214313	6.73E-06	2.26E-05	SSB
73.51868287	-0.62631766	0.144308535	-4.340129	1.42E-05	4.51E-05	METTL5
133.7267284	-1.056504059	0.141316209	-7.476170426	7.65E-14	1.24E-12	METTL8
103.0532327	-0.957630052	0.18522455	-5.170103271	2.34E-07	1.04E-06	DCAF17
189.2996061	1.222233454	0.172373293	7.09061962	1.34E-12	1.72E-11	HAT1
45.2073599	-1.324467236	0.241798619	-5.477563285	4.31E-08	2.22E-07	METAP1D
21.78336969	0.616488018	0.221359206	2.785011881	0.005352576	0.009896085	ITGA6-AS1
82.00424001	0.760290127	0.144601543	5.25782859	1.46E-07	6.80E-07	AC078883.1
751.08259	0.893063101	0.142330639	6.274566809	3.51E-10	2.73E-09	PDK1
498.0027305	1.354076155	0.192687612	7.027312963	2.11E-12	2.60E-11	MAP3K20
21.72259079	-1.271810011	0.290657054	-4.375637871	1.21E-05	3.89E-05	CDCA7
6.471907579	1.22659078	0.488952434	2.50860962	0.012120735	0.020780154	LINC01305
1450.931421	1.277461892	0.141651034	9.01837323	1.91E-19	1.05E-17	GPR155
1350.319747	1.31440864	0.257714133	5.100258281	3.39E-07	1.46E-06	H3P6
10.8104292	-1.274199544	0.371574886	-3.429186393	0.000605394	0.001378804	CHN1
33.27030217	1.359940493	0.263044488	5.170001867	2.34E-07	1.04E-06	AC079305.4
1314.688715	1.137186139	0.127218003	8.938877455	3.93E-19	1.96E-17	NFE2L2
26.72672182	1.285717762	0.208686248	6.161008559	7.23E-10	5.29E-09	DNAJC19P5
27.12514407	-0.635678399	0.193503908	-3.285093338	0.001019486	0.002213019	AC019080.1
23.67412716	-0.77085059	0.260389563	-2.960374369	0.003072654	0.005995211	TTC30B
77.86966054	-0.671046128	0.148534139	-4.517790538	6.25E-06	2.12E-05	RBM45
11.38248791	1.36097417	0.438772791	3.101774304	0.001923646	0.003935698	OSBPL6
703.7764116	1.547664853	0.171813717	9.007807298	2.10E-19	1.15E-17	TTN-AS1
294.0694226	-0.982852478	0.39560052	-2.484456993	0.012974918	0.022098351	TTN
30.05127799	1.804478812	0.223787292	8.063365866	7.42E-16	1.86E-14	AC009948.3
86.5110378	1.822741312	0.217180606	8.392744376	4.75E-17	1.51E-15	AC009948.2
45.94900179	1.309881181	0.237331791	5.519198136	3.41E-08	1.79E-07	AC009948.4
22.54383899	1.464777064	0.244859094	5.982122363	2.20E-09	1.44E-08	AC010680.3
63.86557263	1.65015444	0.193122572	8.544596435	1.29E-17	4.62E-16	AC010680.2
11.62935464	1.252979921	0.276101015	4.538121379	5.68E-06	1.93E-05	AC010680.4
30.55045251	-1.607565504	0.4022895	-3.996041422	6.44E-05	0.00017916	CCDC141
12.82818084	0.853235764	0.279627929	3.051325258	0.002278336	0.004574083	FTH1P20
57.31094385	-1.752624542	0.291670493	-6.008919596	1.87E-09	1.24E-08	LINC01934
1232.684622	-1.301482762	0.19398272	-6.709271643	1.96E-11	1.97E-10	ITGA4
11.41665585	0.803602118	0.282235262	2.847277526	0.00440949	0.008317345	AC009962.1
1202.934998	1.055211128	0.161597967	6.529853998	6.58E-11	5.93E-10	ITPRID2
333.4986713	-0.846217695	0.146465564	-5.77758806	7.58E-09	4.45E-08	DNAJC10
31.12765007	-0.906878229	0.20927806	-4.333365042	1.47E-05	4.64E-05	NUP35
7.488490314	-2.140076719	0.470545309	-4.548077892	5.41E-06	1.85E-05	AC021851.1
15.5174219	1.167962479	0.32381548	3.606876601	0.000309905	0.000747918	CALCRL
4.243797685	-1.825178164	0.581591781	-3.138246142	0.001699621	0.003515138	COL5A2
161.830661	-0.863287547	0.160452532	-5.380329861	7.43E-08	3.68E-07	WDR75
1619.246111	0.988126067	0.204854131	4.82355939	1.41E-06	5.39E-06	SLC40A1
62.46664264	-0.700193371	0.168763666	-4.148958065	3.34E-05	9.84E-05	ANKAR
37.40229742	-1.451030955	0.220261018	-6.587779202	4.46E-11	4.17E-10	OSGEPL1
5.518019893	-1.454283304	0.424694279	-3.42430632	0.000616371	0.001400386	OSGEPL1-AS1
86.24897882	-0.876999998	0.19437209	-4.511964644	6.42E-06	2.17E-05	PMS1
153.989119	0.677499024	0.274476408	2.468332445	0.013574419	0.023016419	C2orf88
132.430035	0.629474091	0.129064362	4.877210737	1.08E-06	4.20E-06	INPP1
56.72820953	-0.825315474	0.20180313	-4.089706008	4.32E-05	0.000124465	NEMP2
5.418480231	-1.131511013	0.443665049	-2.550372213	0.010760796	0.01863533	AC108047.1
11.82150642	-1.017417975	0.333845663	-3.047569843	0.002306999	0.004625156	AC005540.1
665.4174021	-0.7470305	0.156786505	-4.764635192	1.89E-06	7.03E-06	GLS
414.6905806	-1.032572338	0.213128627	-4.844831751	1.27E-06	4.89E-06	STAT4
7393.807065	1.516600264	0.177935007	8.523338311	1.55E-17	5.49E-16	NABP1
597.1810605	0.805786646	0.250664393	3.214603549	0.001306248	0.002769044	CAVIN2
3.657934786	-2.587747498	0.676082858	-3.827559694	0.00012942	0.000338049	LINC01825
186.7221668	-1.169691497	0.181159518	-6.456693596	1.07E-10	9.23E-10	SLC39A10
4014.597036	1.380217429	0.151957102	9.082941223	1.06E-19	6.32E-18	STK17B
117.2382249	1.414302709	0.230592055	6.133354017	8.60E-10	6.17E-09	HECW2
7.305070801	-1.247196581	0.432615672	-2.882920482	0.003940069	0.007500878	HECW2-AS1
32.38300579	-0.628472084	0.255254576	-2.462138365	0.013811137	0.023358341	PGAP1
11.2632559	-1.966813336	0.445832023	-4.411556899	1.03E-05	3.34E-05	ANKRD44-AS1
317.5565783	0.886401095	0.113888914	7.783032259	7.08E-15	1.41E-13	COQ10B
54.75373055	-1.0008198	0.20917833	-4.784529062	1.71E-06	6.43E-06	MARS2
5.967560815	0.998356605	0.428614147	2.329266574	0.019844948	0.03242544	SATB2-AS1
9.627440625	-0.678684497	0.307723358	-2.20550205	0.027418884	0.043240146	FTCDNL1
93.56706469	0.907338299	0.160411434	5.656319351	1.55E-08	8.58E-08	C2orf69
201.7307363	1.282793829	0.177511766	7.226528448	4.95E-13	6.95E-12	TYW5
53.2460452	-0.72387075	0.271906874	-2.662200993	0.007763151	0.013878287	SPATS2L
696.5974346	0.730020672	0.113884123	6.41020587	1.45E-10	1.22E-09	BZW1
22.91532235	0.663631069	0.200360657	3.312182542	0.000925711	0.002028821	AC005037.2
77.0491604	-0.969027931	0.148784928	-6.51294416	7.37E-11	6.57E-10	PPIL3
109.98503	-0.650158465	0.144254462	-4.507024995	6.57E-06	2.22E-05	NIF3L1
3833.108171	1.460059925	0.181773743	8.032292775	9.57E-16	2.32E-14	FAM126B
121.9919149	1.021164274	0.252091219	4.050772883	5.10E-05	0.00014511	NDUFB3
67.76627219	1.027668755	0.203989	5.03786359	4.71E-07	1.96E-06	RPL17P10
26576.71215	1.208316704	0.146227704	8.263254287	1.42E-16	4.07E-15	CFLAR
6.548257319	1.144943226	0.358497894	3.193723716	0.001404505	0.002955243	IMPDH1P10
9.323960024	0.894922417	0.304229422	2.941603777	0.003265174	0.006334404	CFLAR-AS1
82.40380354	1.172383415	0.220978575	5.305416664	1.12E-07	5.35E-07	RNU7-45P
3828.97251	0.82486585	0.382348256	2.157367892	0.030977011	0.048271862	STRADB
11.78037424	-1.063740433	0.308456866	-3.448587303	0.000563527	0.001291653	TMEM237
4.646310698	1.018414096	0.401448583	2.536848153	0.011185546	0.01931012	DAZAP2P1
491.4576032	0.794062496	0.129663876	6.124007088	9.13E-10	6.51E-09	SUMO1
231.6456349	-0.818692735	0.162272401	-5.045175456	4.53E-07	1.90E-06	NOP58
3.609977661	-1.949257325	0.630946152	-3.089419466	0.002005481	0.004086683	AC064836.1
239.5203377	-0.91807633	0.158918947	-5.777009909	7.60E-09	4.47E-08	FAM117B
24.10637733	-1.290480989	0.265111764	-4.867686638	1.13E-06	4.39E-06	ICA1L
92.71334467	-0.870179992	0.200348523	-4.343331216	1.40E-05	4.45E-05	CARF
631.6883434	-0.701027448	0.101317455	-6.919118232	4.54E-12	5.18E-11	CYP20A1
139.4655059	-1.15292835	0.171974839	-6.704052484	2.03E-11	2.03E-10	ABI2
35.01161676	-0.780462204	0.209618905	-3.72324339	0.00019668	0.000495833	RAPH1
341.4430356	-1.712560496	0.266860462	-6.41743809	1.39E-10	1.17E-09	CD28
43.77082519	-0.725628686	0.260448737	-2.786071046	0.005335118	0.009868698	CTLA4
58.35072108	-1.373326668	0.289171801	-4.749172162	2.04E-06	7.54E-06	ICOS
8.213754776	-1.485835577	0.392546611	-3.785118855	0.000153635	0.000395637	NRP2
641.3669176	-0.928779874	0.258800488	-3.588787187	0.00033222	0.000796824	EEF1B2
10.90751465	-1.939461497	0.433446152	-4.474515437	7.66E-06	2.55E-05	ZDBF2
23.43347846	-1.661835789	0.377116326	-4.406692779	1.05E-05	3.41E-05	ADAM23
12.52355967	1.929447635	0.439022831	4.39486856	1.11E-05	3.58E-05	DYTN
182.2379076	-0.794552979	0.1338989	-5.933976882	2.96E-09	1.89E-08	FASTKD2
4.518109518	-1.554537683	0.491203433	-3.164753299	0.001552145	0.003234517	AC008269.1
2609.440666	1.127571334	0.158936941	7.094457252	1.30E-12	1.68E-11	KLF7
42.58756835	1.177560388	0.229123902	5.139404388	2.76E-07	1.21E-06	KLF7-IT1
17.18613073	2.621508806	0.358647958	7.309420698	2.68E-13	3.94E-12	MYOSLID
68.02387286	1.111710305	0.254495781	4.368285794	1.25E-05	4.01E-05	FZD5
5.118592054	1.008034699	0.431078442	2.338402017	0.019366403	0.031715673	PTH2R
166.3848831	0.63446868	0.129713725	4.891299519	1.00E-06	3.93E-06	KANSL1L
38.7963485	-0.686798967	0.234416996	-2.92981729	0.003391614	0.006546334	KANSL1L-AS1
139.9705674	-1.244173536	0.182946381	-6.800755104	1.04E-11	1.11E-10	LANCL1
67.62538096	-1.592575654	0.329545892	-4.83263695	1.35E-06	5.16E-06	IKZF2
9.258640784	-1.066631308	0.347230984	-3.071820655	0.002127575	0.00430617	SPAG16
37.67392961	-0.796944853	0.222062189	-3.588836339	0.000332157	0.000796776	BARD1
267.4280368	-0.98248238	0.146404219	-6.710751813	1.94E-11	1.95E-10	ATIC
233.7471171	1.680703667	0.193405252	8.690062166	3.62E-18	1.46E-16	PECR
2852.001153	0.641176912	0.092704245	6.916370579	4.63E-12	5.26E-11	XRCC5
19723.63032	1.380305286	0.203463398	6.784047145	1.17E-11	1.23E-10	CXCR2
19525.14681	1.664282427	0.223195025	7.456628707	8.88E-14	1.43E-12	CXCR1
9727.110177	0.872370082	0.124608752	7.000873283	2.54E-12	3.09E-11	ARPC2
467.0847425	-0.872403103	0.170609136	-5.113460648	3.16E-07	1.37E-06	GPBAR1
26.60699886	0.864598576	0.228235852	3.788180385	0.000151755	0.000391248	CATIP
104.0619774	1.391588826	0.235688661	5.904352035	3.54E-09	2.23E-08	CATIP-AS1
30684.72265	1.906540836	0.218299381	8.73360625	2.47E-18	1.03E-16	SLC11A1
7098.617575	0.751549395	0.119872011	6.269598626	3.62E-10	2.80E-09	CTDSP1
31.02915394	0.726378004	0.212509666	3.418093958	0.000630613	0.001429784	AC021016.2
10.78975751	0.676067119	0.293106164	2.306560564	0.02107933	0.034199595	MIR26B
37.83977394	0.818963652	0.327964854	2.497107969	0.012521083	0.021399648	VIL1
163.4765126	-0.636039057	0.116028918	-5.481728768	4.21E-08	2.17E-07	BCS1L
914.6147322	-0.688095907	0.232732339	-2.956597735	0.003110536	0.00606405	CYP27A1
7.365057382	-1.344513406	0.457633085	-2.937972469	0.003303664	0.006398426	AC009974.1
37.01808777	-2.356799825	0.365826171	-6.442403554	1.18E-10	1.01E-09	WNT10A
21.87826685	-0.752006082	0.279254077	-2.692909951	0.00708314	0.012780209	AC068946.1
37.02041403	-0.791095018	0.243179945	-3.25312607	0.001141428	0.002448656	SLC23A3
3399.436667	0.608963487	0.138743192	4.389141408	1.14E-05	3.67E-05	RETREG2
869.1134348	0.589557949	0.098256793	6.000174983	1.97E-09	1.30E-08	ZFAND2B
16.23047563	0.843067222	0.25483534	3.308282218	0.000938702	0.002055118	AC068946.2
850.5562659	1.01711467	0.125492954	8.104954402	5.28E-16	1.34E-14	ATG9A
483.8433313	1.186018447	0.128278123	9.245679796	2.34E-20	1.64E-18	STK16
3993.366462	1.73261661	0.188330129	9.199890721	3.58E-20	2.41E-18	TUBA4A
477.7665489	-0.862914376	0.119376913	-7.228486285	4.88E-13	6.88E-12	DNPEP
69.82531786	-1.68778583	0.32935203	-5.124564827	2.98E-07	1.30E-06	SPEG
80.52010106	-0.599340781	0.215445345	-2.781869255	0.005404681	0.009983513	CHPF
8.619248076	-0.943066597	0.411289877	-2.292948722	0.021850957	0.035291879	OBSL1
17.83235358	-2.103825786	0.340115615	-6.185619519	6.19E-10	4.59E-09	SLC4A3
67.48999855	-1.523955966	0.259522919	-5.872144064	4.30E-09	2.66E-08	EPHA4
539.8506674	2.116798234	0.185095267	11.43626342	2.75E-30	3.17E-27	ACSL3
31.36101015	-0.844170597	0.190812091	-4.424093852	9.68E-06	3.16E-05	AP1S3
1018.387918	0.677832985	0.098366718	6.890877343	5.54E-12	6.22E-11	CUL3
852.1326211	-1.102478806	0.157312367	-7.008214445	2.41E-12	2.95E-11	DOCK10
19.66131058	-0.847370187	0.390192649	-2.171671322	0.029880463	0.046745551	COL4A4
21.26397035	-0.939451585	0.430631415	-2.181567699	0.029141453	0.045701658	COL4A3
5.260324429	-0.96481881	0.426365315	-2.262892349	0.023642326	0.037912681	MFF-DT
466.277794	0.946095735	0.138884797	6.812089985	9.62E-12	1.03E-10	MFF
2526.321052	2.58761316	0.282619926	9.155805795	5.40E-20	3.51E-18	AGFG1
103.6900738	-0.977662969	0.264569117	-3.695302689	0.000219625	0.000548269	PID1
3462.632962	1.013916348	0.116257713	8.721282382	2.75E-18	1.14E-16	TRIP12
6.332489129	-0.93584318	0.354792876	-2.637716945	0.008346622	0.014826163	FBXO36
6.080001261	0.836808783	0.351542504	2.380391485	0.017294254	0.028600915	AC009950.1
4004.868767	0.644189019	0.128355826	5.018775076	5.20E-07	2.15E-06	SP110
462.5277044	-0.622746291	0.113837958	-5.470462596	4.49E-08	2.30E-07	SP140L
3985.970134	0.895727353	0.123102737	7.276258654	3.43E-13	4.94E-12	SP100
63.7824319	0.760125576	0.178796613	4.251342154	2.12E-05	6.50E-05	RN7SL834P
23.47669234	2.4384982	0.36871307	6.613538809	3.75E-11	3.55E-10	LINC01907
2987.114245	1.633294822	0.174224251	9.3746698	6.94E-21	5.58E-19	CAB39
9.38259913	1.870732969	0.365416145	5.119458993	3.06E-07	1.34E-06	RNU6-268P
271.3002224	-0.833454977	0.217996502	-3.823249308	0.000131704	0.000343448	ITM2C
5.035837487	-1.20314809	0.465950074	-2.582139495	0.009818989	0.017163677	ARMC9
7.471306416	-1.427758001	0.403401955	-3.539293705	0.000401199	0.000945253	AC017104.1
22.73713631	-1.702474052	0.364734976	-4.667701654	3.05E-06	1.09E-05	AC017104.6
253.4956687	-1.317387362	0.284878165	-4.624388681	3.76E-06	1.32E-05	NMUR1
7.389700868	-1.499261701	0.454359787	-3.299723575	0.000967801	0.002112132	AC104634.1
352.1451969	-0.636107719	0.081228692	-7.831071769	4.84E-15	1.01E-13	COPS7B
300.3062071	-0.788675877	0.129184167	-6.105050596	1.03E-09	7.24E-09	DIS3L2
6.822542478	-0.91328142	0.410722394	-2.223597822	0.026175515	0.041500373	AC068134.3
34.19395095	-1.020687375	0.26547466	-3.844763844	0.000120669	0.000317197	TIGD1
4.034657186	-1.154104386	0.536952784	-2.149359161	0.03160594	0.049173876	EFHD1
9.416547676	-0.689600576	0.320083514	-2.15443953	0.031205719	0.048603898	SCARNA6
5180.014708	0.670391191	0.119547041	5.607760613	2.05E-08	1.11E-07	DGKD
180.6981892	-0.737288012	0.122994157	-5.994496255	2.04E-09	1.34E-08	USP40
25.17856164	-1.569651553	0.381116284	-4.118563336	3.81E-05	0.000110854	LINC01891
1451.114449	-1.389607007	0.182031801	-7.633869461	2.28E-14	4.10E-13	ARL4C
19.26734298	-0.939148431	0.272101598	-3.451462393	0.000557557	0.001279542	SH3BP4
84.0459443	-0.976039836	0.306997057	-3.179313331	0.001476244	0.003092238	AGAP1
30.52846016	-1.285782418	0.226417181	-5.678820017	1.36E-08	7.61E-08	ACKR3
4.188495545	1.784614621	0.716501621	2.490733543	0.012747968	0.021753532	RAB17
352.8546366	1.262755696	0.172253586	7.330794822	2.29E-13	3.40E-12	UBE2F
31.77160884	-1.185046476	0.375256202	-3.157966393	0.001588739	0.003303762	LINC02610
236.385031	0.820743823	0.130361659	6.29589887	3.06E-10	2.41E-09	PER2
10.96645963	2.08817184	0.710660078	2.938355346	0.003299586	0.006391192	TWIST2
3315.314794	1.312618286	0.169144999	7.760313909	8.47E-15	1.67E-13	HDAC4
11.26962804	0.893238402	0.327736566	2.725476784	0.006420869	0.011684729	MIR4441
12.10588967	-0.93841793	0.310144952	-3.025739812	0.002480256	0.00493222	GPC1
627.1598058	-0.842003146	0.12298766	-6.84624091	7.58E-12	8.29E-11	ANKMY1
19.47082706	-1.325764497	0.40914908	-3.240296908	0.001194053	0.002550987	CROCC2
159.1708752	-2.203051917	0.394208757	-5.588541299	2.29E-08	1.23E-07	AC104809.2
263.5444736	-1.889595035	0.254322271	-7.429923566	1.09E-13	1.72E-12	SNED1
533.1901678	-0.728846217	0.131428117	-5.54558823	2.93E-08	1.55E-07	MTERF4
410.9403331	-1.554198994	0.221944229	-7.002655582	2.51E-12	3.05E-11	PASK
209.8444554	-0.599107306	0.13193836	-4.540812124	5.60E-06	1.91E-05	FARP2
151.8931803	-0.915513294	0.126647267	-7.228843644	4.87E-13	6.87E-12	DTYMK
767.8994088	-0.688875269	0.146740639	-4.69450912	2.67E-06	9.63E-06	D2HGDH
114.3679338	-1.362627557	0.267938098	-5.085605848	3.66E-07	1.57E-06	PDCD1
34.04353238	-0.962135942	0.43168605	-2.228786269	0.025828129	0.041035107	RTP5
42.36119932	-1.415000905	0.300609532	-4.707105912	2.51E-06	9.11E-06	LINC01237
79.55703766	-1.278455209	0.267773722	-4.774386363	1.80E-06	6.73E-06	LINC01238
8.508247192	-1.365774267	0.487724921	-2.800296247	0.005105573	0.009488318	AC093642.2
9.446707396	-1.970896986	0.433903156	-4.542250867	5.57E-06	1.90E-05	AC093642.1
72.83654018	-2.746689821	0.416583164	-6.593376925	4.30E-11	4.03E-10	IL5RA
524.6175743	0.849319635	0.127925336	6.639182349	3.15E-11	3.03E-10	SUMF1
123.322666	2.583587221	0.327801106	7.881569565	3.23E-15	7.03E-14	LRRN1
8.05903755	-0.767487275	0.339999609	-2.25731811	0.023988205	0.038404599	AC018816.1
20.01269124	-0.955322203	0.242229395	-3.943873952	8.02E-05	0.000218611	BHLHE40-AS1
625.2772501	0.758127489	0.110256984	6.876004268	6.16E-12	6.85E-11	ARL8B
4.802759921	-1.79743079	0.535475887	-3.356697907	0.000788792	0.001753676	LMCD1
33.18171224	-1.228643207	0.249101413	-4.932301226	8.13E-07	3.24E-06	SRGAP3
2112.248332	0.634723971	0.085853146	7.393135825	1.43E-13	2.22E-12	SETD5
375.9528405	-0.804786416	0.160508438	-5.013981988	5.33E-07	2.20E-06	CAMK1
2521.544157	0.765439451	0.128690986	5.947887044	2.72E-09	1.75E-08	TADA3
5328.977804	0.827066978	0.145889774	5.669122344	1.44E-08	8.02E-08	ARPC4
81.88807874	0.941807297	0.168605318	5.585869462	2.33E-08	1.25E-07	ARPC4-TTLL3
2168.996626	0.736223483	0.11907405	6.182904507	6.29E-10	4.67E-09	TTLL3
14.38513785	-1.969095163	0.349846004	-5.628462639	1.82E-08	9.98E-08	IL17RE
49.84872513	-0.765974359	0.195991875	-3.908194457	9.30E-05	0.000250146	CRELD1
6.011786867	-1.033762401	0.421238487	-2.454102446	0.014123674	0.02381136	AC018809.1
12.81755576	-0.856555227	0.315602387	-2.714032793	0.006646959	0.012057349	PRRT3-AS1
17.64673232	-1.388504972	0.315680613	-4.398448672	1.09E-05	3.53E-05	AC018809.2
1179.962106	0.658337222	0.219547099	2.998614989	0.002712098	0.005349346	EMC3
11.70862621	0.806140365	0.264102133	3.052381127	0.002270336	0.004561459	AC083855.2
128.2181332	-1.087307967	0.169320327	-6.421603275	1.35E-10	1.14E-09	TAMM41
26.46265438	2.500629294	0.346139286	7.224344049	5.04E-13	7.05E-12	SYN2
5.437901142	3.355797908	0.78131173	4.295081952	1.75E-05	5.43E-05	TIMP4
45.68104006	3.602295789	0.400000284	9.005733071	2.14E-19	1.16E-17	PPARG
76.44976706	-1.010974044	0.162021246	-6.239762186	4.38E-10	3.34E-09	TSEN2
16.69821573	-1.49084956	0.445013942	-3.350118768	0.000807769	0.001791809	CAND2
10713.36336	1.328247981	0.140171282	9.475892388	2.64E-21	2.38E-19	IQSEC1
2893.163478	-1.173398995	0.142345252	-8.243330747	1.67E-16	4.73E-15	NUP210
17.27986913	-0.76778576	0.32576948	-2.356837605	0.018431305	0.030304023	FBLN2
24.3155258	-2.839300078	0.388223205	-7.313576429	2.60E-13	3.84E-12	WNT7A
2301.199608	0.688921924	0.109515928	6.290609384	3.16E-10	2.48E-09	TMEM43
8.606140008	3.433846549	0.531818328	6.4568037	1.07E-10	9.23E-10	LINC01267
12417.07131	0.914586861	0.15115302	6.050734959	1.44E-09	9.82E-09	SLC6A6
1115.690784	0.649493964	0.106837774	6.079253967	1.21E-09	8.39E-09	NR2C2
397.3632997	-0.856315106	0.126913749	-6.747220963	1.51E-11	1.55E-10	MRPS25
1630.641298	2.197804705	0.170083097	12.92194667	3.38E-38	6.31E-34	SH3BP5
17.73886432	-0.877105401	0.284265822	-3.085511287	0.002032025	0.004131157	EAF1-AS1
108.2723349	-0.952288685	0.198343501	-4.801209415	1.58E-06	5.97E-06	COLQ
156.336445	-0.713080812	0.109749601	-6.497343076	8.18E-11	7.21E-10	HACL1
308.9731231	0.646726311	0.208238751	3.105696258	0.001898316	0.003887822	ANKRD28
6.362340371	1.952487182	0.495285121	3.942147862	8.08E-05	0.000219934	RN7SL4P
252.135701	0.746958322	0.143090002	5.220199247	1.79E-07	8.18E-07	DPH3
278.7574507	-1.363091207	0.2539412	-5.367743421	7.97E-08	3.91E-07	OXNAD1
460.7940051	-0.943036918	0.124828644	-7.554651631	4.20E-14	7.17E-13	RFTN1
40.7388274	-1.316213243	0.283630133	-4.640597342	3.47E-06	1.23E-05	AC090948.1
25.74324997	-1.004933025	0.349161388	-2.878133323	0.00400036	0.00760097	AC090948.2
21.13082516	-1.175015751	0.339589703	-3.460104181	0.000539966	0.001242536	AC090948.3
7.615753878	-2.032133348	0.530908841	-3.827650235	0.000129372	0.000337981	AC090948.4
70.4141013	-1.285421893	0.267834949	-4.799306058	1.59E-06	6.01E-06	SATB1-AS1
659.2518654	1.300744897	0.136906372	9.50098145	2.08E-21	1.94E-19	RAB5A
138.4222857	-1.300328246	0.213484004	-6.09098679	1.12E-09	7.85E-09	NR1D2
44.31348708	-0.595328287	0.170547331	-3.490692477	0.00048177	0.001117441	OXSM
197.6684661	-0.909285096	0.197940348	-4.593732941	4.35E-06	1.52E-05	SLC4A7
7.873902712	-1.206894136	0.360509685	-3.347744006	0.000814722	0.001805729	AC098614.2
38.50750421	-1.462444647	0.289331546	-5.054563415	4.31E-07	1.82E-06	LINC02084
228.926581	-1.501353754	0.256081586	-5.862794669	4.55E-09	2.80E-08	EOMES
76.8935446	-0.78115963	0.210789885	-3.705868657	0.000210667	0.000527956	CMC1
430.5053003	1.267966811	0.173769276	7.296841178	2.95E-13	4.29E-12	AZI2
69.89948556	-0.799241724	0.325619344	-2.454527779	0.014106976	0.02378751	OSBPL10
13.61136628	-1.118019564	0.417887951	-2.675405123	0.0074639	0.013402399	ZNF860
133.7919637	-0.861507246	0.1300867	-6.622562093	3.53E-11	3.36E-10	GPD1L
4252.812374	1.219594107	0.166232607	7.33667198	2.19E-13	3.27E-12	CMTM6
9.292321954	1.615496918	0.422468805	3.823943684	0.000131334	0.00034253	TRIM71
201.4930612	-1.433764152	0.239968867	-5.974792356	2.30E-09	1.50E-08	CCR4
1500.313923	0.62153161	0.091289438	6.808362742	9.87E-12	1.06E-10	PDCD6IP
25.71075503	-0.807038192	0.272304705	-2.963732094	0.003039328	0.005937639	LINC02033
63.24293551	-1.114844577	0.224304228	-4.970234331	6.69E-07	2.71E-06	AC105749.1
8.449583782	-0.874036628	0.337676257	-2.588386394	0.009642675	0.016891887	AC011816.2
804.5002589	1.569591768	0.157157964	9.987351129	1.73E-23	2.96E-21	LRRFIP2
13.19948103	1.649771128	0.272197632	6.060931219	1.35E-09	9.28E-09	UBE2FP1
18.57403758	0.76741361	0.333134859	2.303612457	0.021244408	0.034434475	ITGA9
160.596294	0.645991901	0.297535569	2.171141764	0.029920458	0.046797443	CTDSPL
146.3777906	-0.678241192	0.185854619	-3.649310389	0.000262945	0.000645612	DLEC1
2990.700113	0.707511454	0.117079059	6.043023066	1.51E-09	1.03E-08	ACAA1
6276.015969	1.059379999	0.14544002	7.283964867	3.24E-13	4.68E-12	MYD88
865.9039217	0.911823025	0.124142723	7.344957532	2.06E-13	3.09E-12	OXSR1
12.99767331	1.341031817	0.305367545	4.391533543	1.13E-05	3.63E-05	SLC22A14
23.1662566	-1.119999638	0.273044708	-4.101891022	4.10E-05	0.0001186	XYLB
66.73843141	-1.527891138	0.308472391	-4.953088775	7.30E-07	2.94E-06	ACVR2B
179.0089102	-0.966158957	0.149788336	-6.450161502	1.12E-10	9.61E-10	EXOG
16.34991732	4.550473359	0.745449392	6.10433573	1.03E-09	7.27E-09	SCN5A
729.4198305	0.832211576	0.10039474	8.2893942	1.14E-16	3.34E-15	GORASP1
1959.204057	2.439504666	0.244423824	9.980633741	1.85E-23	3.11E-21	CSRNP1
4.475779481	1.879586084	0.495226816	3.795404493	0.000147403	0.000380713	AC092053.3
20.46459634	-1.485135769	0.376705869	-3.942428009	8.07E-05	0.000219741	AC092053.6
1548.340325	-1.441380344	0.189809814	-7.59381358	3.11E-14	5.44E-13	CX3CR1
21.67402925	-1.284452998	0.304709351	-4.215338307	2.49E-05	7.54E-05	CCR8
18.23382236	-1.396776053	0.34715166	-4.023532691	5.73E-05	0.000161322	HNRNPA1P21
5317.328294	-0.803702161	0.161990143	-4.961426327	7.00E-07	2.82E-06	RPSA
131.7748618	0.693218968	0.181373108	3.822060361	0.000132341	0.000344819	EIF1B-AS1
726.7652967	1.086328135	0.21045701	5.161757918	2.45E-07	1.09E-06	EIF1B
2523.841607	-0.677041247	0.122802468	-5.513254424	3.52E-08	1.84E-07	RPL14
25.84634018	-0.669234109	0.186610172	-3.586268117	0.000335444	0.000803627	ZNF620
2002.887203	0.748269794	0.088950781	8.412177889	4.02E-17	1.30E-15	CTNNB1
920.5052799	0.622337487	0.097149215	6.405996019	1.49E-10	1.25E-09	TRAK1
4.454746999	-1.521302088	0.593107506	-2.564968532	0.010318516	0.017957761	HHATL
36.93857496	-1.072651247	0.247451725	-4.334789932	1.46E-05	4.61E-05	LINC02158
15.55903559	-1.238790253	0.398109847	-3.111679506	0.001860263	0.003818586	ZNF662
36.50470865	1.069631697	0.183128524	5.840879804	5.19E-09	3.14E-08	SNRK-AS1
504.4247854	1.349290748	0.190229305	7.092969985	1.31E-12	1.69E-11	ANO10
8.424144059	1.235265004	0.363441293	3.39880203	0.000676817	0.001525455	AC097638.1
1532.868227	1.443515631	0.171462815	8.418826175	3.80E-17	1.24E-15	ABHD5
145.2331311	0.741007063	0.120400455	6.154520445	7.53E-10	5.48E-09	TCAIM
796.4404711	2.985024008	0.307662639	9.702263545	2.95E-22	3.62E-20	C3orf86
2656.177349	2.09102686	0.177646834	11.77069592	5.53E-32	1.15E-28	ZNF445
98.96349119	1.122072073	0.144032369	7.790416022	6.68E-15	1.35E-13	ZNF852
53.84439658	0.615635337	0.255476689	2.409751511	0.015963389	0.026631347	ZKSCAN7
22.36575963	-1.502416809	0.299686955	-5.013287306	5.35E-07	2.21E-06	ZNF502
14.20314604	-0.978987429	0.294916643	-3.319539439	0.000901661	0.001980066	ZNF501
109.0992824	-0.918882015	0.15110808	-6.080958839	1.19E-09	8.31E-09	TMEM42
2166.725299	1.432100652	0.141077659	10.15115122	3.27E-24	6.79E-22	ZDHHC3
111.241563	-0.59024219	0.111876576	-5.275833519	1.32E-07	6.21E-07	EXOSC7
3.637712326	-1.574536841	0.523532041	-3.007527179	0.002633826	0.005209283	CLEC3B
804.5374812	-0.846513934	0.090870934	-9.315563293	1.21E-20	9.20E-19	LIMD1
33.07559979	-0.992901696	0.204047689	-4.866027636	1.14E-06	4.42E-06	LIMD1-AS1
49.82803084	-0.929730142	0.183333245	-5.07125776	3.95E-07	1.68E-06	LZTFL1
56.22162383	-1.458109789	0.326866068	-4.460878416	8.16E-06	2.71E-05	CXCR6
224.4570937	-1.032583644	0.31707723	-3.256568262	0.001127678	0.002422501	CCR3
2188.679783	1.49031396	0.255554912	5.831678019	5.49E-09	3.31E-08	CCR1
2046.844179	1.385416527	0.175244954	7.905600106	2.67E-15	5.95E-14	CCR2
168.5496273	-1.199168826	0.210673883	-5.692062101	1.26E-08	7.09E-08	CCR5
78.95566075	1.232238431	0.176217419	6.992716358	2.70E-12	3.26E-11	CCRL2
244.0100698	-1.808278213	0.255987373	-7.063935184	1.62E-12	2.04E-11	ALS2CL
9.809933036	-1.778932888	0.387673406	-4.588741092	4.46E-06	1.55E-05	TMIE
32647.28483	1.113886887	0.156433489	7.120514224	1.08E-12	1.41E-11	NBEAL2
75.64968569	0.708895253	0.225159062	3.148419812	0.001641558	0.003406762	NRADDP
174.0242007	-0.672523648	0.10345304	-6.500762573	7.99E-11	7.07E-10	ELP6
386.5122713	1.10614957	0.304054858	3.637993414	0.00027477	0.000671553	CAMP
395.3575101	-0.905954195	0.125480686	-7.219869609	5.20E-13	7.26E-12	ZNF589
12.3803199	1.819708613	0.353391982	5.149263999	2.62E-07	1.16E-06	SPINK8
8652.906914	0.759309197	0.182770524	4.154440124	3.26E-05	9.63E-05	SHISA5
4010.594305	1.522314924	0.192200092	7.920469299	2.37E-15	5.35E-14	PFKFB4
86.66328535	0.735820277	0.237824524	3.093963001	0.001975021	0.004031083	COL7A1
2021.402163	0.700490805	0.12878721	5.439133339	5.35E-08	2.71E-07	UQCRC1
695.8046736	1.223202959	0.154884938	7.897494578	2.85E-15	6.29E-14	SLC26A6
100.5647045	-0.921094638	0.22581706	-4.078941763	4.52E-05	0.000129948	CELSR3
214.5473521	-0.743514475	0.118227941	-6.288821999	3.20E-10	2.51E-09	NCKIPSD
1187.325411	1.032985116	0.13339956	7.743542144	9.67E-15	1.88E-13	PRKAR2A
8.574501563	-1.689127642	0.380707209	-4.436815485	9.13E-06	3.00E-05	AC137630.1
5.99861422	-1.065028395	0.406737688	-2.61846499	0.008832635	0.015606247	AC137630.4
408.6458256	-1.037437994	0.116636573	-8.894620015	5.86E-19	2.78E-17	P4HTM
530.246738	-0.746308599	0.12099554	-6.168066998	6.91E-10	5.08E-09	IMPDH2
224.5420118	-1.125869398	0.252216282	-4.463904509	8.05E-06	2.67E-05	KLHDC8B
8768.836729	0.915942272	0.132494761	6.913045181	4.74E-12	5.38E-11	RHOA
165.6926858	-0.598345834	0.123766237	-4.834483514	1.33E-06	5.12E-06	DAG1
4.834452259	-1.51737925	0.473225529	-3.206461099	0.001343785	0.002838367	BSN
2147.462534	0.719076806	0.127296477	5.648835072	1.62E-08	8.94E-08	IP6K1
18.18324128	-0.617197115	0.244631596	-2.522965657	0.011636977	0.020022555	TRAIP
22847.44315	0.772346593	0.139117373	5.551762357	2.83E-08	1.50E-07	GNAI2
107.222038	-1.173528014	0.162216779	-7.23431955	4.68E-13	6.61E-12	NAA80
2555.850208	-0.89986842	0.118628503	-7.585600421	3.31E-14	5.76E-13	RASSF1
18.55516242	-0.730846405	0.227076192	-3.218507398	0.001288596	0.002736672	RASSF1-AS1
42.69889957	-1.029593731	0.212587037	-4.843163269	1.28E-06	4.92E-06	ZMYND10
388.1116215	-0.837030644	0.107385346	-7.794644952	6.46E-15	1.31E-13	NPRL2
123.4387126	-1.091451442	0.304188289	-3.588078447	0.000333124	0.000798787	CACNA2D2
58.0382234	-1.550283425	0.22633269	-6.849578033	7.41E-12	8.11E-11	Z84492.1
113.4737817	-1.553062949	0.216328768	-7.179178991	7.01E-13	9.56E-12	C3orf18
682.1964319	-1.038965549	0.169745471	-6.120726199	9.31E-10	6.64E-09	HEMK1
6.544884515	1.336837287	0.46163217	2.895892823	0.003780815	0.007225033	AC096920.1
49.3551598	-1.013714026	0.180534829	-5.615060725	1.96E-08	1.07E-07	LINC02019
27.72181271	-1.658897503	0.288942713	-5.741267837	9.40E-09	5.42E-08	DOCK3
654.5643795	-0.86379708	0.096759078	-8.927297525	4.37E-19	2.13E-17	TEX264
23.39320075	-0.976742252	0.290234617	-3.365354075	0.000764455	0.001703222	GRM2
137.6821405	-0.869832522	0.146275627	-5.946530823	2.74E-09	1.76E-08	RRP9
104.3906876	-1.085666116	0.169589458	-6.401731136	1.54E-10	1.28E-09	PARP3
155.7327319	-1.647594065	0.215850699	-7.633026327	2.29E-14	4.12E-13	PCBP4
479.4636749	-0.876910383	0.126096106	-6.954301863	3.54E-12	4.17E-11	ABHD14B
52.11970103	-1.432536554	0.213510468	-6.709444107	1.95E-11	1.97E-10	ABHD14A
8.951783476	-1.233638074	0.328705897	-3.75301473	0.000174721	0.000444135	ACY1
591.8240531	-0.965801321	0.091404013	-10.56629015	4.27E-26	1.66E-23	DUSP7
79.30078498	2.362972811	0.287243459	8.226376397	1.93E-16	5.38E-15	POC1A
822.454284	0.754305689	0.130278587	5.789943757	7.04E-09	4.17E-08	ALAS1
28.20382221	-0.863720571	0.247902309	-3.484116678	0.000493764	0.001143838	AC097637.2
76.17094911	-0.648417707	0.230997428	-2.807034312	0.004999992	0.009316236	TLR9
39.84022337	-0.629759438	0.17296234	-3.641020568	0.000271559	0.000664838	AC006252.1
4383.334694	0.782568758	0.153046908	5.11326081	3.17E-07	1.37E-06	PPM1M
6680.741617	0.665863119	0.219974652	3.026999298	0.002469945	0.004914335	STAB1
123.2426133	1.071954933	0.228052627	4.700471752	2.60E-06	9.38E-06	NT5DC2
203.7754253	-0.622086174	0.164351408	-3.785097925	0.000153648	0.000395637	GNL3
51.00412281	0.756205547	0.187874364	4.025059774	5.70E-05	0.000160417	ITIH4
66.10835988	0.909917293	0.195347334	4.657945789	3.19E-06	1.14E-05	STIMATE-MUSTN1
83.69985107	0.822802713	0.161162491	5.105423138	3.30E-07	1.43E-06	STIMATE
108.2039752	-0.677118303	0.183393688	-3.692157073	0.00022236	0.000554059	SFMBT1
21.338591	-1.066371285	0.267042915	-3.993258103	6.52E-05	0.000181034	AC096887.1
6692.318474	0.962008387	0.160168118	6.006241453	1.90E-09	1.26E-08	PRKCD
20852.3932	0.636110856	0.155142486	4.100171863	4.13E-05	0.000119392	TKT
47.04782422	1.358253311	0.26481645	5.129036768	2.91E-07	1.27E-06	CACNA1D
382.200926	0.657674412	0.255809926	2.570949543	0.01014201	0.017672015	SELENOK
46.89818929	-0.588845355	0.222179135	-2.650317975	0.008041605	0.014336237	CACNA2D3
10.78826236	1.347449783	0.609294972	2.211490073	0.027001919	0.042647484	ESRG
163.8293246	-0.955187714	0.166487399	-5.737297358	9.62E-09	5.53E-08	CCDC66
3.533009775	-1.614998862	0.607598751	-2.658002272	0.007860536	0.014044309	DNAH12
687.7745649	0.879945474	0.121235857	7.2581289	3.92E-13	5.60E-12	ARF4
791.5833933	0.882756776	0.105824639	8.34169416	7.32E-17	2.24E-15	SLMAP
7.683840792	-1.769728204	0.433990845	-4.077800776	4.55E-05	0.000130547	DNASE1L3
1237.61776	1.418667074	0.167071264	8.491388885	2.04E-17	7.00E-16	PXK
37.05831189	0.7962322	0.194124381	4.10165995	4.10E-05	0.000118682	AC135507.1
14.24268578	2.72909844	0.453987353	6.011397501	1.84E-09	1.22E-08	ACOX2
5.569961561	-1.584925539	0.556303192	-2.849031897	0.004385248	0.008273292	FAM3D
146.4743159	-1.099348228	0.311190937	-3.532712864	0.000411319	0.000967385	FHIT
171.7278097	0.930697494	0.138732324	6.708584322	1.97E-11	1.97E-10	AC104162.2
1402.939768	0.733446855	0.136741437	5.363749807	8.15E-08	3.99E-07	ATXN7
189.6510864	0.754187981	0.182599825	4.130277685	3.62E-05	0.000105948	PSMD6-AS2
694.1890758	0.651918451	0.09319598	6.99513487	2.65E-12	3.21E-11	PSMD6
16.07713098	0.78781254	0.238151968	3.308024485	0.000939566	0.002056768	PSMD6-AS1
101.4409005	-0.96746823	0.138892791	-6.965575576	3.27E-12	3.88E-11	SLC25A26
237.4949112	-1.269891328	0.220721673	-5.753360369	8.75E-09	5.08E-08	LRIG1
6.829476329	-1.461433502	0.43093843	-3.391281448	0.000695666	0.001564536	SUCLG2-AS1
7.393468384	-1.809356829	0.436433988	-4.14577434	3.39E-05	9.97E-05	TAFA1
396.9686396	2.444518377	0.218849051	11.1698834	5.73E-29	4.64E-26	FRMD4B
10.61620618	1.242871117	0.311737748	3.986912481	6.69E-05	0.000185501	AC097634.4
35.19482423	-1.056466006	0.223110006	-4.735179849	2.19E-06	8.03E-06	AC097634.1
1823.475873	1.566745621	0.150202539	10.43088638	1.79E-25	5.51E-23	EIF4E3
650.0716318	1.893633638	0.226163398	8.372856345	5.62E-17	1.77E-15	GPR27
5374.664453	2.267121772	0.281187712	8.062663027	7.47E-16	1.86E-14	PROK2
32.70887033	1.287645524	0.286653465	4.491993573	7.06E-06	2.37E-05	AC096970.1
25.7956015	1.30252742	0.382872011	3.40199174	0.000668967	0.001510499	RN7SL271P
371.3672602	-0.691677274	0.178790121	-3.868654885	0.000109437	0.000290169	LINC00877
14.70471423	-1.211118571	0.323189873	-3.747390221	0.000178684	0.000453037	AC105265.3
735.9420906	1.038571836	0.136314665	7.618929581	2.56E-14	4.56E-13	RYBP
9.79231541	-1.169770842	0.401376505	-2.914397893	0.003563754	0.006846004	AC097369.2
98.78115543	-0.80032883	0.13054326	-6.130755649	8.75E-10	6.26E-09	SHQ1
848.0084689	1.93628194	0.212264859	9.122008918	7.37E-20	4.59E-18	PPP4R2
122.9272518	1.676073704	0.17179072	9.756485705	1.73E-22	2.24E-20	EBLN2
61.11879736	-1.009059344	0.199473579	-5.058611526	4.22E-07	1.78E-06	FAM86DP
55.9732273	-0.62876206	0.179867864	-3.495688711	0.00047284	0.001098367	ZNF717
270.9014442	1.518681996	0.157637327	9.634025277	5.74E-22	6.34E-20	GBE1
364.4168002	1.164951032	0.154524584	7.538936545	4.74E-14	8.02E-13	CHMP2B
39.51242244	1.47299369	0.332244928	4.433457262	9.27E-06	3.04E-05	PROS1
31.45521752	0.871117314	0.167704916	5.194345737	2.05E-07	9.28E-07	ARL13B
10.04830881	-1.746252058	0.375094881	-4.655494241	3.23E-06	1.15E-05	ARL6
68.8043201	-2.545897136	0.556974607	-4.570939327	4.86E-06	1.68E-05	GPR15
251.8954004	-0.699129169	0.17089186	-4.091061854	4.29E-05	0.000123797	ST3GAL6
36.37332014	-0.868078816	0.229903765	-3.775835574	0.000159472	0.000409222	PDLIM1P4
5.094537529	-2.160342414	0.535642878	-4.033176776	5.50E-05	0.000155309	DCBLD2
27.65772466	-1.24813431	0.250588792	-4.980806602	6.33E-07	2.58E-06	CMSS1
132.1644438	-0.73014638	0.150950933	-4.836978244	1.32E-06	5.06E-06	NIT2
230.616788	-0.60193642	0.135250231	-4.450538946	8.57E-06	2.83E-05	TOMM70
5.488347001	3.218524944	0.600510941	5.359644137	8.34E-08	4.07E-07	TMEM45A
379.7108543	0.902245134	0.096817971	9.318984134	1.17E-20	8.94E-19	TFG
12.89457589	-0.869938173	0.33677983	-2.583106516	0.009791509	0.017120455	IMPG2
11.87571394	-1.116916866	0.297048597	-3.760047601	0.000169881	0.000432895	AC073861.1
68.46027796	-0.699491556	0.147955103	-4.72772851	2.27E-06	8.30E-06	AC084198.4
18.55089531	-0.833245802	0.274039962	-3.040599609	0.002361076	0.004720886	PDCL3P4
1960.491948	1.449961175	0.153085894	9.471553092	2.76E-21	2.45E-19	NFKBIZ
7.575350295	-1.432439131	0.424543032	-3.374072879	0.000740648	0.001654923	AC020651.2
230.8733968	1.174379608	0.196744508	5.969059163	2.39E-09	1.55E-08	ALCAM
317.3788251	-0.647258632	0.166615715	-3.884739397	0.00010244	0.000273246	CBLB
252.3353386	-0.861404825	0.155175586	-5.551162064	2.84E-08	1.51E-07	AC012020.1
1560.689569	-0.590440962	0.118299919	-4.991051288	6.01E-07	2.45E-06	CD47
84.15775527	-1.293563082	0.236453121	-5.470695738	4.48E-08	2.30E-07	LINC01215
16.68965982	-1.061108443	0.297192087	-3.570446488	0.000356373	0.000849186	CIP2A
92.53743913	-1.211401944	0.209628087	-5.778815062	7.52E-09	4.43E-08	DZIP3
116.1674704	-2.358048339	0.324217473	-7.273045217	3.51E-13	5.05E-12	TRAT1
5.014631571	-1.100519198	0.50416156	-2.182870104	0.029045377	0.045573976	DPPA4
6.480298899	-2.747357368	0.534925883	-5.135958938	2.81E-07	1.23E-06	NECTIN3
513.4272085	-1.486736607	0.20848185	-7.131251986	9.95E-13	1.31E-11	CD96
30.81012422	-1.871667853	0.347317294	-5.388927891	7.09E-08	3.52E-07	NT5C3AP2
75.70473537	-1.234619758	0.254372192	-4.853595622	1.21E-06	4.69E-06	PLCXD2
36.22186279	-1.625735339	0.278768766	-5.831841797	5.48E-09	3.30E-08	PHLDB2
143.7031808	-0.665319105	0.154192318	-4.314865443	1.60E-05	5.01E-05	ABHD10
73.39681492	-1.832931313	0.278936376	-6.571144779	4.99E-11	4.60E-10	GCSAM
83.598711	-0.822094561	0.241512678	-3.403939577	0.000664214	0.001500314	BTLA
26.45727756	0.651672014	0.217544516	2.995580056	0.002739234	0.005399443	AC092692.1
936.657964	0.849958265	0.134648275	6.312433395	2.75E-10	2.19E-09	ATG3
263.9412836	0.662989713	0.134379663	4.93370572	8.07E-07	3.22E-06	SLC35A5
41.37835097	-1.441553169	0.2890102	-4.987897207	6.10E-07	2.49E-06	CD200R1
64.64962414	-0.608683602	0.158524671	-3.839677435	0.000123196	0.000323268	GTPBP8
6.968569545	-1.06099602	0.41070804	-2.583333945	0.009785056	0.01711238	AC078785.1
57.07905805	-0.964838126	0.2169289	-4.447715942	8.68E-06	2.86E-05	CFAP44
7.143109903	-0.963353503	0.396728068	-2.428246398	0.015172032	0.025420274	AC112128.1
21.63264294	-1.237426423	0.276906157	-4.468757351	7.87E-06	2.62E-05	SPICE1
304.8273227	-1.165355427	0.193083423	-6.035502204	1.58E-09	1.07E-08	SIDT1
32.25349194	-1.143698133	0.257110997	-4.448266108	8.66E-06	2.86E-05	ZDHHC23
15.51847394	-0.830744037	0.308043383	-2.696841042	0.007000068	0.012641327	AC093010.1
6.07697779	-1.673430201	0.585595799	-2.857654043	0.004267854	0.0080665	ZNF80
183.3800238	-1.486147364	0.229455015	-6.476857202	9.37E-11	8.19E-10	TIGIT
9.086653461	-0.877909575	0.409741729	-2.142592549	0.03214583	0.049943042	ZBTB20-AS1
162.5112296	1.304365596	0.15733713	8.290259237	1.13E-16	3.33E-15	B4GALT4
220.895165	0.833928094	0.125821467	6.627868134	3.41E-11	3.25E-10	TMEM39A
5.117469053	-1.547971335	0.516947824	-2.994444049	0.002749455	0.005419017	CD80
943.8240308	0.699491295	0.104627886	6.685514939	2.30E-11	2.28E-10	GSK3B
8.650241823	-0.856712821	0.35980151	-2.381070667	0.0172624	0.02856343	POLQ
15937.97032	1.340155649	0.146775954	9.130621253	6.81E-20	4.29E-18	HCLS1
97.00535534	1.03721265	0.157485212	6.586095505	4.52E-11	4.21E-10	RN7SL172P
119.0973783	1.153971535	0.184329005	6.260390408	3.84E-10	2.95E-09	RNU4-62P
282.7876402	-1.11701153	0.145862798	-7.657960376	1.89E-14	3.46E-13	CD86
310.4798107	0.861377851	0.270163741	3.188354763	0.001430849	0.003006604	CSTA
18.10915971	-1.274893568	0.272584422	-4.677059532	2.91E-06	1.04E-05	CCDC58
70.54802226	-0.879508424	0.157390417	-5.588068444	2.30E-08	1.24E-07	FAM162A
1122.443138	0.835071867	0.092064818	9.070477623	1.18E-19	6.99E-18	KPNA1
2789.874709	0.728797866	0.183688275	3.967579665	7.26E-05	0.000199695	PARP9
536.9784027	-1.275809848	0.211592378	-6.029564309	1.64E-09	1.11E-08	PARP15
459.8896689	1.461765458	0.189030182	7.732973875	1.05E-14	2.02E-13	SLC49A4
706.5419261	1.123255938	0.178049146	6.308684772	2.81E-10	2.24E-09	LINC02035
70.25962377	0.587662017	0.160992052	3.650254843	0.00026198	0.000643328	PDIA5
22.2360064	-0.966547981	0.239106851	-4.042326582	5.29E-05	0.000149982	MYLK-AS1
98.57712361	0.702954365	0.276083679	2.546164148	0.010891396	0.018849249	MYLK
130.7043084	-1.12311199	0.218470203	-5.140801695	2.74E-07	1.20E-06	CCDC14
23.53412038	-1.107297604	0.260266138	-4.254482022	2.10E-05	6.42E-05	KALRN
145.9432597	-0.858279594	0.130335625	-6.585149639	4.54E-11	4.23E-10	UMPS
183.4874334	-1.098231124	0.185485696	-5.920839985	3.20E-09	2.03E-08	HEG1
906.3219648	0.586078038	0.122397643	4.788311492	1.68E-06	6.32E-06	OSBPL11
16.26962095	-0.948416913	0.250575001	-3.78496223	0.000153732	0.000395744	LINC02614
232.4790124	-0.811153809	0.103524652	-7.83536861	4.67E-15	9.83E-14	SLC41A3
373.4260169	1.159435945	0.366573056	3.16290553	0.00156203	0.00325221	CHST13
26.08192188	-1.284773136	0.254224776	-5.053689719	4.33E-07	1.82E-06	CHCHD6
191.2497698	-1.414010472	0.196839958	-7.183554024	6.79E-13	9.30E-12	PLXNA1
94.10610383	-0.76568451	0.160038222	-4.784385245	1.72E-06	6.43E-06	MCM2
26.75106099	-0.63768104	0.251954858	-2.530933693	0.011375935	0.019615023	PODXL2
26280.17919	0.881566002	0.161606714	5.455008539	4.90E-08	2.50E-07	ABTB1
230.0949566	-0.637916892	0.127169248	-5.016282642	5.27E-07	2.18E-06	RUVBL1
203.6686801	-1.383746402	0.347359045	-3.983619889	6.79E-05	0.000187812	GATA2
8.146634029	-1.676284544	0.408129836	-4.107233523	4.00E-05	0.000116035	AC079945.2
22.5840613	-0.806023295	0.298111746	-2.70376228	0.006855932	0.012396636	POU5F1P6
3160.010104	1.284924643	0.153689919	8.360500469	6.25E-17	1.93E-15	RAB7A
20.64337281	0.958326754	0.313462816	3.057226268	0.002233956	0.004494173	RN7SL698P
6.639907222	-0.962829072	0.394206473	-2.44244866	0.014588004	0.024523256	AC112484.1
6.662179458	-0.994279192	0.363244576	-2.737216899	0.006196143	0.01130887	AC112484.5
605.0221031	2.019073397	0.190521551	10.59761159	3.06E-26	1.22E-23	RAB43
23.04230481	2.331872869	0.254882453	9.148816817	5.76E-20	3.72E-18	AC108673.2
963.2790491	-0.664218632	0.1447911	-4.587427223	4.49E-06	1.56E-05	H1-10
27.56850512	-0.730779243	0.208050595	-3.512507343	0.0004439	0.001038122	H1FX-AS1
102.7550683	0.665244056	0.176866918	3.761269	0.000169054	0.000431022	AC083799.1
18.45465479	-1.203483087	0.268906779	-4.475465782	7.62E-06	2.54E-05	TMCC1-AS1
9.937046168	1.034322229	0.341453383	3.029175522	0.002452222	0.004886368	ALG1L2
14.86772979	-0.729755618	0.289459348	-2.521098816	0.011698899	0.020116111	FAM86HP
130.11017	-0.612946733	0.108156342	-5.667228763	1.45E-08	8.10E-08	ASTE1
167.6774467	1.964134311	0.189812715	10.34774889	4.28E-25	1.21E-22	AC010210.1
121.9580247	0.94453733	0.220502342	4.28357051	1.84E-05	5.69E-05	NUDT16P1
1088.522143	1.844415316	0.169028003	10.911892	1.01E-27	5.39E-25	NUDT16
10.19303786	-0.739681417	0.322862388	-2.291011414	0.021962754	0.035447888	AC107027.3
3.249846345	2.434899116	0.594300911	4.097081242	4.18E-05	0.000120828	CPNE4
546.9839827	0.638461665	0.166534188	3.833817388	0.00012617	0.000330452	ACP3
25.81380048	-0.593010066	0.257749818	-2.300719632	0.021407484	0.034653631	ACAD11
491.1036214	0.613106805	0.095720855	6.405153894	1.50E-10	1.26E-09	TOPBP1
700.7468408	-0.614845558	0.142130479	-4.325923347	1.52E-05	4.78E-05	CEP63
7.532277257	-1.579041767	0.459708606	-3.434875366	0.000592826	0.001352834	KY
32.1656748	0.814622677	0.201483348	4.043126576	5.27E-05	0.000149539	AC117382.1
63.379895	-0.988049518	0.14439383	-6.842740539	7.77E-12	8.48E-11	NCK1-DT
16.92895773	-1.011620544	0.235752075	-4.291035595	1.78E-05	5.52E-05	AC096992.2
56.89223744	-1.275403424	0.226371036	-5.634128131	1.76E-08	9.68E-08	MRAS
13.34200774	-1.067945322	0.337493839	-3.164340197	0.00155435	0.003238388	CEP70
571.6159427	0.81708922	0.127159361	6.425710345	1.31E-10	1.11E-09	PIK3CB
1197.636296	0.916904716	0.104078717	8.809723466	1.25E-18	5.56E-17	COPB2
137.0896615	-0.82575423	0.197046636	-4.190653769	2.78E-05	8.34E-05	SLC25A36
294.0541578	1.344268471	0.212805828	6.316878096	2.67E-10	2.13E-09	PXYLP1
867.6974049	1.610197524	0.165322582	9.739731282	2.04E-22	2.61E-20	RASA2
20.11743734	1.196569774	0.246821692	4.847911714	1.25E-06	4.82E-06	RASA2-IT1
550.4583498	1.368633196	0.162070568	8.444674506	3.05E-17	1.01E-15	GK5
1082.087337	0.615095085	0.145650895	4.223077977	2.41E-05	7.30E-05	XRN1
11.03386893	-1.970430947	0.454560746	-4.334802255	1.46E-05	4.61E-05	TRPC1
1178.819932	1.099420068	0.205998408	5.337031857	9.45E-08	4.56E-07	CHST2
8.085089135	0.755563609	0.326195347	2.316291805	0.020542341	0.03339227	AC018450.1
8.951948042	1.239857506	0.498766531	2.485847443	0.012924336	0.022028293	PLOD2
10.26849571	1.363338405	0.447657413	3.045494981	0.002322977	0.004653187	PLSCR2
100.6093246	1.843875065	0.277754446	6.638507823	3.17E-11	3.04E-10	AC069528.2
1977.839613	2.589365423	0.285767565	9.061089292	1.29E-19	7.55E-18	PLSCR1
26.05491434	-1.903402604	0.47696578	-3.990648143	6.59E-05	0.000182875	CPA3
3787.00287	3.085668274	0.373445374	8.262703163	1.42E-16	4.08E-15	GYG1
69.1625757	-1.02811192	0.226933642	-4.530451768	5.89E-06	2.00E-05	HLTF
4.168057777	-1.280289115	0.493854752	-2.592440612	0.009529763	0.016716069	WWTR1
9.54879467	-1.269906619	0.430584327	-2.949263454	0.003185323	0.006194311	ANKUB1
1458.84389	1.084234148	0.164767612	6.580383952	4.69E-11	4.36E-10	RNF13
12.51615106	-0.985634595	0.323931246	-3.042727761	0.002344443	0.004691653	PFN2
1600.591184	0.634879341	0.116716253	5.439510965	5.34E-08	2.71E-07	SERP1
937.043466	0.752275282	0.172459572	4.362038436	1.29E-05	4.11E-05	SELENOT
22.87553687	-0.718900252	0.252843631	-2.843260282	0.004465459	0.008413556	ERICH6-AS1
7.403920059	1.578728915	0.415841119	3.796471401	0.00014677	0.000379236	SIAH2-AS1
18.09850705	2.706285239	0.619152043	4.370954223	1.24E-05	3.96E-05	CLRN1-AS1
70.53293462	2.772639526	0.418428022	6.626323717	3.44E-11	3.28E-10	AC020636.1
24.6719839	1.347695962	0.299900968	4.4938033	7.00E-06	2.35E-05	MED12L
140.0431641	-1.124276375	0.245233404	-4.584515639	4.55E-06	1.58E-05	GPR171
3113.541085	0.94176451	0.175354086	5.370644797	7.85E-08	3.86E-07	P2RY13
25.54516883	0.963704738	0.221792659	4.345070493	1.39E-05	4.42E-05	MBNL1-AS1
24.22327979	1.022563864	0.28559374	3.580484171	0.000342958	0.00082068	P2RY1
3887.317933	1.120107943	0.233091816	4.805436592	1.54E-06	5.86E-06	MME
7.396878192	-0.829526907	0.345777561	-2.399018909	0.016439066	0.027329581	AC084036.1
430.6279899	1.640427493	0.20677511	7.933389544	2.13E-15	4.84E-14	TIPARP
10.48285522	-0.989454648	0.336002686	-2.944781958	0.003231823	0.006273618	LINC00886
8.186476694	-1.138553451	0.355460092	-3.20304157	0.001359844	0.002869038	PA2G4P4
6.231937447	-1.357608622	0.418187034	-3.246414911	0.001168684	0.002500511	LINC00880
1761.425551	1.083542564	0.135607795	7.990267535	1.35E-15	3.20E-14	CCNL1
11.11205269	1.764517242	0.306757445	5.752157841	8.81E-09	5.11E-08	AC104411.2
68.78515875	1.212602397	0.191079278	6.346069601	2.21E-10	1.79E-09	AC092944.1
29.41765917	2.772207306	0.266396128	10.40633483	2.32E-25	6.98E-23	PTX3
5.934478054	1.482243004	0.514216544	2.88252687	0.003944995	0.007507092	SHOX2
1280.176122	1.082614609	0.149964351	7.219146443	5.23E-13	7.29E-12	MFSD1
43.97660686	-1.138470017	0.207972807	-5.474129199	4.40E-08	2.26E-07	IFT80
56.59034315	-1.404405317	0.214339582	-6.552244371	5.67E-11	5.17E-10	TRIM59
988.2216707	1.022303359	0.130198032	7.851910965	4.10E-15	8.70E-14	KPNA4
116.8115514	0.597443891	0.144669258	4.129722508	3.63E-05	0.000106171	KRT8P12
6.229924294	-0.955617885	0.411594519	-2.321745894	0.020246622	0.032954646	AC069224.2
10.94940167	0.833509661	0.329880199	2.526704129	0.011513846	0.019827157	B3GALNT1
32.4905065	-0.764103748	0.179827952	-4.249082192	2.15E-05	6.56E-05	RPL23AP42
289.8056961	0.783062719	0.210363394	3.722428628	0.000197316	0.000497234	PDCD10
15.13004724	0.954499224	0.236821796	4.030453442	5.57E-05	0.000156929	HMGN1P8
16.27996838	-0.800564735	0.303129855	-2.640996001	0.008266269	0.014697429	SERPINI1
4.362053396	-1.267154307	0.46029654	-2.752908606	0.005906838	0.010827462	LRRC34
1257.437099	0.679810244	0.188440605	3.607557116	0.000309094	0.000746249	SEC62
379.2523117	2.118612872	0.23589695	8.981094797	2.68E-19	1.41E-17	GPR160
4.937479423	1.802089024	0.40434669	4.456791828	8.32E-06	2.76E-05	AC008040.2
291.9975987	1.34681442	0.16542198	8.141689636	3.90E-16	1.03E-14	SKIL
26.28829059	-0.744354025	0.227682141	-3.26926838	0.00107826	0.002327599	EIF5A2
296.2092247	-1.112808935	0.188238036	-5.911711345	3.39E-09	2.14E-08	TNIK
179.4714123	1.242741441	0.161870163	7.6773966	1.62E-14	3.02E-13	PLD1
1617.135665	1.833657746	0.203190665	9.024320829	1.81E-19	1.01E-17	FNDC3B
21.73244983	2.115377698	0.299239036	7.069190328	1.56E-12	1.97E-11	RN7SL141P
3252.404435	0.623737703	0.162347079	3.842001389	0.000122035	0.000320428	TNFSF10
3.736971995	-2.277340314	0.735935402	-3.094483985	0.001971556	0.004024891	LINC02068
55.32976146	1.552270287	0.196756888	7.889280545	3.04E-15	6.65E-14	ECT2
930.8887484	0.676377773	0.118841771	5.691414475	1.26E-08	7.11E-08	TBL1XR1
45.58401138	-1.017288108	0.229249763	-4.437466353	9.10E-06	2.99E-05	USP13
86.70710521	-0.629851203	0.154901625	-4.066136842	4.78E-05	0.000136601	DNAJC19
2171.242251	1.839582733	0.216849986	8.483204291	2.19E-17	7.48E-16	ATP11B
450.3100388	0.930850533	0.183593873	5.070161196	3.97E-07	1.69E-06	DCUN1D1
143.4386097	-0.699883604	0.109820381	-6.372984686	1.85E-10	1.53E-09	MCCC1
34.54033285	-1.284756847	0.302130194	-4.252328547	2.12E-05	6.47E-05	MCF2L2
346.3634903	2.99298679	0.294525606	10.16205968	2.93E-24	6.21E-22	B3GNT5
1239.497409	0.621428771	0.101785	6.105307952	1.03E-09	7.24E-09	DVL3
202.3833868	-0.618897294	0.114464718	-5.406882601	6.41E-08	3.21E-07	ALG3
588.1989371	0.897917327	0.104545937	8.58873484	8.79E-18	3.26E-16	FAM131A
219.5636505	-0.720490802	0.115239605	-6.25211101	4.05E-10	3.10E-09	POLR2H
20.21302814	0.827703491	0.202600728	4.08539248	4.40E-05	0.000126663	EHHADH
70.3924937	1.173945109	0.177683134	6.606958613	3.92E-11	3.70E-10	MAP3K13
14.35647902	-0.652128703	0.223850389	-2.913234618	0.003577057	0.006869438	RPL4P4
168.13933	-0.646891466	0.109076425	-5.930625846	3.02E-09	1.92E-08	TMEM41A
438.9903089	0.643141931	0.075088589	8.565108743	1.08E-17	3.92E-16	SENP2
929.5680379	0.760117559	0.354604485	2.143564426	0.032067804	0.049842575	IGF2BP2
16.1373624	1.2933276	0.399807007	3.234879773	0.00121694	0.002596314	NMRAL2P
8.148452829	1.320624045	0.325414548	4.058282127	4.94E-05	0.000140866	ETV5
42.45436699	-0.987906105	0.19433291	-5.083575938	3.70E-07	1.58E-06	CRYGS
85.82179841	-0.640638627	0.128156332	-4.998883899	5.77E-07	2.36E-06	TBCCD1
171.7269749	0.657729821	0.123175826	5.339763824	9.31E-08	4.50E-07	DNAJB11
6.295620556	-2.224490435	0.478630669	-4.647613659	3.36E-06	1.19E-05	AC068631.1
44.33474398	-0.713713108	0.179276781	-3.98106828	6.86E-05	0.000189531	RFC4
1477.569943	-1.279182582	0.140101366	-9.130407614	6.82E-20	4.29E-18	ST6GAL1
98.76665232	-1.200745278	0.245298535	-4.895036483	9.83E-07	3.86E-06	RTP4
4.39653417	1.680797748	0.478840281	3.510142762	0.000447866	0.001046218	AC072022.1
28402.79409	1.768086021	0.23286873	7.592629643	3.13E-14	5.49E-13	BCL6
22.17406831	1.441315132	0.29868495	4.825536509	1.40E-06	5.34E-06	AC072022.2
53.72830581	0.990000563	0.175100031	5.653914275	1.57E-08	8.69E-08	LPP-AS2
1130.16009	0.632510087	0.122161043	5.177674264	2.25E-07	1.01E-06	LPP
25.08028266	-1.051487628	0.27437472	-3.832305056	0.000126948	0.000332157	TPRG1
3.754210185	-4.116734113	0.743857489	-5.534304855	3.12E-08	1.65E-07	P3H2
1009.308929	2.421194061	0.281654438	8.596328458	8.23E-18	3.10E-16	IL1RAP
9.973620414	2.153301698	0.414517141	5.194722929	2.05E-07	9.27E-07	GCNT1P3
22.36226122	2.389819875	0.338005325	7.070361604	1.55E-12	1.96E-11	RN7SKP296
193.6535401	-0.619350738	0.150600075	-4.112552642	3.91E-05	0.000113622	CCDC50
15.42010538	-0.932981052	0.305124099	-3.057710138	0.002230352	0.004488511	MB21D2
5.20851297	1.275525151	0.470914694	2.708611917	0.006756532	0.012231133	PLAAT1
12.35344079	-1.055269575	0.36132799	-2.920530946	0.003494355	0.006727237	ATP13A4
542.5064054	0.87933037	0.176180243	4.99108387	6.00E-07	2.45E-06	ATP13A3
101.3275151	0.739169888	0.267706407	2.761121397	0.005760326	0.010572406	LINC00884
54.37512866	0.61564544	0.180992724	3.401492768	0.000670189	0.001512876	TMEM44-AS1
24.30417557	-1.085685547	0.245395235	-4.424232382	9.68E-06	3.16E-05	TMEM44
331.170303	-1.003174981	0.147295839	-6.810613153	9.72E-12	1.04E-10	FAM43A
2276.691032	0.738289313	0.120038859	6.150419309	7.73E-10	5.60E-09	ACAP2
16.10441855	0.752153734	0.247548094	3.038414561	0.002378265	0.004751691	AC091633.1
9.832722062	-1.077002639	0.450182334	-2.39236984	0.016739964	0.02778277	MUC20P1
43.65025966	-0.693790127	0.309143517	-2.244233145	0.024817405	0.039609741	MUC20
49.78425727	-0.710263941	0.218398441	-3.252147493	0.001145366	0.00245682	TNK2-AS1
62.05370005	-0.767420518	0.196104863	-3.913317125	9.10E-05	0.00024525	AC124944.2
702.5256449	3.398911023	0.509783173	6.667366053	2.60E-11	2.55E-10	ZDHHC19
224.6007683	3.790168192	0.606647897	6.247723284	4.16E-10	3.19E-09	SLC51A
2657.11013	1.149654479	0.153821957	7.473929596	7.78E-14	1.26E-12	PCYT1A
8.08045389	-1.408886987	0.363863176	-3.872024099	0.000107935	0.000286675	TM4SF19-AS1
15.88351763	-0.999039686	0.461766919	-2.163515067	0.030501586	0.047602584	TM4SF19
1560.712342	0.647664422	0.077812669	8.323380147	8.55E-17	2.57E-15	UBXN7
9.252126212	0.795550608	0.250160937	3.180155216	0.001471962	0.003083615	RN7SL434P
606.7039832	-0.965727267	0.132529978	-7.286859022	3.17E-13	4.60E-12	NRROS
2389.073172	0.670321496	0.109279198	6.134026489	8.57E-10	6.15E-09	PAK2
6.759959974	-0.926688204	0.411253331	-2.253326928	0.024238543	0.038772107	MELTF-AS1
6.380533238	-1.252359554	0.449309168	-2.787300246	0.005314921	0.009834265	LINC02012
166.1201319	-0.656126984	0.175122658	-3.746671003	0.000179197	0.000454152	BDH1
19.15055751	-1.318294267	0.316477586	-4.165521752	3.11E-05	9.22E-05	AC024560.4
99.31436084	-0.695640716	0.130678145	-5.323313367	1.02E-07	4.89E-07	IQCG
29.93087203	-0.68790933	0.232423695	-2.959721169	0.003079176	0.006005423	LMLN
3867.526357	1.801526764	0.210765654	8.547534811	1.26E-17	4.51E-16	FAM157A
8.387667676	-0.824577388	0.373346193	-2.208613355	0.027201546	0.042930064	ZNF876P
6.614750955	-0.954264879	0.367209258	-2.598695044	0.009357887	0.016443962	AC079140.4
218.2869647	-0.715849852	0.145194813	-4.930271519	8.21E-07	3.27E-06	ZNF141
75.07494333	-1.137739359	0.16449289	-6.916647652	4.62E-12	5.26E-11	PDE6B
16.38514317	-0.60536978	0.252143341	-2.400895372	0.016355012	0.027211671	AC107464.2
575.2625973	0.604835735	0.157387656	3.842968069	0.000121555	0.000319303	SLC49A3
1313.653206	0.930018086	0.155034883	5.998766632	1.99E-09	1.31E-08	PCGF3
8.531552914	-0.757053256	0.346351393	-2.185795324	0.028830583	0.045279314	AC139887.4
36.14608932	-0.632527322	0.209175706	-3.023904331	0.002495353	0.004957485	AC139887.1
4.826252462	-1.438382636	0.535421136	-2.686450982	0.007221554	0.013008561	CPLX1
398.365164	-0.794680003	0.131456685	-6.045185184	1.49E-09	1.01E-08	IDUA
200.5246098	-1.025244849	0.165052616	-6.211624349	5.24E-10	3.93E-09	FGFRL1
1288.203315	-0.685969146	0.270837973	-2.532765764	0.011316655	0.019527249	SPON2
8.102314958	-0.983933998	0.409917959	-2.400319321	0.016380775	0.027249675	AC092535.5
176.8918777	-0.702669113	0.150956551	-4.654777204	3.24E-06	1.16E-05	CTBP1-DT
3866.237909	0.974945465	0.125159781	7.7896067	6.72E-15	1.35E-13	MAEA
1702.612129	0.682276581	0.183425107	3.71964664	0.000199502	0.000502065	UVSSA
5531.647515	0.674986263	0.132042554	5.11188432	3.19E-07	1.38E-06	TACC3
545.510706	-0.678618172	0.124589723	-5.446823012	5.13E-08	2.61E-07	NSD2
398.733506	-0.649506155	0.101458654	-6.401683146	1.54E-10	1.28E-09	NELFA
4.435801531	-2.60513155	0.643656999	-4.04739101	5.18E-05	0.000147065	NAT8L
9.114991596	-1.444663328	0.32766957	-4.40890293	1.04E-05	3.38E-05	POLN
157.1995692	-0.704463116	0.131030935	-5.376311431	7.60E-08	3.75E-07	HAUS3
424.6410931	-1.130586301	0.210832013	-5.362498252	8.21E-08	4.02E-07	ZFYVE28
1319.802123	0.962479607	0.097275975	9.894319818	4.41E-23	6.74E-21	TNIP2
5995.258532	0.587389819	0.106860384	5.496796836	3.87E-08	2.01E-07	ADD1
356.5524343	-0.738888206	0.118476615	-6.236574232	4.47E-10	3.41E-09	NOP14
203.8125659	-1.111306132	0.145675254	-7.628654136	2.37E-14	4.25E-13	RGS12
15.70084127	-1.786035788	0.31400246	-5.687967496	1.29E-08	7.24E-08	DOK7
3886.561636	1.009305478	0.157038542	6.427119521	1.30E-10	1.11E-09	LRPAP1
14.69837154	-1.737073298	0.329516085	-5.271588782	1.35E-07	6.34E-07	FAM86EP
161.6195671	-0.597659608	0.127172694	-4.699590687	2.61E-06	9.42E-06	LYAR
83.65618206	-1.690959291	0.327198956	-5.167984986	2.37E-07	1.05E-06	NSG1
71.67054515	-1.229958705	0.222387883	-5.530691186	3.19E-08	1.68E-07	STX18-AS1
16.64392593	1.042290333	0.318012312	3.277515658	0.001047249	0.002266428	STK32B
17.45948729	-1.10484625	0.357623768	-3.089409458	0.002005548	0.004086683	EVC2
33.31517185	-0.91853511	0.311650813	-2.947321402	0.003205399	0.006228156	EVC
28.37001341	-1.74732112	0.408151929	-4.281055641	1.86E-05	5.75E-05	C4orf50
14.96839774	-1.149846601	0.3668755	-3.134160232	0.001723467	0.003559326	JAKMIP1
6.20871783	-1.559320054	0.476950475	-3.269354233	0.001077933	0.002327431	LINC02495
9.054435233	-2.13627635	0.460007114	-4.644007206	3.42E-06	1.21E-05	AC113615.1
35.48110841	-0.795309852	0.218032581	-3.647665171	0.000264634	0.000649247	WFS1
1325.634904	0.595133442	0.096017113	6.198201773	5.71E-10	4.26E-09	MRFAP1
16.14165898	-1.197662685	0.348534638	-3.436280225	0.000589761	0.001346653	LINC02482
127.2856883	-1.118419368	0.165926861	-6.740435899	1.58E-11	1.62E-10	AC093323.1
100.7912987	-1.676556952	0.236458745	-7.090272554	1.34E-12	1.72E-11	LINC02481
1763.678167	2.095564137	0.343636287	6.098203875	1.07E-09	7.52E-09	S100P
12.72380931	-0.633816356	0.26466005	-2.394832002	0.016627982	0.027606742	AC093323.3
171.7614678	-0.600796143	0.100229109	-5.994228096	2.04E-09	1.34E-08	BLOC1S4
1461.445165	0.897122273	0.124789347	7.18909342	6.52E-13	8.96E-12	KIAA0232
4730.440393	1.85810271	0.176299202	10.53948455	5.68E-26	2.15E-23	TBC1D14
36.85992388	1.454971489	0.242546458	5.998733194	1.99E-09	1.31E-08	AC097382.1
32.81486037	1.396541791	0.251670819	5.549081124	2.87E-08	1.52E-07	RN7SKP292
7.419623231	1.356012209	0.368492766	3.679888273	0.000233336	0.000579235	AC097382.2
1548.922127	0.808894257	0.115782137	6.986347611	2.82E-12	3.40E-11	TADA2B
252.9016287	0.701684259	0.113665266	6.173251355	6.69E-10	4.94E-09	GRPEL1
28.93023464	1.025056985	0.256719007	3.992914263	6.53E-05	0.00018127	SORCS2
20.86940536	-1.944335238	0.317915696	-6.115883113	9.60E-10	6.82E-09	ABLIM2
[truncated: 6,683 more rows]
