# Supplementary material for: A transcriptomic approach to understand patient susceptibility to pneumonia after abdominal surgery
Source: Ann Surg. Author manuscript; Available in PMC 2024 Feb 1. (PMC10829899; doi:10.1101/2023.01.25.23284914)
Supplement: Supplementary Table 5 [file EMS181405-supplement-Supplementary_Table_5.csv]

Time	median.CIBERSORTx.score.Pneumonia	median.CIBERSORTx.score.Infection.free	P.value.wilcox.test	Cell.type
_preop	0.068681975	0.033358686	0.121943355	Plasmablasts
_2.6h	0.080250117	0.051992861	0.921212121	Plasmablasts
_24h	0.032714596	0.033786045	0.680919779	Plasmablasts
_48h	0.024715966	0.034615402	0.862453309	Plasmablasts
_preop	0.542548121	0.700832386	0.006896859	Naive_CD4_T_cells
_2.6h	0.413696262	0.420921564	0.775757576	Naive_CD4_T_cells
_24h	0.255174203	0.507335139	0.000807838	Naive_CD4_T_cells
_48h	0.32728338	0.485899445	0.014753526	Naive_CD4_T_cells
_preop	0.509259153	0.433115619	0.323486843	Cycling_TNK
_2.6h	0.544546303	0.387650048	0.048484848	Cycling_TNK
_24h	0.578085632	0.431700657	0.085641124	Cycling_TNK
_48h	0.572282775	0.431789242	0.041630158	Cycling_TNK
_preop	0.826405563	0.749458326	0.224988318	Classical_monocytes
_2.6h	2.235097562	2.788518936	0.375757576	Classical_monocytes
_24h	2.263681842	1.969421464	0.391022236	Classical_monocytes
_48h	2.416492147	1.638304445	0.041630158	Classical_monocytes
_preop	0.15595661	0.202853912	0.874083436	Platelets
_2.6h	0.316618584	0.355254072	0.278787879	Platelets
_24h	0.311352999	0.300760432	0.685326722	Platelets
_48h	0.361038368	0.309435824	0.840537042	Platelets
_preop	0.86434244	0.737107695	0.849168654	Degranulating_neutrophils
_2.6h	2.016684572	2.525252448	0.496969697	Degranulating_neutrophils
_24h	1.152842127	1.637756477	0.161571341	Degranulating_neutrophils
_48h	1.763798829	1.373234232	0.753479776	Degranulating_neutrophils
_preop	0	0.020929296	0.517759469	Memory_CD4_T_cells
_2.6h	0	0	NaN	Memory_CD4_T_cells
_24h	0	0	0.837803608	Memory_CD4_T_cells
_48h	0	0	0.575754213	Memory_CD4_T_cells
_preop	0	0	0.559447245	IL1R2+_immature_neutrophils
_2.6h	2.106436994	1.085802955	0.024242424	IL1R2+_immature_neutrophils
_24h	0.960675415	0.502165194	0.113396171	IL1R2+_immature_neutrophils
_48h	0.60830786	0.18128251	0.010400904	IL1R2+_immature_neutrophils
_preop	0.276590217	0.405021174	0.012819844	B_cells
_2.6h	0.095347159	0.260207451	0.012121212	B_cells
_24h	0.282002611	0.350959084	0.178215178	B_cells
_48h	0.26097582	0.304167933	0.206550252	B_cells
_preop	0.123191409	0.075765432	0.411752996	Mast_cells/eosiniophils
_2.6h	0.391944676	0.403790758	1	Mast_cells/eosiniophils
_24h	0.103373338	0.11969109	0.352875492	Mast_cells/eosiniophils
_48h	0.090177766	0.097080831	0.499467607	Mast_cells/eosiniophils
_preop	0.674022116	0.449710563	0.027041291	Mature_neutrophils
_2.6h	0.585078872	0.831808789	0.63030303	Mature_neutrophils
_24h	0.065767739	0.473191143	0.174245799	Mature_neutrophils
_48h	0.294064482	0.421072242	0.321628603	Mature_neutrophils
_preop	0.147357723	0.055280224	0.024568225	HSPCs
_2.6h	0.280820024	0.176805078	0.084848485	HSPCs
_24h	0.250573149	0.182891707	0.018302331	HSPCs
_48h	0.272098608	0.199493896	0.020919351	HSPCs
_preop	0.512974022	0.503151248	0.426715891	Naive_CD8_T_cells
_2.6h	0.568807606	0.443107783	0.084848485	Naive_CD8_T_cells
_24h	0.594309163	0.589593159	0.461306112	Naive_CD8_T_cells
_48h	0.594776028	0.554518035	0.41061514	Naive_CD8_T_cells
_preop	0.411246569	0.463323179	0.899119881	NK cells
_2.6h	0.346286801	0.287347583	0.775757576	NK cells
_24h	0.262990877	0.241565822	0.42534115	NK cells
_48h	0.276631302	0.237823959	0.675830983	NK cells
_preop	0.10916379	0.322583681	0.429472205	CD8_T_cells
_2.6h	0.109673809	0	0.37325698	CD8_T_cells
_24h	0.04199283	0.089316514	0.691282411	CD8_T_cells
_48h	0	0.096264341	0.049884391	CD8_T_cells
_preop	0.116287596	0	0.017262051	S100A8-9_hi_neutrophils
_2.6h	3.148368688	1.232681417	0.084848485	S100A8-9_hi_neutrophils
_24h	1.775239809	0.862995174	0.029414885	S100A8-9_hi_neutrophils
_48h	1.426095096	0.564450271	0.004748183	S100A8-9_hi_neutrophils
_preop	1.101983933	1.113542906	0.949461731	Eosinophils
_2.6h	1.687033804	1.73719279	0.375757576	Eosinophils
_24h	1.641255699	1.513404465	0.685326722	Eosinophils
_48h	1.752759136	1.489816482	0.255672174	Eosinophils
_preop	0.162524023	0.110465083	0.152029798	PADI4+_immature_neutrophils
_2.6h	0	0	0.449102233	PADI4+_immature_neutrophils
_24h	0.015938822	0	0.755992856	PADI4+_immature_neutrophils
_48h	0.02040986	0.077913846	0.250700426	PADI4+_immature_neutrophils
_preop	0.599150734	0.408989632	0.584173829	Non-classical_monocytes
_2.6h	0	0	0.683091398	Non-classical_monocytes
_24h	0.492315914	0.335855473	0.217342675	Non-classical_monocytes
_48h	0.535794326	0.368408059	0.41061514	Non-classical_monocytes
_preop	0	0	0.665917356	MPO+_immature_neutrophils_or_progenitors
_2.6h	0	0	0.683091398	MPO+_immature_neutrophils_or_progenitors
_24h	0	0	0.435358654	MPO+_immature_neutrophils_or_progenitors
_48h	0	0	0.533447263	MPO+_immature_neutrophils_or_progenitors
_preop	0	0	0.578463262	Cycling_neutrophil_progenitors
_2.6h	0	0	0.649722629	Cycling_neutrophil_progenitors
_24h	0	0	0.58643252	Cycling_neutrophil_progenitors
_48h	0	0	0.564988075	Cycling_neutrophil_progenitors
_preop	0	0	0.955491902	cDCs
_2.6h	0	0	0.153041884	cDCs
_24h	0	0	0.541126024	cDCs
_48h	0	0	0.533447263	cDCs
_preop	0.084122108	0.09750494	0.799797921	pDCs
_2.6h	0.137998044	0.086440994	0.048484848	pDCs
_24h	0.063575615	0.08086444	0.308001656	pDCs
_48h	0.073752753	0.097791362	0.113649994	pDCs
