# Supplementary material for: A transcriptomic approach to understand patient susceptibility to pneumonia after abdominal surgery
Source: Ann Surg. Author manuscript; Available in PMC 2024 Feb 1. (PMC10829899; doi:10.1101/2023.01.25.23284914)
Supplement: Supplementary Table 7 [file EMS181405-supplement-Supplementary_Table_7.xlsx]

## Sheet: top5_pahway.all.Canonical.pathw
pathway	pval	padj	log2err	ES	NES	size	leadingEdge	contrast	log10padj
REACTOME_NEUTROPHIL_DEGRANULATION	1.48267e-71	2.59911e-68	2.21067	0.661482	3.29046	440	c("ACTR10", "LAMTOR2", "S100P", "CD63", "MMP8", "LAIR1", "C3AR1", "METTL7A", "MGST1", "CREG1", "TCN1", "CTSD", "GMFG", "RNASE2", "DYNLT1", "CST3", "HEXB", "PSMD6", "MPO", "CAMP", "XRCC5", "FCER1G", "VNN1", "PSMB7", "PRDX6", "S100A9", "PSMD12", "PDAP1", "RAB27A", "CRISP3", "COMMD9", "BIN2", "SIGLEC14", "FTL", "SRP14", "ACAA1", "CSTB", "IDH1", "ANXA2", "GLIPR1", "S100A8", "CD53", "NPC2", "BPI", "NE…	48h_Pneumonia_1_vs_0	67.5852
REACTOME_NEUTROPHIL_DEGRANULATION	2.78798e-61	4.88732e-58	2.04524	0.713901	2.81508	440	c("ITGAX", "ACAA1", "LTA4H", "GYG1", "S100A11", "ANPEP", "CTSD", "IMPDH1", "SERPINA1", "NFAM1", "LILRB3", "VNN1", "MGST1", "AMPD3", "MMP25", "S100A9", "DNAJC3", "RAB3A", "PLAC8", "PGM2", "PGAM1", "FGR", "FCGR2A", "HPSE", "PRCP", "PYGL", "FCAR", "SLC11A1", "BIN2", "HK3", "RNASE2", "CD63", "PLEKHO2", "GMFG", "STOM", "IDH1", "ITGB2", "OSCAR", "TIMP2", "CTSA", "FCER1G", "PYCARD", "CTSZ", "NFASC", "NC…	48h_vs_preop_Pneumonia	57.3109
REACTOME_NEUTROPHIL_DEGRANULATION	3.28237e-60	5.754e-57	2.02489	0.716734	2.60056	440	c("HK3", "MCEMP1", "RETN", "CR1", "CYSTM1", "SLC2A3", "MAPK14", "SERPINB1", "FCER1G", "GYG1", "S100A9", "ACAA1", "FCAR", "S100A12", "CD55", "ARPC5", "GPR84", "MGAM", "GCA", "PYGL", "FGR", "AMPD3", "ITGAM", "CKAP4", "PRCP", "RNASE2", "ATP11B", "CD63", "C3AR1", "CAB39", "SIRPA", "BRI3", "FCGR2A", "ALOX5", "RAB10", "VAPA", "ACP3", "ARL8A", "DOK3", "LTA4H", "GNS", "HP", "CD44", "RAB31", "S100A8", "CD…	24h_vs_preop_infection.free	56.24
REACTOME_NEUTROPHIL_DEGRANULATION	2.00659e-59	3.51755e-56	2.00949	0.708132	2.49749	440	c("HK3", "CR1", "AMPD3", "MCEMP1", "SERPINB1", "RNASE2", "GPR84", "ACAA1", "GYG1", "SLC2A3", "C3AR1", "SLPI", "S100A9", "MAPK14", "S100A12", "FCER1G", "CYSTM1", "ACP3", "ITGAM", "FGR", "PYGL", "RETN", "SIRPA", "IDH1", "LTA4H", "BST1", "FCGR2A", "ARPC5", "RAB31", "CKAP4", "CD63", "HSPA1B", "LRG1", "ALOX5", "PGAM1", "ITGAX", "HP", "PTPRJ", "PAFAH1B2", "IMPDH1", "SERPINA1", "SIGLEC9", "CD44", "MGAM"…	48h_vs_preop_infection.free	55.4538
REACTOME_NEUTROPHIL_DEGRANULATION	3.62184e-53	6.34909e-50	1.90365	0.690296	2.72119	440	c("GYG1", "ITGAX", "PRCP", "FCAR", "ACAA1", "SLC11A1", "IMPDH1", "SERPINA1", "CTSD", "S100A9", "MMP25", "LTA4H", "S100A11", "ANPEP", "BIN2", "VNN1", "LILRB3", "CLEC4D", "FGR", "DNAJC3", "PYGL", "PGM2", "NFASC", "MGST1", "AMPD3", "HK3", "STOM", "IDH1", "NFAM1", "S100A12", "FCER1G", "GMFG", "FCGR2A", "OSCAR", "RAB3A", "DOK3", "C5AR1", "PLEKHO2", "PGAM1", "CD63", "TIMP2", "RNASE2", "LILRB2", "CTSZ",…	24h_vs_preop_Pneumonia	49.1973
REACTOME_NEUTROPHIL_DEGRANULATION	8.20341e-49	1.43806e-45	1.82024	0.604197	2.92928	440	c("CTSD", "PNP", "CREG1", "LAIR1", "RNASE2", "FABP5", "IDH1", "ANXA2", "VAT1", "PSMD1", "CYB5R3", "SYNGR1", "S100P", "MGST1", "CEACAM6", "PRDX6", "SIGLEC5", "GPI", "RNASE3", "AGPAT2", "LAMTOR2", "MMP8", "DYNLL1", "FTL", "HEXB", "SIGLEC14", "PSMD7", "PKM", "ELANE", "PRTN3", "PLAC8", "ALDH3B1", "AZU1", "S100A9", "ATP6V1D", "VNN1", "CD36", "TOLLIP", "CTSB", "CAMP", "C3AR1", "CST3", "PA2G4", "HK3", "…	24h_Pneumonia_1_vs_0	44.8422
REACTOME_TRANSLATION	2.62884e-45	4.60309e-42	1.75655	0.674944	3.13186	281	c("SRPRB", "RPS27L", "RPL35A", "FAU", "TRMT112", "RPL34", "MRPL41", "RPL26L1", "RPL41", "MRPL11", "MRPL34", "RPL23", "RPS3A", "RPL31", "AIMP2", "MRPL15", "MRPL4", "RPL9", "RPL21", "RPL35", "SRP72", "MRPS18B", "EIF3I", "RPS24", "EIF3G", "RPS7", "MRPL24", "SSR3", "MRPL14", "RPS18", "EIF3K", "RPL30", "GSPT1", "SEC61B", "MRPL36", "RPL26", "RPSA", "MRPS12", "RPL22L1", "RPL15", "MRPL3", "SSR2", "MRPL23…	2.6h_Pneumonia_1_vs_0	41.337
REACTOME_NEUTROPHIL_DEGRANULATION	2.89468e-45	5.07438e-42	1.75065	0.646797	2.70508	440	c("CREG1", "PNP", "DYNLL1", "PRDX6", "LGALS3", "RETN", "CLEC4D", "TCN1", "CAMP", "BPI", "ERP44", "RNASE2", "CYB5R3", "PA2G4", "PRTN3", "CTSB", "LCN2", "CD59", "DYNLT1", "HK3", "ATP6V0C", "SIGLEC14", "S100A12", "FCAR", "GCA", "CD36", "OLFM4", "RNASE3", "CTSH", "ARSB", "IDH1", "RAB6A", "DEGS1", "GGH", "FUCA2", "STOM", "C3AR1", "ARPC5", "FTL", "COPB1", "TUBB4B", "CKAP4", "CTSG", "S100P", "KCMF1", "V…	preop_Pneumonia_1_vs_0	41.2946
REACTOME_NEUTROPHIL_DEGRANULATION	1.16335e-43	2.03935e-40	1.72082	0.666056	2.45184	440	c("FCAR", "CD55", "CLEC5A", "GPR84", "PTX3", "SERPINB1", "STOM", "SLC2A3", "CLEC4D", "GYG1", "CD59", "CKAP4", "VAPA", "GCA", "FPR2", "ATP11B", "PSEN1", "HSPA1B", "CAB39", "TLR2", "MAPK14", "CR1", "SDCBP", "LRG1", "ATP11A", "CEACAM1", "ADGRG3", "CRISP3", "RAB27A", "ARPC5", "HK3", "CD53", "QSOX1", "MCEMP1", "ITGAM", "TSPAN14", "CD58", "RETN", "SLC11A1", "IQGAP1", "MMP9", "GM2A", "DEGS1", "ROCK1", "…	2.6h_vs_preop_infection.free	39.6905
REACTOME_NEUTROPHIL_DEGRANULATION	1.63352e-42	2.86356e-39	1.69659	0.643805	2.66677	440	c("CEACAM1", "STOM", "GYG1", "FCAR", "CLEC4D", "LRG1", "VAPA", "RAB7A", "CD59", "RHOG", "VNN1", "TLR2", "TSPAN14", "RAB27A", "CXCR1", "S100A9", "DOK3", "FPR2", "ADGRG3", "FCGR2A", "RAB5C", "PGM1", "SLC11A1", "IMPDH1", "CD55", "CAP1", "CANT1", "CAB39", "ARL8A", "GM2A", "CXCR2", "SERPINB1", "CD53", "MMP25", "ALOX5", "XRCC5", "CXCL1", "GCA", "SDCBP", "PYGL", "CD14", "IST1", "MAPK14", "DBNL", "ARPC5"…	2.6h_vs_preop_Pneumonia	38.5431
REACTOME_REGULATION_OF_EXPRESSION_OF_SLITS_AND_ROBOS	1.22297e-29	1.07071e-26	1.41728	0.717708	3.05695	150	c("ELOC", "RBX1", "RPS27L", "PSMB3", "RPL35A", "FAU", "RPL34", "PSMB6", "RPL26L1", "RPL41", "RPL23", "RPS3A", "UBB", "ELOB", "RPL31", "PSMD14", "PSMD13", "RPL9", "RPL21", "RPL35", "PSMB1", "RPS24", "RPS7", "RPS18", "PSMB4", "RPL30", "GSPT1", "RPL26", "RPSA", "RPL22L1", "RPL15", "PSMC5", "PSMD8", "PSMD9", "RPL27", "RPL7", "RPS21", "RPS20", "RPS2", "RPLP0", "RPS3", "RPL4", "RPLP1", "PSMA2", "PSMC4"…	2.6h_Pneumonia_1_vs_0	25.9703
REACTOME_RRNA_PROCESSING	2.26252e-27	9.90417e-25	1.35757	0.64944	2.84805	192	c("WDR18", "RPS27L", "RPL35A", "FAU", "TRMT112", "RPL34", "RPL26L1", "RPL41", "IMP3", "RPL23", "UTP18", "RPS3A", "RPL31", "ERI1", "RPL9", "RPL21", "RPL35", "TSR3", "RPS24", "EBNA1BP2", "RPS7", "RPS18", "RPL30", "FTSJ3", "RPL26", "RPSA", "NOL11", "MTREX", "RPL22L1", "RPL15", "BOP1", "NOL6", "DDX49", "RPL27", "NHP2", "RPL7", "RPS21", "RPS20", "RPS2", "EXOSC5", "RPLP0", "RPS3", "WDR46", "NOB1", "RPL…	2.6h_Pneumonia_1_vs_0	24.0042
REACTOME_SIGNALING_BY_ROBO_RECEPTORS	1.97089e-27	9.90417e-25	1.35757	0.658179	2.8781	186	c("ELOC", "RBX1", "RPS27L", "PSMB3", "RPL35A", "FAU", "GPC1", "PFN1", "RPL34", "PSMB6", "RPL26L1", "RPL41", "RPL23", "RPS3A", "RAC1", "UBB", "ELOB", "RPL31", "PSMD14", "PSMD13", "RPL9", "RPL21", "RPL35", "PSMB1", "RPS24", "CAP1", "RPS7", "RPS18", "PSMB4", "RPL30", "GSPT1", "RPL26", "RPSA", "RPL22L1", "RPL15", "PSMC5", "PSMD8", "PSMD9", "RPL27", "RPL7", "RPS21", "RPS20", "RPS2", "RPLP0", "RPS3", "…	2.6h_Pneumonia_1_vs_0	24.0042
REACTOME_EUKARYOTIC_TRANSLATION_INITIATION	4.09805e-25	1.43514e-22	1.30309	0.738719	3.01744	111	c("RPS27L", "RPL35A", "FAU", "RPL34", "RPL26L1", "RPL41", "RPL23", "RPS3A", "RPL31", "RPL9", "RPL21", "RPL35", "EIF3I", "RPS24", "EIF3G", "RPS7", "RPS18", "EIF3K", "RPL30", "RPL26", "RPSA", "RPL22L1", "RPL15", "EIF2B5", "EIF2B3", "RPL27", "EIF2S2", "RPL7", "RPS21", "RPS20", "RPS2", "RPLP0", "RPS3", "RPL4", "RPLP1", "EIF3E", "RPS29", "RPS15", "RPL24", "RPL8", "EIF4H", "EIF3F", "RPS14", "RPS15A", "…	2.6h_Pneumonia_1_vs_0	21.8431
REACTOME_THE_CITRIC_ACID_TCA_CYCLE_AND_RESPIRATORY_ELECTRON_TRANSPORT	1.24984e-21	3.12639e-19	1.20398	0.635513	2.73763	164	c("ATP5F1E", "CYC1", "UQCR11", "ATP5F1B", "COX7C", "NDUFA4", "SDHB", "NDUFB5", "ATP5F1C", "COX6A1", "UQCRQ", "COX5B", "NDUFAF4", "NDUFB7", "ATP5PF", "DMAC2L", "ME2", "BSG", "COX8A", "ATP5MF", "ATP5PB", "COX6B1", "NDUFB3", "TMEM126B", "FAHD1", "ETFDH", "PDHX", "NDUFB10", "ATP5F1D", "MDH2", "COX7A2L", "SCO2", "NDUFV3", "COX5A", "NDUFS4", "ATP5MC1", "NDUFAB1", "PPARD", "UQCRC1", "UQCR10", "NDUFS8", …	2.6h_Pneumonia_1_vs_0	18.505
KEGG_RIBOSOME	5.62133e-21	9.84295e-19	1.18665	0.7599	2.91708	81	c("RPS27L", "RPL35A", "FAU", "RPL34", "RPL26L1", "RPL41", "RPL23", "RPS3A", "RPL31", "RPL9", "RPL21", "RPL35", "RPS24", "RPS7", "RPS18", "RPL30", "RPL26", "RPSA", "RPL22L1", "RPL15", "RPL27", "RPL7", "RPS21", "RPS20", "RPS2", "RPLP0", "RPS3", "RPL4", "RPLP1", "RPS29", "RPS15", "RPL24", "RPL8", "RPS15A", "RPS11", "RPS8", "RPS27A", "RPL7A", "RPS13", "RPS25", "RPL36", "RPL13", "RPS27", "RPS6", "RPL3…	2.6h_Pneumonia_1_vs_0	18.0069
KEGG_OXIDATIVE_PHOSPHORYLATION	5.08439e-19	4.45646e-16	1.12391	0.660206	2.87466	112	c("COX6B1", "NDUFB4", "NDUFB9", "UQCR10", "NDUFA2", "ATP5MG", "NDUFB6", "ATP5PB", "ATP6V0E1", "NDUFB10", "NDUFA4", "COX5B", "COX6A1", "ATP5F1B", "ATP6V1E1", "SDHC", "CYC1", "UQCRFS1", "COX4I1", "ATP6V1F", "ATP5F1E", "COX8A", "PPA2", "NDUFB3", "NDUFB7", "UQCRQ", "NDUFB1", "UQCR11", "COX7A2L", "ATP5MC2", "UQCRC2", "COX6B2", "NDUFS1", "TCIRG1", "NDUFS3", "NDUFC2", "ATP6V1D", "COX5A", "ATP5MF", "COX7…	48h_Pneumonia_1_vs_0	15.351
KEGG_PARKINSONS_DISEASE	3.01409e-18	1.76123e-15	1.10534	0.654192	2.81935	109	c("COX6B1", "NDUFB4", "NDUFB9", "UQCR10", "NDUFA2", "NDUFB6", "ATP5PB", "PPID", "NDUFB10", "NDUFA4", "COX5B", "COX6A1", "ATP5F1B", "SDHC", "CYC1", "UQCRFS1", "COX4I1", "ATP5F1E", "COX8A", "NDUFB3", "NDUFB7", "UQCRQ", "CASP3", "NDUFB1", "UQCR11", "COX7A2L", "PINK1", "ATP5MC2", "UQCRC2", "COX6B2", "NDUFS1", "HTRA2", "NDUFS3", "NDUFC2", "PARK7", "COX5A", "COX7A2", "ATP5F1D", "UBE2L3", "ATP5PF", "NDU…	48h_Pneumonia_1_vs_0	14.7542
REACTOME_RESPIRATORY_ELECTRON_TRANSPORT_ATP_SYNTHESIS_BY_CHEMIOSMOTIC_COUPLING_AND_HEAT_PRODUCTION_BY_UNCOUPLING_PROTEINS	3.63821e-17	3.98157e-15	1.06721	0.650029	2.68144	121	c("ATP5F1E", "CYC1", "UQCR11", "ATP5F1B", "COX7C", "NDUFA4", "SDHB", "NDUFB5", "ATP5F1C", "COX6A1", "UQCRQ", "COX5B", "NDUFAF4", "NDUFB7", "ATP5PF", "DMAC2L", "COX8A", "ATP5MF", "ATP5PB", "COX6B1", "NDUFB3", "TMEM126B", "ETFDH", "NDUFB10", "ATP5F1D", "COX7A2L", "SCO2", "NDUFV3", "COX5A", "NDUFS4", "ATP5MC1", "NDUFAB1", "UQCRC1", "UQCR10", "NDUFS8", "TIMMDC1", "NDUFB2", "NDUFA12", "ATP5MC2", "NDUF…	2.6h_Pneumonia_1_vs_0	14.3999
KEGG_OXIDATIVE_PHOSPHORYLATION	5.1911e-18	4.36113e-15	1.09593	0.672869	2.72302	112	c("ATP6V1E2", "ATP5F1B", "NDUFA2", "UQCR11", "ATP5F1E", "COX6B1", "UQCR10", "COX7A2L", "COX5A", "NDUFA4", "ATP6V1D", "PPA2", "NDUFB2", "UQCRQ", "COX4I1", "ATP6V1G1", "UQCRC1", "NDUFV3", "ATP5PB", "ATP5MF", "NDUFB9", "COX6A1", "COX5B", "NDUFS8", "NDUFS3", "COX6B2", "ATP6V1E1", "ATP6V0E1", "NDUFB7", "ATP5MG", "NDUFS6", "NDUFB1", "NDUFB10", "ATP6V0C", "ATP5F1A", "UQCRFS1", "UQCRC2", "SDHC", "NDUFC1"…	24h_Pneumonia_1_vs_0	14.3604
KEGG_PARKINSONS_DISEASE	7.46344e-18	4.36113e-15	1.08644	0.670452	2.71586	109	c("ATP5F1B", "NDUFA2", "UQCR11", "ATP5F1E", "COX6B1", "UQCR10", "VDAC3", "COX7A2L", "COX5A", "NDUFA4", "NDUFB2", "UQCRQ", "UBB", "PINK1", "COX4I1", "VDAC2", "UQCRC1", "NDUFV3", "ATP5PB", "NDUFB9", "COX6A1", "COX5B", "NDUFS8", "NDUFS3", "COX6B2", "NDUFB7", "UBE2L3", "NDUFS6", "NDUFB1", "NDUFB10", "ATP5F1A", "UQCRFS1", "UQCRC2", "SDHC", "PARK7", "NDUFC1", "NDUFB5", "ATP5MC3", "SNCA", "COX8A", "ATP5…	24h_Pneumonia_1_vs_0	14.3604
KEGG_OXIDATIVE_PHOSPHORYLATION	4.85839e-17	5.00414e-15	1.06721	0.66284	2.72298	112	c("ATP5F1E", "CYC1", "UQCR11", "ATP5F1B", "COX7C", "NDUFA4", "SDHB", "NDUFB5", "ATP5F1C", "COX6A1", "COX7A2", "UQCRQ", "COX5B", "NDUFB7", "ATP5PF", "COX8A", "ATP5MF", "ATP5PB", "COX6B1", "NDUFB3", "NDUFB10", "ATP5F1D", "COX7A2L", "NDUFV3", "COX5A", "NDUFS4", "ATP5MC1", "NDUFAB1", "UQCRC1", "UQCR10", "NDUFS8", "ATP6V1G1", "NDUFB2", "ATP5MC2", "NDUFV1", "SDHA", "ATP6V1F", "ATP6V0B", "NDUFS2", "UQCR…	2.6h_Pneumonia_1_vs_0	14.3007
REACTOME_RRNA_PROCESSING	4.02828e-17	3.53079e-14	1.06721	-0.586079	-2.40411	192	c("EXOSC5", "EXOSC2", "IMP3", "NOB1", "MRM1", "UTP6", "NOL9", "PDCD11", "NOL6", "NAT10", "NOP56", "PELP1", "DHX37", "BMS1", "UTP25", "NOL11", "NOP14", "TEX10", "TFB1M", "EXOSC6", "WDR18", "RPS19", "RBM28", "BUD23", "RPL13", "RPS27L", "IMP4", "FBL", "EMG1", "TSR1", "EXOSC10", "UTP20", "WDR46", "MPHOSPH10", "RPS28", "EXOSC9", "RRP9", "RPL36", "RPL3", "ELAC2", "RPL18", "NCL", "RPL22", "PES1", "RPL23…	2.6h_vs_preop_infection.free	13.4521
REACTOME_THE_CITRIC_ACID_TCA_CYCLE_AND_RESPIRATORY_ELECTRON_TRANSPORT	1.12601e-16	4.93476e-14	1.04763	0.564593	2.58602	164	c("NDUFAF1", "LDHA", "SUCLG1", "COX6B1", "NDUFB4", "NDUFB9", "UQCR10", "NDUFA2", "ATP5MG", "NDUFB6", "ATP5PB", "BSG", "NDUFB10", "ME2", "NDUFA4", "COX5B", "COX6A1", "ATP5F1B", "SDHC", "CYC1", "UQCRFS1", "COX4I1", "ATP5F1E", "COX8A", "DLD", "NDUFB3", "NDUFB7", "UQCRQ", "NDUFB1", "UQCR11", "COX7A2L", "MPC1", "ATP5MC2", "ETFA", "UQCRC2", "SURF1", "NDUFS1", "MPC2", "TIMMDC1", "NDUFS3", "NDUFC2", "COX…	48h_Pneumonia_1_vs_0	13.3067
KEGG_PARKINSONS_DISEASE	5.96082e-16	5.21869e-14	1.02767	0.651029	2.64891	109	c("ATP5F1E", "CYC1", "UQCR11", "ATP5F1B", "COX7C", "NDUFA4", "SDHB", "NDUFB5", "UBB", "ATP5F1C", "COX6A1", "COX7A2", "UQCRQ", "COX5B", "NDUFB7", "ATP5PF", "COX8A", "ATP5PB", "COX6B1", "NDUFB3", "UBE2J1", "NDUFB10", "ATP5F1D", "COX7A2L", "NDUFV3", "COX5A", "NDUFS4", "ATP5MC1", "NDUFAB1", "UQCRC1", "UBE2L3", "UQCR10", "VDAC2", "NDUFS8", "NDUFB2", "ATP5MC2", "NDUFV1", "SDHA", "NDUFS2", "UQCRC2", "ND…	2.6h_Pneumonia_1_vs_0	13.2824
REACTOME_CELLULAR_RESPONSE_TO_CHEMICAL_STRESS	1.3319e-16	5.83703e-14	1.04763	0.603271	2.54421	143	c("SKP1", "RBX1", "PRDX2", "PRDX5", "TXN", "PSMA1", "PSMD1", "PSMA6", "PRDX6", "PSMA7", "PRDX1", "COX6B1", "PSMD7", "PSMD9", "HMOX1", "COX7A2L", "COX5A", "PSMD4", "P4HB", "NDUFA4", "TXN2", "PSMA4", "PSMD8", "KEAP1", "BLVRB", "UBB", "GSR", "COX4I1", "PSMC2", "PSMB6", "GSTP1", "PSMB5", "PSMB2", "COX6A1", "COX5B", "NCF1", "PSMC3", "CYBA", "UBC", "PSMD14", "PSMB7", "COX8A", "PSMB1", "PSMD12", "SOD1",…	24h_Pneumonia_1_vs_0	13.2338
WP_ELECTRON_TRANSPORT_CHAIN_OXPHOS_SYSTEM_IN_MITOCHONDRIA	1.11223e-15	9.27391e-14	1.01754	0.678452	2.69002	94	c("ATP5F1E", "UQCR11", "ATP5F1B", "COX7C", "NDUFA4", "SDHB", "NDUFB5", "ATP5F1C", "COX6A1", "COX7A2", "UQCRQ", "ATP5IF1", "COX5B", "NDUFB7", "ATP5PF", "DMAC2L", "COX8A", "ATP5MF", "ATP5PB", "COX6B1", "NDUFB3", "NDUFB10", "ATP5F1D", "COX7A2L", "NDUFV3", "COX5A", "NDUFS4", "ATP5MC1", "NDUFAB1", "UQCRC1", "UQCR10", "NDUFS8", "NDUFB2", "NDUFA12", "ATP5MC2", "NDUFV1", "SDHA", "NDUFS2", "UQCRC2", "NDUF…	2.6h_Pneumonia_1_vs_0	13.0327
WP_ELECTRON_TRANSPORT_CHAIN_OXPHOS_SYSTEM_IN_MITOCHONDRIA	3.2028e-16	1.1229e-13	1.0377	0.668101	2.7948	94	c("COX6B1", "NDUFB4", "NDUFB9", "UQCR10", "NDUFA2", "ATP5MG", "NDUFB6", "ATP5PB", "NDUFB10", "NDUFA4", "COX5B", "COX6A1", "ATP5F1B", "SDHC", "UQCRFS1", "COX4I1", "ATP5F1E", "COX8A", "NDUFB3", "NDUFB7", "UQCRQ", "NDUFB1", "UQCR11", "COX7A2L", "ATP5MC2", "UQCRC2", "SURF1", "NDUFS1", "NDUFS3", "NDUFC2", "COX5A", "ATP5MF", "COX7A2", "ATP5F1D", "ATP5PF", "NDUFAB1", "SDHB", "ATP5F1C", "NDUFA6", "UQCRC1…	48h_Pneumonia_1_vs_0	12.9497
REACTOME_ANTIGEN_PROCESSING_CROSS_PRESENTATION	4.77007e-16	1.39365e-13	1.02767	0.665297	2.78307	94	c("NCF1", "PSMC1", "CTSL", "PSMA7", "PSMD6", "SEC61B", "PSMB6", "PSMB7", "PSMD4", "S100A9", "PSMD12", "PSMD9", "VAMP3", "S100A8", "PSMA1", "PSMB1", "PSMC2", "CD36", "PSMD7", "NCF4", "PSMB3", "PSMB2", "PSMB4", "SEC22B", "SEC61G", "PSMD8", "MYD88", "NCF2", "VAMP8", "PSMD1", "CYBA", "PSMD13", "UBC", "B2M", "TIRAP", "PSMB8", "PSMA6", "LY96", "PSMC3", "CTSS", "STX4", "CD14", "MRC1", "SEC61A1", "HMGB1"…	48h_Pneumonia_1_vs_0	12.8558
REACTOME_CELLULAR_RESPONSE_TO_CHEMICAL_STRESS	8.01146e-16	2.0063e-13	1.02767	0.582928	2.59713	143	c("PRDX5", "COX6B1", "NCF1", "TXN", "PSMC1", "PSMA7", "HMOX1", "PSMD6", "PSMB6", "GSR", "PSMB7", "PSMD4", "PRDX6", "PSMD12", "PSMD9", "PRDX3", "NDUFA4", "COX5B", "COX6A1", "GSTP1", "PSMA1", "PSMB1", "PSMC2", "COX4I1", "PSMD7", "SKP1", "COX8A", "ATOX1", "NCF4", "PSMB3", "PSMB2", "PSMB4", "COX7A2L", "PSMD8", "NCF2", "PSMD1", "PRDX2", "CYBA", "PSMD13", "UBC", "SURF1", "P4HB", "PSMB8", "PSMA6", "COX5…	48h_Pneumonia_1_vs_0	12.6976
REACTOME_RESPIRATORY_ELECTRON_TRANSPORT_ATP_SYNTHESIS_BY_CHEMIOSMOTIC_COUPLING_AND_HEAT_PRODUCTION_BY_UNCOUPLING_PROTEINS	1.73697e-15	3.80613e-13	1.01754	0.607445	2.66543	121	c("NDUFAF1", "COX6B1", "NDUFB4", "NDUFB9", "UQCR10", "NDUFA2", "ATP5MG", "NDUFB6", "ATP5PB", "NDUFB10", "NDUFA4", "COX5B", "COX6A1", "ATP5F1B", "SDHC", "CYC1", "UQCRFS1", "COX4I1", "ATP5F1E", "COX8A", "NDUFB3", "NDUFB7", "UQCRQ", "NDUFB1", "UQCR11", "COX7A2L", "ATP5MC2", "ETFA", "UQCRC2", "SURF1", "NDUFS1", "TIMMDC1", "NDUFS3", "NDUFC2", "COX5A", "ATP5MF", "ATP5F1D", "COQ10B", "ATP5PF", "NDUFAB1"…	48h_Pneumonia_1_vs_0	12.4195
REACTOME_RESPIRATORY_ELECTRON_TRANSPORT_ATP_SYNTHESIS_BY_CHEMIOSMOTIC_COUPLING_AND_HEAT_PRODUCTION_BY_UNCOUPLING_PROTEINS	1.1943e-15	4.18722e-13	1.01754	0.625775	2.56244	121	c("ETFB", "ATP5F1B", "NDUFA2", "UQCR11", "NDUFAF1", "ATP5F1E", "COX6B1", "UQCR10", "ETFA", "COX7A2L", "COX5A", "NDUFAF3", "NDUFA4", "NDUFB2", "UQCRQ", "COX4I1", "UQCRC1", "NDUFV3", "ATP5PB", "ATP5MF", "NDUFB9", "COX6A1", "COX5B", "NDUFS8", "NDUFS3", "NDUFB7", "ATP5MG", "NDUFS6", "NDUFB1", "NDUFB10", "ATP5F1A", "UQCRFS1", "UQCRC2", "SDHC", "NDUFC1", "NDUFB5", "ATP5MC3", "COX8A", "ATP5ME", "ATP5MC2…	24h_Pneumonia_1_vs_0	12.3781
REACTOME_CLASS_I_MHC_MEDIATED_ANTIGEN_PROCESSING_PRESENTATION	1.00165e-15	8.77945e-13	1.01754	0.526604	2.15485	333	c("SIAH2", "UBB", "ELOB", "UBE2F", "MKRN1", "FBXO9", "UBE2H", "CDC34", "UBE2E3", "CTSL", "SKP1", "PSMF1", "UBE2S", "NEDD4L", "VAMP3", "FBXO7", "UBAC1", "PSMA1", "RNF14", "ZNRF1", "UBE2O", "MRC2", "CD36", "RBX1", "FCGR1A", "ELOC", "UBE2D2", "UBE2D3", "UBE2J1", "PSME4", "FCGR1B", "WSB1", "RNF123", "ASB7", "PSMA6", "FBXO6", "TRIP12", "PSMB6", "TRIM69", "SEC24D", "RCHY1", "SEC61B", "CDC27", "S100A9",…	preop_Pneumonia_1_vs_0	12.0565
REACTOME_CELLULAR_RESPONSE_TO_CHEMICAL_STRESS	1.8174e-15	1.06197e-12	1.00732	0.651122	2.43228	143	c("UBB", "PRDX6", "BLVRB", "PRDX5", "PRDX2", "SKP1", "PSMF1", "TXN2", "PSMA1", "GPX1", "CARM1", "COX6B1", "RBX1", "HMOX1", "COX5A", "PSME4", "COX6A1", "PSMA6", "SCO2", "PRDX3", "TXN", "COX7A2L", "PSMB6", "ATOX1", "TBL1XR1", "COX5B", "NFE2L2", "PSMA7", "UBA52", "COX8A", "PSMB7", "PSMD5", "BLVRA", "PRDX1", "PSMD12", "PSMD4", "PSMD8", "PSMB1", "SURF1", "PSMB4", "CYBA", "CAT", "PSMC1", "PSMD6", "PSMB…	preop_Pneumonia_1_vs_0	11.9739
REACTOME_THE_CITRIC_ACID_TCA_CYCLE_AND_RESPIRATORY_ELECTRON_TRANSPORT	5.91127e-15	1.72707e-12	0.996986	0.567412	2.48287	164	c("ETFB", "ATP5F1B", "BSG", "NDUFA2", "UQCR11", "SUCLG1", "NDUFAF1", "FAHD1", "ATP5F1E", "COX6B1", "UQCR10", "ETFA", "COX7A2L", "COX5A", "NDUFAF3", "NDUFA4", "LDHA", "NDUFB2", "UQCRQ", "COX4I1", "HAGH", "UQCRC1", "NDUFV3", "ATP5PB", "ATP5MF", "NDUFB9", "COX6A1", "COX5B", "NDUFS8", "NDUFS3", "NDUFB7", "ATP5MG", "NDUFS6", "NDUFB1", "MDH2", "NDUFB10", "ATP5F1A", "UQCRFS1", "UQCRC2", "SDHC", "NDUFC1"…	24h_Pneumonia_1_vs_0	11.7627
REACTOME_CELLULAR_RESPONSE_TO_CHEMICAL_STRESS	7.83526e-14	5.27675e-12	0.954542	0.573882	2.44232	143	c("PRDX5", "PRDX6", "RBX1", "TXN", "GPX1", "PSMB3", "PSMB6", "COX7C", "NDUFA4", "UBB", "COX6A1", "PSMD14", "PSMD13", "COX5B", "PSMB1", "COX8A", "PRDX2", "COX6B1", "PRDX1", "PSMB4", "BLVRB", "PSMC5", "NCF4", "COX7A2L", "SCO2", "PSMD8", "COX5A", "PSMD9", "SMARCD3", "TGS1", "CAT", "HMOX1", "PSMA2", "PSMC4", "PSMB2", "PSMA6", "TXN2", "PSMC2", "LRPPRC", "PSMA4", "TBL1XR1", "PSMF1", "RPS27A", "PSME3", …	2.6h_Pneumonia_1_vs_0	11.2776
WP_ELECTRON_TRANSPORT_CHAIN_OXPHOS_SYSTEM_IN_MITOCHONDRIA	3.16643e-14	7.92965e-12	0.965328	0.658767	2.59387	94	c("ATP5F1B", "NDUFA2", "UQCR11", "ATP5F1E", "COX6B1", "UQCR10", "COX7A2L", "COX5A", "NDUFA4", "NDUFB2", "UQCRQ", "COX4I1", "UQCRC1", "NDUFV3", "ATP5PB", "ATP5MF", "NDUFB9", "COX6A1", "COX5B", "NDUFS8", "NDUFS3", "NDUFB7", "ATP5MG", "NDUFS6", "NDUFB1", "NDUFB10", "ATP5F1A", "UQCRFS1", "UQCRC2", "SDHC", "NDUFC1", "NDUFB5", "ATP5MC3", "COX8A", "ATP5ME", "ATP5MC2", "ATP5PF", "NDUFA6", "NDUFA12", "ATP…	24h_Pneumonia_1_vs_0	11.1007
REACTOME_TRANSLATION	1.64147e-14	9.59166e-12	0.975995	-0.492531	-2.12494	281	c("MRPL38", "MRPS18B", "MRPS27", "IARS1", "MRPL42", "MRPS6", "PTCD3", "EARS2", "LARS1", "MRPL24", "EPRS1", "MRPS25", "MRPL9", "EIF2B3", "NARS2", "FARS2", "RPS19", "EIF2B5", "RPL13", "MRPL34", "MRRF", "RPS27L", "SARS2", "RPS28", "MRPS21", "RPL36", "RPL3", "RPL18", "AARS2", "MRPL4", "EIF3G", "RPL22", "SRPRB", "MRPS26", "RPL23A", "TARS2", "MRPS9", "VARS1", "RPL14", "RPL13A", "MRPS2", "MRPL20", "RPSA…	2.6h_vs_preop_infection.free	11.0181
KEGG_PARKINSONS_DISEASE	2.25237e-14	9.871e-12	0.975995	0.682584	2.4782	109	c("UBB", "UQCRFS1", "UQCR11", "SNCA", "ATP5F1B", "PINK1", "COX6B1", "ATP5F1E", "COX5A", "UBE2J1", "COX6A1", "SDHD", "COX7A2L", "SLC18A2", "COX5B", "CYC1", "NDUFC2", "UQCR10", "SDHC", "COX8A", "NDUFA2", "NDUFB1", "ATP5PB", "PARK7", "SEPTIN5", "ATP5MC3", "SLC18A1", "NDUFB9", "UBE2G1", "SDHB", "NDUFB4", "NDUFA8", "COX7A2", "NDUFB5", "NDUFB10", "PPID", "ATP5F1C", "COX4I1", "CASP3", "UBE2L3", "ATP5PF"…	preop_Pneumonia_1_vs_0	11.0056
REACTOME_SIGNALING_BY_INTERLEUKINS	2.54385e-14	2.22969e-11	0.975995	0.537075	1.93871	358	c("LMNB1", "IRAK3", "MEF2A", "IL4R", "MAPK14", "BCL6", "SOCS3", "OSM", "S100A12", "MYD88", "MAP2K6", "IL10RB", "ITGAM", "IL1B", "CCR2", "IRAK4", "CEBPD", "ALOX5", "STAT5B", "IL18RAP", "IL1R1", "JAK2", "DUSP3", "CBL", "IL27", "IL1R2", "RHOU", "JUNB", "HCK", "SOS2", "IL17RA", "CDC42", "YWHAZ", "MAPK1", "IL18R1", "MMP9", "MAP3K8", "HGF", "LYN", "PIK3CB", "STX3", "IL1RN", "CSF2RB", "LCP1", "JAK3", "G…	24h_vs_preop_infection.free	10.6518
REACTOME_ANTIGEN_PROCESSING_CROSS_PRESENTATION	1.80373e-13	6.32387e-11	0.943632	0.687804	2.43759	94	c("UBB", "CTSL", "PSMF1", "VAMP3", "PSMA1", "MRC2", "CD36", "FCGR1A", "PSME4", "FCGR1B", "PSMA6", "PSMB6", "SEC61B", "S100A9", "PSMA7", "UBA52", "PSMB7", "PSMD5", "S100A8", "MYD88", "PSMD12", "PSMD4", "TLR4", "SNAP23", "PSMD8", "PSMB1", "PSMB4", "CTSS", "VAMP8", "TLR2", "CYBA", "PSMC1", "PSMD6", "PSMB3", "PSMC2", "CD14", "B2M", "PSMB8", "PSMC3", "PSMB2", "PSMD1", "SEC22B", "PSMD14", "LY96", "PSMD…	preop_Pneumonia_1_vs_0	10.199
REACTOME_SIGNALING_BY_INTERLEUKINS	6.07824e-13	2.66379e-10	0.921426	0.530117	1.92397	358	c("HIF1A", "HGF", "IRAK3", "OSM", "SOCS3", "IL18R1", "MAP2K1", "IL4R", "LMNB1", "PELI1", "IL1R2", "IRS2", "IL1RAP", "JUNB", "IL18RAP", "MEF2A", "CRK", "JAK3", "TNIP2", "MAPK14", "CEBPD", "NFKBIA", "MAP3K8", "SOS2", "RHOU", "MAPKAPK2", "PTPN2", "DUSP3", "HNRNPF", "SERPINB2", "PTPN12", "CHUK", "YWHAZ", "STAT3", "ITGAM", "BATF", "RPS6KA1", "IRAK4", "STAT5B", "CSF2RB", "MMP9", "TCP1", "MAP2K6", "SOD2…	2.6h_vs_preop_infection.free	9.5745
REACTOME_THE_CITRIC_ACID_TCA_CYCLE_AND_RESPIRATORY_ELECTRON_TRANSPORT	9.83069e-13	2.8722e-10	0.91012	0.588149	2.23888	164	c("BSG", "UQCRFS1", "FAHD1", "UQCR11", "HAGH", "ATP5F1B", "MPC2", "ECSIT", "COX6B1", "ATP5F1E", "COX5A", "COX6A1", "SDHD", "SCO2", "SUCLG1", "ME2", "COX7A2L", "COX5B", "NDUFAF3", "NDUFAF7", "CYC1", "NDUFC2", "UQCR10", "ETFA", "SDHC", "COX8A", "NDUFA2", "NDUFB1", "ATP5PB", "ATP5MF", "ATP5MC3", "PDK4", "NDUFB9", "SURF1", "COQ10B", "SDHB", "NDUFAF1", "NDUFB4", "NDUFA8", "NDUFB5", "ATP5MG", "NDUFB10"…	preop_Pneumonia_1_vs_0	9.54179
REACTOME_SIGNALING_BY_INTERLEUKINS	1.28445e-12	3.21664e-10	0.91012	0.485305	2.00137	358	c("UBB", "PIM1", "SKP1", "PSMF1", "CA1", "MAP2K3", "PRTN3", "PSMA1", "LCN2", "CCR2", "DUSP3", "BCL2L1", "PPP2CA", "S100A12", "SERPINB2", "OSM", "GSTO1", "CD36", "RBX1", "BATF", "HMOX1", "LMNB1", "PSME4", "PSMA6", "HIF1A", "FOXO3", "IL18RAP", "PSMB6", "CASP1", "MEF2A", "CTSG", "IL27", "ARF1", "CDC42", "IL10", "PSMA7", "CAPZA1", "UBA52", "CEBPD", "PSMB7", "PSMD5", "TCP1", "CCR1", "TOLLIP", "MAP2K1"…	preop_Pneumonia_1_vs_0	9.4926
REACTOME_ANTIGEN_PROCESSING_CROSS_PRESENTATION	6.6582e-12	3.64328e-10	0.887075	0.625611	2.48051	94	c("S100A9", "S100A8", "PSMB3", "PSMB6", "FCGR1A", "UBB", "PSMD14", "PSMD13", "VAMP3", "PSMB1", "PSMB4", "SEC61B", "PSMC5", "CD14", "NCF4", "PSMD8", "PSMD9", "FCGR1B", "SEC61G", "PSMA2", "PSMC4", "PSMB2", "PSMA6", "PSMC2", "MRC2", "PSMA4", "PSMF1", "RPS27A", "PSME3", "B2M", "VAMP8", "PSMB8", "SEC61A1", "PSMA7", "MRC1", "CTSL", "LY96", "PSMB7", "CALR", "UBA52", "SEC22B", "PDIA3", "PSMD4", "PSMB10",…	2.6h_Pneumonia_1_vs_0	9.43851
REACTOME_TRANSLATION	2.63731e-12	3.85266e-10	0.898671	0.441359	2.0362	281	c("MRPS5", "MRPS16", "SSR3", "MRPL58", "MRPL23", "MRPL28", "RPN2", "EIF3K", "PPA2", "EIF3B", "SEC61B", "DAP3", "RPLP1", "AIMP2", "EIF3I", "MRPL12", "MRPS11", "SEC11A", "MRPS18A", "EIF2B2", "MRPS22", "MRPL21", "GSPT1", "MRPL47", "SPCS1", "GADD45GIP1", "MRPS34", "FAU", "MRPL37", "SEC61G", "MRPL51", "MRPL18", "RPN1", "SSR2", "RPL27", "UBA52", "CHCHD1", "SRP14", "MRPL11", "ETF1", "MRPL48", "RPL21", "…	24h_Pneumonia_1_vs_0	9.41424
REACTOME_ER_TO_GOLGI_ANTEROGRADE_TRANSPORT	4.5315e-13	3.97186e-10	0.932595	0.63334	2.33429	136	c("CSNK1D", "PPP6C", "TUBA4A", "CD59", "SEC22B", "ARFGAP3", "CD55", "DCTN4", "YKT6", "TGFA", "ARF3", "DCTN2", "LMAN2", "ACTR10", "SERPINA1", "RAB1A", "ARF1", "COPB2", "TUBA1A", "TRAPPC1", "ACTR1A", "TFG", "SEC16A", "F5", "RAB1B", "TRAPPC5", "CAPZA1", "ARF4", "MIA2", "DCTN3", "GORASP1", "ARCN1", "CAPZB", "COPB1", "COPA", "GOLGB1", "TMED2", "CAPZA2", "STX5", "COPE", "SEC24B", "TUBB4B", "SEC23A", "A…	2.6h_vs_preop_Pneumonia	9.40101
REACTOME_SIGNALING_BY_INTERLEUKINS	3.0333e-12	4.09029e-10	0.898671	0.395976	1.9378	358	c("HAVCR2", "PSMC1", "PSMA7", "HMOX1", "PSMD6", "PSMB6", "PSMB7", "PSMD4", "PSMD12", "PSMD9", "MAP2K6", "IL18RAP", "ANXA2", "PRTN3", "TNIP2", "S100A12", "HGF", "BATF", "PSMA1", "IL1R2", "PSMB1", "PSMC2", "STXBP2", "IGHG4", "GSTO1", "CD36", "PSMD7", "CDC42", "SKP1", "CAPZA1", "BIRC5", "PSMB3", "PSMB2", "PSMB4", "CASP3", "CASP1", "CEBPD", "CFL1", "ARF1", "TOLLIP", "MMP9", "IL10", "PSMD8", "MYD88", …	48h_Pneumonia_1_vs_0	9.38825
REACTOME_RRNA_PROCESSING	6.29309e-13	5.51589e-10	0.921426	-0.54127	-2.22971	192	c("NOL9", "NOL6", "EXOSC8", "EXOSC2", "MTERF4", "UTP4", "HEATR1", "BMS1", "NOP58", "PDCD11", "UTP6", "RBM28", "WDR75", "TEX10", "MRM1", "EXOSC7", "NOP14", "EXOSC6", "NAT10", "NOP56", "TSR1", "UTP20", "UTP25", "EMG1", "EXOSC9", "IMP3", "WDR43", "DIMT1", "DHX37", "IMP4", "RRP9", "NOL11", "BUD23", "WDR3", "EXOSC10", "NOB1", "DDX47", "ELAC2", "MRM3", "MPHOSPH10", "RPS17", "WDR46", "BOP1", "CSNK1E", "…	48h_vs_preop_Pneumonia	9.25838
REACTOME_NEUTROPHIL_DEGRANULATION	4.12383e-11	1.90022e-09	0.851339	0.374721	1.76198	439	c("LGALS3", "S100A12", "S100A9", "PADI2", "PRDX6", "S100A8", "STBD1", "PNP", "APRT", "RAC1", "PSMD14", "PSMD13", "GYG1", "PSMB1", "CAP1", "FTL", "S100P", "CCT2", "MNDA", "CEACAM1", "GDI2", "DYNLL1", "ACTR10", "CD14", "CYSTM1", "CD300A", "ILF2", "CYB5R3", "CST3", "TRAPPC1", "LAMTOR3", "CTSB", "NPC2", "CD63", "ORMDL3", "PYGL", "BRI3", "PDAP1", "ARPC5", "PRTN3", "LAMTOR2", "VAPA", "ELANE", "ALOX5", …	2.6h_Pneumonia_1_vs_0	8.7212
REACTOME_SIGNALING_BY_INTERLEUKINS	3.85251e-12	2.25115e-09	0.887075	0.487179	1.98173	358	c("OSM", "IL4R", "IRAK4", "TNIP2", "IL18RAP", "IRS2", "JUNB", "CRK", "NFKBIA", "LMNB1", "MAPKAPK2", "CEBPD", "HIF1A", "SOD2", "JAK3", "STAT5B", "PTPN12", "PPP2CA", "CSF3R", "HCK", "PELI1", "IRAK3", "YWHAZ", "LCP1", "RPS6KA1", "STAT3", "ALOX5", "SERPINB2", "PTK2B", "CXCL1", "CCR2", "TNFRSF1A", "RHOU", "STAT5A", "PSMA6", "MAPK14", "GAB2", "FPR1", "HNRNPF", "LYN", "SOS2", "MEF2A", "BATF", "S100A12",…	2.6h_vs_preop_Pneumonia	8.6476
REACTOME_SIGNALING_BY_RECEPTOR_TYROSINE_KINASES	5.47581e-12	2.39977e-09	0.887075	0.475941	1.94663	391	c("TRIB1", "IRS2", "JUNB", "CRK", "MAPKAPK2", "RALB", "MKNK1", "STAT5B", "PTPN12", "ELMO1", "PPP2CA", "PXN", "NCF4", "TGFA", "RPS6KA1", "INSR", "STAT3", "THBS1", "PTK2B", "ATP6V1C1", "NCK2", "APH1B", "STAT5A", "ATP6V0B", "FES", "MAPK14", "MAPK13", "GAB2", "HNRNPF", "LYN", "SRF", "MEF2A", "COL9A2", "PSEN1", "CDC42", "PTPRJ", "ATP6V0E1", "FOS", "SPRED2", "RHOA", "FURIN", "PTPN2", "LAMB3", "BRAF", "…	2.6h_vs_preop_Pneumonia	8.61983
KEGG_OXIDATIVE_PHOSPHORYLATION	1.68268e-11	2.68157e-09	0.863415	0.640481	2.33007	112	c("UQCRFS1", "UQCR11", "ATP5F1B", "ATP6V0C", "COX6B1", "ATP5F1E", "ATP6V1F", "COX5A", "COX6A1", "SDHD", "COX7A2L", "COX5B", "ATP6V1C1", "CYC1", "NDUFC2", "UQCR10", "SDHC", "COX8A", "NDUFA2", "NDUFB1", "ATP5PB", "ATP6V1D", "ATP5MF", "ATP6V0E1", "ATP5MC3", "NDUFB9", "SDHB", "ATP6V1H", "NDUFB4", "NDUFA8", "COX7A2", "PPA2", "ATP6V0B", "NDUFB5", "ATP5MG", "NDUFB10", "LHPP", "ATP5F1C", "COX4I1", "ATP5P…	preop_Pneumonia_1_vs_0	8.57161
REACTOME_PLATELET_ACTIVATION_SIGNALING_AND_AGGREGATION	3.21821e-12	2.82076e-09	0.898671	0.572607	2.11624	203	c("CLU", "SERPINA1", "PRKCB", "VAV3", "PLCG2", "DGKD", "FCER1G", "APBB1IP", "CYB5R1", "CD63", "F5", "PIK3CG", "GRB2", "CLEC1B", "MAPK3", "CYRIB", "PRKCD", "GNG5", "MAPK14", "STXBP2", "CD36", "APLP2", "CAP1", "PIK3CB", "PLEK", "ARRB2", "RHOG", "RHOA", "GNAQ", "SRGN", "QSOX1", "ACTN1", "TOR4A", "ALDOA", "RAC2", "CSK", "MAPK1", "SCCPDH", "SYK", "GNB2", "VCL", "RAC1", "RAP1A", "CDC42", "YWHAZ", "PTPN…	24h_vs_preop_Pneumonia	8.54963
REACTOME_ANTIGEN_PROCESSING_CROSS_PRESENTATION	8.7802e-12	3.07834e-09	0.875325	0.679957	2.38849	94	c("TLR2", "S100A9", "SEC22B", "TLR4", "LY96", "NCF4", "CD14", "PSMA6", "VAMP3", "TLR1", "PSMD13", "MYD88", "FCGR1A", "STX4", "CYBA", "PSMD9", "TAPBP", "NCF2", "S100A8", "PSMB3", "CHUK", "SNAP23", "FCGR1B", "TIRAP", "PSME3", "PSMD6", "HLA-C", "HLA-E", "SEC61B", "PSMB6", "PSMB4", "MRC1", "PSMC6", "PSMD7", "PSMB1", "SEC61A1", "PSMD12", "PSMB8", "PSMD1", "PSMA7", "SEC61A2", "PSMC1", "PSMD2", "UBC", "…	2.6h_vs_preop_Pneumonia	8.51168
REACTOME_ANTIGEN_PROCESSING_CROSS_PRESENTATION	2.7553e-11	3.45003e-09	0.863415	0.61262	2.41217	94	c("PSMA1", "PSMD1", "PSMA6", "PSMA7", "PSMD7", "PSMD9", "CTSL", "PSMD4", "S100A9", "PSMA4", "CD36", "PSMD8", "CALR", "UBB", "S100A8", "SEC61B", "PSMC2", "PSMB6", "PSMB5", "LY96", "PSMB2", "NCF1", "PSMC3", "CYBA", "UBC", "PSMD14", "PSMB7", "PSMB1", "SEC61G", "PSMD12", "VAMP3", "UBA52", "PSMF1", "PSMC1", "PSMD2", "PSMD13", "SEC61A1", "VAMP8", "PSMB4", "STX4", "PSMA3", "B2M", "NCF4", "PSMC5", "PSMD6…	24h_Pneumonia_1_vs_0	8.46218
REACTOME_REGULATION_OF_EXPRESSION_OF_SLITS_AND_ROBOS	2.64754e-11	3.45003e-09	0.863415	0.529795	2.25589	150	c("ELOB", "RBX1", "PSMA1", "PSMD1", "PSMA6", "PSMA7", "PSMD7", "PSMD9", "PSMD4", "PSMA4", "PSMD8", "UBB", "RPLP1", "PSMC2", "PSMB6", "PSMB5", "PSMB2", "PSMC3", "UBC", "GSPT1", "PSMD14", "FAU", "PSMB7", "PSMB1", "MAGOH", "PSMD12", "RPL27", "UBA52", "PSMF1", "PSMC1", "PSMD2", "ETF1", "RPL21", "PSMD13", "RPS27L", "RPL8", "PSMB4", "PABPC1", "RPL35A", "RPL37A", "RPS11", "RPL41", "PSMA3", "RPLP0", "PSM…	24h_Pneumonia_1_vs_0	8.46218
REACTOME_RRNA_PROCESSING	4.58077e-12	4.01505e-09	0.887075	-0.479298	-2.0917	192	c("EXOSC10", "BMS1", "UTP25", "UTP4", "ELAC2", "NOL9", "EXOSC2", "EXOSC8", "NCL", "EXOSC6", "MTERF4", "RBM28", "TEX10", "NAT10", "NOB1", "WDR46", "MRM1", "NOP14", "NOP56", "UTP6", "BOP1", "PDCD11", "DHX37", "EXOSC7", "RPP25", "FBL", "EMG1", "DIMT1", "NOL6", "TSR1", "BUD23", "KRR1", "NOP58", "RPP30", "IMP3", "RPS17", "WDR43", "NOL11", "CSNK1E", "PELP1", "EXOSC5", "RPL22", "HEATR1", "IMP4", "PNO1",…	48h_vs_preop_infection.free	8.39631
KEGG_FC_GAMMA_R_MEDIATED_PHAGOCYTOSIS	7.15431e-12	4.1805e-09	0.887075	0.695185	2.20617	89	c("MYO10", "FCGR2A", "ARPC5", "LIMK2", "ASAP1", "VAV3", "PIK3CB", "HCK", "MAPK1", "PLCG2", "PRKCD", "PLD1", "ARPC1B", "PRKCB", "LYN", "FCGR1A", "SYK", "CDC42", "ARPC2", "CRK", "PTPRC", "VAV1", "VASP", "ARPC3", "PLA2G4A", "GSN", "MAPK3", "RAC1", "WASF1", "PIP5K1B", "CFL1", "PIK3CG", "DNM2", "ARPC4", "ARPC1A", "DOCK2", "RAC2", "PAK1", "PIP5K1A", "PIK3CD", "AMPH", "PLPP3", "GAB2", "WASF2", "WASF3", …	48h_vs_preop_infection.free	8.37877
REACTOME_SIGNALING_BY_INTERLEUKINS	1.11423e-11	4.88313e-09	0.875325	0.52052	1.82041	358	c("IL1B", "SOCS3", "MEF2A", "BCL6", "LMNB1", "IL4R", "MAPK14", "S100A12", "ITGAM", "IRAK3", "IL1R1", "OSM", "MAP2K6", "IL10RB", "CBL", "MYD88", "IRAK4", "GSTO1", "JUNB", "ALOX5", "ITGAX", "SERPINB2", "STAT5B", "IL1RN", "JAK3", "PIK3CB", "IL17RA", "CD36", "SOS2", "ITGB2", "NFKB1", "VIM", "HCK", "MAPK1", "FPR1", "CSF2RB", "DUSP3", "CCR2", "RHOU", "PSMD6", "PSMD4", "BATF", "LYN", "STXBP2", "GRB2", "…	48h_vs_preop_infection.free	8.3113
PID_PDGFRB_PATHWAY	9.14034e-12	5.341e-09	0.875325	0.655589	2.19358	125	c("SLA", "ARPC5", "PTEN", "FGR", "GRB10", "STAT5B", "JAK2", "CBL", "IQGAP1", "SRF", "HCK", "YWHAZ", "MAPK1", "ARPC3", "PTPRJ", "PIK3CG", "ARPC2", "LYN", "PIK3CB", "PRKCD", "ACTR3", "PAG1", "ACTR2", "GRB2", "PLA2G4A", "CRK", "ARPC1B", "RAB5A", "PPP2CA", "YWHAE", "RHOA", "YWHAG", "DNM2", "STAT3", "RAP1A", "KRAS", "ABI1", "RAC1", "PIK3CD", "YWHAH", "PTPN1", "MAPK3", "ARPC4", "DOK1", "MAP2K4", "SIPA1…	24h_vs_preop_infection.free	8.27238
KEGG_RIBOSOME	1.64503e-11	5.76747e-09	0.863415	-0.657599	-2.41014	81	c("RPS19", "RPL13", "RPS27L", "RPS28", "RPL36", "RPL3", "RPL18", "RPL22", "RPL23A", "RPL14", "RPL13A", "RPSA", "RPS3", "RPL19", "RPL18A", "RPS17", "RPL10A", "RPL7A", "RPS20", "RPL37A", "RPS5", "RPS16", "RPL4", "RPS25", "RPLP2", "RPS29", "RPS23", "RPS21", "RPS2", "RPS8", "RPS24", "RPS27A", "RPS18", "RPS6", "RPL5", "RPL29", "RPL32", "RPS27", "RPL23", "RPL35", "RPL27A", "RPL34", "RPL37", "RPL38", "R…	2.6h_vs_preop_infection.free	8.23901
REACTOME_PLATELET_ACTIVATION_SIGNALING_AND_AGGREGATION	1.08156e-11	6.31993e-09	0.875325	0.566708	2.08746	203	c("CLU", "SERPINA1", "CYB5R1", "PRKCB", "PLCG2", "STXBP2", "CD63", "FCER1G", "APBB1IP", "MAPK3", "GRB2", "GNG5", "PRKCD", "VAV3", "PIK3CB", "CLEC1B", "PLEK", "F5", "CSK", "APLP2", "CD36", "TOR4A", "MAPK14", "RHOG", "ARRB2", "RHOA", "MAPK1", "RAP1A", "DGKD", "RAC1", "CAP1", "PIK3CG", "GNAQ", "SYK", "ALDOA", "ITGA2B", "RAC2", "QSOX1", "ITGB3", "CFL1", "TAGLN2", "PLA2G4A", "PECAM1", "GNB2", "GNAI2",…	48h_vs_preop_Pneumonia	8.19929
WP_ELECTRON_TRANSPORT_CHAIN_OXPHOS_SYSTEM_IN_MITOCHONDRIA	6.73926e-11	8.43852e-09	0.839089	0.647752	2.29564	94	c("UQCRFS1", "UQCR11", "ATP5F1B", "COX6B1", "ATP5F1E", "COX5A", "COX6A1", "SDHD", "COX7A2L", "COX5B", "NDUFC2", "UQCR10", "SDHC", "COX8A", "NDUFA2", "NDUFB1", "ATP5PB", "ATP5MF", "ATP5MC3", "NDUFB9", "SURF1", "SDHB", "NDUFB4", "NDUFA8", "COX7A2", "NDUFB5", "ATP5MG", "NDUFB10", "ATP5F1C", "COX4I1", "NDUFA12", "ATP5PF", "NDUFA4", "NDUFB8", "NDUFAB1", "NDUFB6", "NDUFC1", "NDUFB7", "UQCRC2", "UQCRC1")	preop_Pneumonia_1_vs_0	8.07373
PID_PDGFRB_PATHWAY	2.93203e-11	8.56642e-09	0.851339	0.622101	2.27988	125	c("SLA", "CRK", "PTEN", "STAT5B", "PPP2CA", "HCK", "RAB5A", "YWHAZ", "STAT3", "NCK2", "STAT5A", "ARPC2", "ARPC5", "LYN", "SRF", "ACTR2", "IQGAP1", "PTPRJ", "FOS", "RHOA", "PTPN2", "ACTR3", "BRAF", "KRAS", "GRB2", "MAP2K1", "ARPC4", "PAG1", "DNM2", "MAP2K4", "PIK3CD", "SHC1", "ARPC3", "FGR", "PIK3CG", "JAK2", "ARHGDIA", "ARPC1B", "ABI1", "SIPA1", "PRKCD", "PTPN1", "MAPK3", "PIK3CA", "GRB10", "YWHA…	2.6h_vs_preop_Pneumonia	8.0672
REACTOME_SIGNALING_BY_RECEPTOR_TYROSINE_KINASES	3.46805e-11	1.01325e-08	0.851339	0.499359	1.81985	391	c("HGF", "PAG1", "MAP2K1", "TRIB1", "KL", "APH1B", "IRS2", "ELMO2", "LAMB3", "SPRED2", "BRAF", "FURIN", "JUNB", "MEF2A", "CRK", "PSEN1", "RALB", "ATP6V1C1", "MAPK14", "MKNK1", "THBS1", "GRB10", "FOSL1", "MAPKAPK2", "PTPN2", "FES", "DUSP3", "HNRNPF", "PTPN12", "STAT3", "INSR", "PTPN1", "CTNNB1", "CLTC", "RANBP9", "RPS6KA1", "STAT5B", "MMP9", "ROCK1", "KIDINS220", "IGF1R", "CDC42", "PPP2CA", "VAV3"…	2.6h_vs_preop_infection.free	7.99428
PID_PDGFRB_PATHWAY	4.33172e-11	1.08479e-08	0.851339	0.644434	2.15093	125	c("PAG1", "MAP2K1", "SLA", "BRAF", "PTEN", "CRK", "RAB5A", "GRB10", "PTPN2", "ARPC5", "YWHAZ", "STAT3", "PTPN1", "IQGAP1", "STAT5B", "ACTR2", "HCK", "PPP2CA", "SRF", "KRAS", "LYN", "EIF2AK2", "FGR", "NCK2", "JAK2", "ARPC2", "DNM2", "PIK3CB", "RHOA", "SHC1", "ACTR3", "YWHAG", "CBL", "MAPK1", "ARPC3", "PTPRJ", "ARPC1B", "YWHAE", "PIK3CG", "ABI1", "GRB2", "PRKCD", "FOS", "WASF2", "DOCK4", "STAT5A", …	2.6h_vs_preop_infection.free	7.96466
REACTOME_REGULATION_OF_EXPRESSION_OF_SLITS_AND_ROBOS	2.15177e-10	1.39706e-08	0.826657	0.494317	2.22561	150	c("ELOB", "PSMC1", "PSMA7", "PSMD6", "PSMB6", "PSMB7", "PSMD4", "PSMD12", "PSMD9", "PSMA1", "PSMB1", "PSMC2", "PSMD7", "PSMB3", "ELOC", "PSMB2", "PSMB4", "ETF1", "RPS9", "PSMD8", "PSMD1", "MAGOH", "PSMD13", "UBC", "FAU", "PSMB8", "PSMA6", "RPL37A", "PSMC3", "RBX1", "PSMC6", "RPLP1", "RPS11", "PSMF1", "RPL27", "PSMA3", "PSMA4", "PSMB5", "UBB", "GSPT1", "PSMD5", "PABPC1", "RBM8A", "RPS13", "RPL8", …	48h_Pneumonia_1_vs_0	7.85479
KEGG_REGULATION_OF_ACTIN_CYTOSKELETON	6.45321e-11	2.26249e-08	0.839089	0.610139	2.0398	153	c("ITGA7", "SSH1", "ITGAM", "ARPC5", "ITGAX", "LIMK2", "VAV3", "NCKAP1L", "PIK3CB", "SOS2", "ITGB2", "MAPK1", "IQGAP1", "MYL12A", "ARPC1B", "SSH2", "CDC42", "ARPC2", "CRK", "VAV1", "ARPC3", "SLC9A1", "GSN", "PDGFC", "ACTB", "PPP1R12A", "PAK2", "CD14", "MAPK3", "ACTG1", "PXN", "RHOA", "ROCK1", "RAC1", "WASF1", "PIP5K1B", "MYLK3", "IQGAP2", "CFL1", "PIK3CG", "MYL12B", "ARPC4", "ACTN1", "CYFIP1", "C…	48h_vs_preop_infection.free	7.64541
REACTOME_ANTIGEN_PROCESSING_CROSS_PRESENTATION	5.41152e-11	2.3716e-08	0.851339	0.675518	2.18407	94	c("S100A9", "MYD88", "TLR1", "FCGR1B", "VAMP3", "S100A8", "TLR2", "TLR6", "TLR4", "CD14", "NCF4", "SNAP23", "NCF2", "TIRAP", "PSMD6", "FCGR1A", "LY96", "PSMD4", "CD36", "SEC22B", "PSMB3", "CYBA", "PSMC1", "PSMD9", "CHUK", "SEC61B", "PSMA7", "UBC", "PSMD7", "PSMD12", "PSMD1", "PSMB6", "PSMD13", "PSME3", "PSMB7", "TAPBP", "PSMB5", "CTSL", "HLA-E", "CTSS")	24h_vs_preop_infection.free	7.62496
REACTOME_EUKARYOTIC_TRANSLATION_INITIATION	1.49466e-10	2.91126e-08	0.826657	-0.585116	-2.23559	111	c("EIF2B3", "RPS19", "EIF2B5", "RPL13", "RPS27L", "RPS28", "RPL36", "RPL3", "RPL18", "EIF3G", "RPL22", "RPL23A", "RPL14", "RPL13A", "RPSA", "RPS3", "RPL19", "EIF5B", "RPL18A", "RPS17", "RPL10A", "RPL7A", "RPS20", "RPL37A", "RPS5", "RPS16", "RPL4", "RPS25", "RPLP2", "RPS29", "EIF3D", "EIF3L", "RPS23", "RPS21", "RPS2", "RPS8", "RPS24", "RPS27A", "RPS18", "RPS6", "RPL5", "RPL29", "RPL32", "RPS27", "…	2.6h_vs_preop_infection.free	7.53592
REACTOME_CLASS_I_MHC_MEDIATED_ANTIGEN_PROCESSING_PRESENTATION	6.78913e-10	3.71917e-08	0.801216	0.377749	1.82941	333	c("UBA3", "VHL", "ELOB", "NCF1", "PSMC1", "CTSL", "PSMA7", "RCHY1", "PSMD6", "SEC61B", "PSMB6", "PSMB7", "PSMD4", "S100A9", "PSMD12", "PSMD9", "VAMP3", "FBXO30", "RNF130", "S100A8", "TRIM69", "UBE2F", "PSMA1", "PSMB1", "PSMC2", "RNF144B", "CD36", "PSMD7", "RNF41", "SKP1", "FBXL5", "NCF4", "PSMB3", "ELOC", "PSMB2", "PSMB4", "FBXW5", "SEC22B", "SEC61G", "FBXO6", "RNF7", "NEDD4", "PSMD8", "FBXL15", …	48h_Pneumonia_1_vs_0	7.42955
REACTOME_TRANSLATION	1.63206e-10	4.76833e-08	0.826657	-0.400812	-1.83953	281	c("MRPS25", "IARS1", "PTCD3", "MRRF", "MRPS27", "EIF2B5", "MRPS2", "NARS2", "MRPL42", "MRPL38", "AARS2", "MRPS18B", "MRPS6", "TARS2", "YARS2", "MRPS21", "EIF3B", "EIF5B", "LARS1", "MRPL20", "EARS2", "AIMP1", "SRPRB", "N6AMT1", "SRP68", "SEC11C", "RPS17", "LARS2", "EPRS1", "MRPS30", "VARS1", "RPL22", "AARS1", "MRPL9", "GFM1", "RPS28", "MRPL17", "FARSA", "EIF4B", "MTIF2", "RPL3", "MRPL10", "MRPS9",…	48h_vs_preop_infection.free	7.32163
REACTOME_PLATELET_ACTIVATION_SIGNALING_AND_AGGREGATION	2.33466e-10	5.84665e-08	0.814036	0.56052	1.90729	203	c("F5", "MAPK14", "FCER1G", "GNAQ", "CD63", "TOR4A", "GNAI3", "GNG5", "CYB5R1", "SERPINA1", "VAV3", "PIK3CB", "CD36", "CYRIB", "MAPK1", "PLCG2", "PRKCD", "QSOX1", "PRKCB", "APBB1IP", "CAP1", "LYN", "STXBP2", "GRB2", "SYK", "CDC42", "APLP2", "CRK", "ALDOA", "GNA15", "VAV1", "CLU", "PLA2G4A", "GNB2", "RHOG", "FERMT3", "YWHAZ", "GNG10", "MAPK3", "RHOA", "DGKD", "PROS1", "RAC1", "ARRB2", "RAP1A", "IT…	48h_vs_preop_infection.free	7.23309
KEGG_REGULATION_OF_ACTIN_CYTOSKELETON	1.55422e-10	6.15612e-08	0.826657	0.595306	2.12918	153	c("ITGAX", "SLC9A1", "ITGB2", "MAPK3", "NCKAP1L", "ITGA7", "MYL12A", "VAV3", "ARPC2", "PIK3CB", "CSK", "ITGAM", "ARPC1B", "SSH1", "LIMK2", "RHOA", "MAPK1", "RAC1", "FGF8", "ARPC5", "MYL12B", "PDGFC", "PIK3CG", "WASF1", "GSN", "ACTB", "ITGA2B", "RAC2", "ITGB3", "PXN", "CFL1", "SSH2", "ROCK1", "PPP1R12A", "FGD3", "ARPC3", "PAK2", "CDC42", "IQGAP1", "ARPC4", "ITGB4", "ACTN1", "VAV1", "ACTG1", "IQGAP…	48h_vs_preop_Pneumonia	7.21069
NABA_MATRISOME_ASSOCIATED	1.75588e-10	6.15612e-08	0.826657	0.489132	1.89881	338	c("CST7", "S100A11", "CTSD", "ADAMTS2", "SERPINA1", "OSM", "SEMA4A", "S100A4", "MMP25", "S100A9", "ANXA3", "TNFSF14", "FSTL3", "LGALS1", "HPSE", "IL1B", "HTRA1", "HYAL2", "IL1RN", "TIMP2", "CTSA", "ST14", "CTSZ", "TGFA", "S100A6", "S100A12", "PLXNC1", "CTSC", "SEMA6B", "CLEC1B", "FAM20A", "P4HA2", "ADAM17", "CLEC4D", "CSTB", "ADAM10", "S100A8", "ADAM9", "INSL3", "FGF8", "EGFL7", "ADAM8", "PDGFC",…	48h_vs_preop_Pneumonia	7.21069
REACTOME_SIGNALING_BY_INTERLEUKINS	2.4849e-10	7.26005e-08	0.814036	0.483622	1.8829	358	c("ITGAX", "IL4R", "VIM", "OSM", "CSF3R", "IL1R1", "BCL6", "GSTO1", "IRAK4", "STXBP2", "IL1B", "TALDO1", "IL1RN", "ITGB2", "MAPK3", "GRB2", "MYD88", "S100A12", "PTAFR", "LCP1", "MAP3K3", "MAP2K6", "PSMD4", "UBC", "PIK3CB", "IL10RB", "ITGAM", "STAT5B", "JUNB", "CD36", "PSMD6", "MAPK14", "IL18RAP", "PTK2B", "LMNB1", "HCK", "IL6R", "ALOX5", "MAPK1", "IL17RA", "PRKACA", "STAT6", "H3C10", "NKIRAS2", "…	48h_vs_preop_Pneumonia	7.13906
REACTOME_RRNA_PROCESSING	2.67792e-10	9.38879e-08	0.814036	-0.469764	-2.03039	192	c("NOL9", "EXOSC10", "EXOSC2", "CSNK1E", "BMS1", "NAT10", "NCL", "ELAC2", "NOP14", "PDCD11", "NOP56", "PELP1", "EXOSC8", "MRM1", "RBM28", "EXOSC6", "UTP6", "DHX37", "IMP3", "UTP4", "NOB1", "BUD23", "MTERF4", "TSR1", "UTP25", "WDR46", "RPL22", "HEATR1", "FBL", "EMG1", "EXOSC9", "BOP1", "NOP58", "SNU13", "RPS27L", "RPL18", "EXOSC7", "NOC4L", "RPL23A", "UTP15", "RPS28", "DDX47", "UTP20", "NOL11", "R…	24h_vs_preop_infection.free	7.02739
REACTOME_RESPIRATORY_ELECTRON_TRANSPORT_ATP_SYNTHESIS_BY_CHEMIOSMOTIC_COUPLING_AND_HEAT_PRODUCTION_BY_UNCOUPLING_PROTEINS	1.87139e-09	1.44312e-07	0.774939	0.584471	2.13633	121	c("UQCRFS1", "UQCR11", "ATP5F1B", "ECSIT", "COX6B1", "ATP5F1E", "COX5A", "COX6A1", "SDHD", "SCO2", "COX7A2L", "COX5B", "NDUFAF3", "NDUFAF7", "CYC1", "NDUFC2", "UQCR10", "ETFA", "SDHC", "COX8A", "NDUFA2", "NDUFB1", "ATP5PB", "ATP5MF", "ATP5MC3", "NDUFB9", "SURF1", "COQ10B", "SDHB", "NDUFAF1", "NDUFB4", "NDUFA8", "NDUFB5", "ATP5MG", "NDUFB10", "ATP5F1C", "ETFDH", "COX4I1", "NDUFA12", "ATP5PF", "NDU…	preop_Pneumonia_1_vs_0	6.8407
KEGG_FC_GAMMA_R_MEDIATED_PHAGOCYTOSIS	5.92237e-10	1.44316e-07	0.801216	0.676576	2.17182	89	c("ARPC5", "VAV3", "FCGR2A", "ASAP1", "MYO10", "HCK", "CDC42", "LIMK2", "MAPK1", "ARPC3", "PIK3CG", "ARPC2", "LYN", "PIK3CB", "PRKCD", "PTPRC", "PLA2G4A", "FCGR1A", "CRK", "SYK", "ARPC1B", "PRKCB", "VASP", "PLD1", "VAV1", "PLCG2", "DNM2", "MARCKS", "AMPH", "ARPC1A", "RAC2", "GAB2", "CFL1", "RAC1", "PIK3CD", "PIP5K1B", "DOCK2", "MAPK3", "PIP5K1A", "ARPC4", "WASF1", "WASF2", "MAP2K1", "PAK1", "SPHK…	24h_vs_preop_infection.free	6.84069
KEGG_FC_GAMMA_R_MEDIATED_PHAGOCYTOSIS	8.79678e-10	1.71342e-07	0.801216	0.663026	2.22598	89	c("PLPP3", "PRKCB", "PLCG2", "FCGR2A", "MAPK3", "ASAP1", "PRKCD", "VAV3", "ARPC2", "PIK3CB", "ARPC1B", "MYO10", "LIMK2", "HCK", "MAPK1", "RAC1", "ARPC5", "PIK3CG", "WASF1", "SYK", "GSN", "RAC2", "VASP", "CFL1", "PLA2G4A", "ARPC3", "CDC42", "DNM2", "LYN", "AMPH", "ARPC4", "VAV1", "PTPRC", "ARPC1A", "GAB2", "PAK1", "PLD2", "CRK", "PLD1", "FCGR1A", "DOCK2", "PIK3CD", "INPP5D", "NCF1", "PIK3CA", "RAF…	48h_vs_preop_Pneumonia	6.76614
REACTOME_PLATELET_ACTIVATION_SIGNALING_AND_AGGREGATION	1.10585e-09	1.76233e-07	0.788187	0.550556	1.91342	203	c("MAPK14", "FCER1G", "F5", "VAV3", "CYRIB", "GNAQ", "CD63", "GNAI3", "GNG5", "CDC42", "CAP1", "SERPINA1", "YWHAZ", "MAPK1", "PIK3CG", "GNG10", "HGF", "LYN", "PIK3CB", "PRKCD", "TOR4A", "QSOX1", "APBB1IP", "GRB2", "PLA2G4A", "CRK", "SYK", "ARRB2", "GNB2", "PRKCB", "CD36", "RHOG", "RHOA", "ORM1", "PLEK", "APLP2", "DGKD", "GNA15", "SRGN", "VAV1", "PLCG2", "FERMT3", "SCCPDH", "STXBP3", "STXBP2", "AL…	24h_vs_preop_infection.free	6.75391
REACTOME_SIGNALING_BY_ROBO_RECEPTORS	3.74995e-09	1.77667e-07	0.761461	0.460903	2.03788	186	c("ELOB", "RBX1", "PSMA1", "PSMD1", "PSMA6", "PSMA7", "PSMD7", "PSMD9", "PSMD4", "SRGAP1", "PSMA4", "PSMD8", "UBB", "RPLP1", "PFN1", "PSMC2", "PRKAR2A", "RAC1", "PSMB6", "PSMB5", "PSMB2", "NRP1", "PSMC3", "UBC", "GSPT1", "PSMD14", "FAU", "PSMB7", "PSMB1", "MAGOH", "PSMD12", "RPL27", "CAP1", "UBA52", "PSMF1", "PSMC1", "PSMD2", "ETF1", "RPL21", "PSMD13", "RPS27L", "RPL8", "PSMB4", "PABPC1", "RPL35A…	24h_Pneumonia_1_vs_0	6.75039
REACTOME_ANTIGEN_PROCESSING_CROSS_PRESENTATION	1.38421e-09	2.42652e-07	0.788187	0.644301	2.1772	94	c("NCF4", "S100A9", "NCF2", "MYD88", "TLR6", "PSMD4", "UBC", "LY96", "CD36", "PSMD6", "CYBA", "S100A8", "PSMC1", "PSMA7", "PSMB3", "SNAP23", "PSMD9", "TAPBP", "FCGR1B", "TIRAP", "HLA-E", "TLR2", "TLR1", "SEC22B", "PSMB6", "FCGR1A", "CD14", "PSMB5", "NCF1", "STX4", "PSMD1", "PSMD13", "SEC61B", "PSMB4", "VAMP3", "PSMD7", "TLR4", "PSMB7", "VAMP8")	48h_vs_preop_Pneumonia	6.61502
NABA_MATRISOME_ASSOCIATED	1.20933e-09	2.46191e-07	0.788187	0.496609	1.73056	338	c("IL1B", "FAM20A", "SERPINB1", "SLPI", "S100A9", "ADAM9", "ANXA3", "S100A12", "PLXNC1", "CST7", "OSM", "ST14", "TGFA", "P4HA2", "LGALS1", "SEMA6B", "SERPINB2", "SERPINA1", "IL1RN", "CLEC4A", "S100A8", "SEMA4A", "S100A6", "CTSC", "FSTL3", "ADAM17", "TIMP2", "FAM20C", "S100A11", "HYAL2", "LGALS8", "CTSZ", "ADAM8", "HPSE", "IL10", "SERPINB8", "CTSD", "HTRA1", "TNFSF13B", "EGFL7", "CTSA", "CTSB", "T…	48h_vs_preop_infection.free	6.60873
REACTOME_SIGNALING_BY_RECEPTOR_TYROSINE_KINASES	2.35919e-09	2.87575e-07	0.774939	0.480349	1.7386	391	c("MEF2A", "MAPK14", "ATP6V1C1", "MKNK1", "APH1B", "RIT1", "VAV3", "TGFA", "GRB10", "RALB", "STAT5B", "JAK2", "DUSP3", "CBL", "JUNB", "SRF", "CDC42", "KL", "IGF1R", "NCSTN", "MAPK1", "PTPRJ", "SPINT2", "MMP9", "ATP6V0E1", "HGF", "LYN", "PIK3CB", "PRKCD", "NCF4", "PAG1", "NCF2", "HPN", "CLTC", "KIDINS220", "PSEN1", "GRB2", "ADAM17", "CRK", "FES", "ROCK1", "PPP2CA", "SH2B2", "PRKCB", "PAK2", "ELMO2…	24h_vs_preop_infection.free	6.54125
REACTOME_ER_TO_GOLGI_ANTEROGRADE_TRANSPORT	2.36407e-09	2.96016e-07	0.774939	0.611631	2.06577	136	c("CD55", "ARFGAP3", "RAB1A", "CD59", "CSNK1D", "TFG", "DCTN4", "COPB2", "TUBA4A", "F5", "GORASP1", "ARF4", "SEC16A", "COPA", "SEC24B", "PPP6C", "AREG", "TGFA", "ARCN1", "SEC22B", "ARF1", "PPP6R3", "ACTR1A", "LMAN2", "SEC24D", "COPB1", "SERPINA1", "STX5", "ARF3", "CAPZA1", "SEC23A", "TUBA1A", "GOLGB1", "YKT6", "TBC1D20", "TRAPPC1", "DCTN2", "ACTR10", "SEC24A", "MIA2", "TMED2", "CAPZB", "GOSR1", "…	2.6h_vs_preop_infection.free	6.52868
KEGG_REGULATION_OF_ACTIN_CYTOSKELETON	5.72376e-09	5.9022e-07	0.761461	0.570732	1.95018	153	c("ARPC5", "SSH1", "ITGAM", "VAV3", "IQGAP1", "MYL12A", "SOS2", "CDC42", "LIMK2", "MAPK1", "ARPC3", "PIK3CG", "PPP1R12A", "ARPC2", "PIK3CB", "CD14", "ITGA7", "SSH2", "CRK", "MYLK3", "ARPC1B", "ROCK1", "PAK2", "RHOA", "NCKAP1L", "PXN", "ITGAX", "VAV1", "PPP1CB", "MYL12B", "ACTN1", "ITGB2", "SSH3", "GNA13", "KRAS", "ARPC1A", "RAC2", "CFL1", "RAC1", "PIK3CD", "PIP5K1B", "MAPK3", "ACTB", "PIP5K1A", "…	24h_vs_preop_infection.free	6.22899
REACTOME_TRANSLATION	6.76261e-09	6.58603e-07	0.761461	-0.392934	-1.77999	281	c("MRPS2", "EIF2B5", "PTCD3", "IARS1", "MRPL42", "AARS1", "MRPS27", "MRPL38", "MRPS25", "AARS2", "LARS1", "TARS2", "MRPL9", "EIF5B", "EPRS1", "MRPS18B", "HARS1", "SRP68", "EARS2", "RPL22", "MRRF", "MRPS21", "SEC11C", "EIF3L", "RPS27L", "RPL18", "MRPS30", "QARS1", "EIF4B", "RPL23A", "EEF2", "RPS28", "MRPS6", "FARS2", "RPL3", "VARS1", "RPL14", "SARS2", "RPS19", "RPL36", "N6AMT1", "MRPS26", "RPL19",…	24h_vs_preop_infection.free	6.18138
REACTOME_ER_TO_GOLGI_ANTEROGRADE_TRANSPORT	1.28184e-08	7.02209e-07	0.74774	0.560598	2.0794	136	c("DYNLL1", "ARF4", "KDELR2", "ANK1", "CD59", "TMED2", "COPZ1", "RAB1A", "COPB1", "TUBB4B", "NAPA", "SEC24D", "ARF1", "ARFGAP3", "SPTB", "DCTN4", "CAPZA1", "TMED9", "DCTN3", "CNIH3", "NSF", "COPB2", "TUBA1B", "SPTA1", "ACTR10", "ARF5", "LMAN2", "MCFD2", "SEC13", "F5", "TRAPPC3", "TFG", "CTSC", "TMED7", "PPP6C", "TUBA1A", "YKT6", "PREB", "MIA2", "TBC1D20", "TUBA1C", "NAPG", "SCFD1", "TRAPPC4", "DY…	preop_Pneumonia_1_vs_0	6.15353
KEGG_REGULATION_OF_ACTIN_CYTOSKELETON	1.77063e-09	7.75979e-07	0.788187	0.576059	2.07462	153	c("ITGAX", "SLC9A1", "VAV3", "MYL12A", "ARPC2", "PIK3CG", "ITGAM", "NCKAP1L", "MAPK3", "ARPC5", "PIK3CB", "PPP1R12A", "ITGB2", "ITGA7", "SSH3", "ROCK1", "ARPC1B", "FGD3", "RHOA", "SSH1", "PXN", "FGF8", "LIMK2", "ACTN1", "SSH2", "ARPC3", "PAK2", "MYL12B", "RAC2", "CSK", "MAPK1", "IQGAP1", "VCL", "RAC1", "CDC42", "ACTB", "ARPC1A", "VAV1", "CRK", "ARPC4", "CFL1", "SOS2", "ITGA2B", "ACTG1", "CD14", "…	24h_vs_preop_Pneumonia	6.11015
REACTOME_RRNA_PROCESSING	1.53027e-09	7.75979e-07	0.788187	-0.488332	-2.00741	192	c("UTP6", "TEX10", "NOL9", "NOL6", "EXOSC2", "DIMT1", "NOP58", "MTERF4", "EXOSC8", "EXOSC9", "UTP20", "IMP3", "HEATR1", "RBM28", "PDCD11", "UTP4", "RRP9", "BMS1", "EXOSC7", "UTP25", "EXOSC10", "WDR75", "NOL11", "EXOSC6", "RPL22", "NOB1", "NOP56", "KRR1", "BUD23", "EMG1", "DHX37", "NOP14", "WDR43", "UTP15", "IMP4", "THUMPD1", "NAT10", "MRM1", "CSNK1E", "TSR1", "DDX47", "NIP7", "RRP1", "EXOSC5", "F…	24h_vs_preop_Pneumonia	6.11015
REACTOME_TRANSLATION	3.67566e-08	1.15061e-06	0.719513	0.372509	1.7689	281	c("MRPL55", "MRPS11", "SEC61B", "EIF4EBP1", "SPCS1", "SRP14", "MRPL30", "MRPL28", "EIF2S2", "SSR3", "CHCHD1", "SSR2", "MTFMT", "SEC11A", "PPA2", "ETF1", "MRPL51", "SEC61G", "RPS9", "MRPL21", "AURKAIP1", "MRPL14", "MRPL37", "SRP54", "FAU", "MRPL23", "MRPL33", "TRMT112", "MRPS18C", "RPN1", "MRPS16", "RPL37A", "MRPS36", "EIF3G", "MRPS22", "MRPS31", "EIF3I", "MRPL57", "EIF3K", "GADD45GIP1", "SEC61A1"…	48h_Pneumonia_1_vs_0	5.93907
REACTOME_ANTIGEN_PROCESSING_CROSS_PRESENTATION	1.81006e-08	1.2204e-06	0.733762	0.646153	2.06951	94	c("TLR4", "VAMP3", "TLR2", "CHUK", "TLR1", "PSMD6", "S100A9", "CD14", "SEC61A2", "MYD88", "SEC22B", "TIRAP", "SNAP23", "FCGR1B", "LY96", "CYBA", "NCF4", "PSMD12", "FCGR1A", "PSMD1", "STX4", "S100A8", "NCF2", "PSMD13", "SEC61B", "PSMB3", "PSMD7", "TLR6", "TAPBP", "PSMD9", "PSMA1", "PSMD2", "SEC61A1", "PSME3", "PSMD11", "PSMA6", "CTSS", "PSMD5", "PSMC1", "PSME4", "HLA-E", "PSMC6", "PSMB7", "HLA-C",…	2.6h_vs_preop_infection.free	5.9135
KEGG_FC_GAMMA_R_MEDIATED_PHAGOCYTOSIS	4.4253e-09	1.55151e-06	0.761461	0.653259	2.19817	89	c("PLPP3", "PRKCB", "VAV3", "PLCG2", "ASAP1", "FCGR2A", "ARPC2", "PIK3CG", "MAPK3", "AMPH", "PRKCD", "HCK", "ARPC5", "PIK3CB", "ARPC1B", "DNM2", "LIMK2", "PLD1", "ARPC3", "RAC2", "VASP", "MAPK1", "SYK", "RAC1", "CDC42", "ARPC1A", "VAV1", "CRK", "MYO10", "PLA2G4A", "ARPC4", "CFL1", "LYN", "PTPRC", "GAB2", "WASF1", "DOCK2", "PIK3CD", "PIK3CA", "PAK1", "WASF3", "GSN", "INPP5D", "WASF2", "RAF1")	24h_vs_preop_Pneumonia	5.80925
PID_PDGFRB_PATHWAY	1.8948e-08	2.07599e-06	0.733762	0.597239	1.95922	125	c("FGR", "GRB10", "ARPC5", "CBL", "PTPRJ", "STAT5B", "PIK3CB", "HCK", "MAPK1", "PRKCD", "IQGAP1", "ARPC1B", "SLA", "LYN", "GRB2", "PTEN", "ARPC2", "SRF", "CRK", "PPP2CA", "ACTR3", "JAK2", "ARPC3", "PLA2G4A", "YWHAE", "ACTR2", "PAG1", "YWHAZ", "MAPK3", "RHOA", "RAC1", "RAB5A", "RAP1A", "YWHAH", "PIK3CG", "DNM2", "PTPN1", "ARPC4", "STAT3", "YWHAB", "CSK", "PAK1", "KRAS", "SIPA1", "PIK3CD", "ARAP1",…	48h_vs_preop_infection.free	5.68277
REACTOME_SIGNALING_BY_RECEPTOR_TYROSINE_KINASES	2.16548e-08	2.23299e-06	0.733762	0.465306	1.63416	391	c("MEF2A", "MAPK14", "MKNK1", "GRB10", "HPN", "CBL", "IGF1R", "TGFA", "RIT1", "JUNB", "ATP6V1C1", "PTPRJ", "RALB", "STAT5B", "VAV3", "NCKAP1L", "PIK3CB", "CLTC", "MAPK1", "PRKCD", "NCSTN", "ADAM17", "DUSP3", "PRKCB", "NCF2", "NCF4", "LYN", "KIDINS220", "GRB2", "CDC42", "FES", "SRF", "PSEN1", "CRK", "PPP2CA", "CTNNB1", "VAV1", "JAK2", "ATP6V0E1", "SH2B2", "PAG1", "SPINT2", "PTPN12", "PDGFC", "ACTB…	48h_vs_preop_infection.free	5.65111
REACTOME_REGULATION_OF_EXPRESSION_OF_SLITS_AND_ROBOS	8.77231e-08	2.84775e-06	0.704976	0.526307	1.97692	150	c("UBB", "GSPT1", "ELOB", "PSMF1", "PSMA1", "RBX1", "ETF1", "ELOC", "PSME4", "PSMA6", "PSMB6", "RBM8A", "PSMA7", "UBA52", "PSMB7", "PSMD5", "PSMD12", "PSMD4", "PSMD8", "PSMB1", "PSMB4", "LHX4", "UPF2", "PSMC1", "PSMD6", "MAGOH", "PSMB3", "PSMC2", "PSMB8", "PSMC3", "PSMB2", "PSMD1", "PSMD14", "EIF4A3", "PSMD7", "PSMA4", "PSMD13", "PSMB5", "RPS11", "UBC", "PSMD9", "PSME1", "FAU", "PSMA3", "PSME2", …	preop_Pneumonia_1_vs_0	5.5455
REACTOME_SIGNALING_BY_ROBO_RECEPTORS	1.11604e-07	3.10544e-06	0.704976	0.419057	1.92721	186	c("ELOB", "PSMC1", "PSMA7", "PSMD6", "PSMB6", "PSMB7", "PSMD4", "PSMD12", "PSMD9", "PSMA1", "PSMB1", "PSMC2", "RAC1", "PSMD7", "CDC42", "PSMB3", "ELOC", "PRKAR2A", "PSMB2", "PSMB4", "ETF1", "RPS9", "CAP1", "PSMD8", "PSMD1", "PFN1", "MAGOH", "PSMD13", "UBC", "FAU", "PSMB8", "PSMA6", "RPL37A", "PSMC3", "RBX1", "RHOA", "PSMC6", "RPLP1", "PRKACA", "RPS11", "PSMF1", "RPL27", "PSMA3", "PSMA4", "VASP", …	48h_Pneumonia_1_vs_0	5.50788
KEGG_FC_GAMMA_R_MEDIATED_PHAGOCYTOSIS	3.316e-08	3.6331e-06	0.719513	0.614404	2.12878	89	c("LIMK2", "CRK", "FCGR2A", "HCK", "MARCKS", "GAB2", "ARPC2", "ARPC5", "RAC2", "LYN", "CDC42", "VASP", "FCGR1A", "GSN", "PLD1", "MAP2K1", "CFL1", "ARPC4", "AMPH", "DNM2", "PTPRC", "PIK3CD", "WASF1", "VAV3", "ARPC3", "VAV1", "PIK3CG", "ASAP1", "PIP5K1A", "ARPC1B", "PRKCD", "DOCK2", "MAPK3", "PIK3CA", "ARPC1A", "PIK3CB", "CRKL", "SYK", "RAC1", "ARF6", "MAPK1", "PRKCB", "WASF2", "MYO10", "PRKCE", "A…	2.6h_vs_preop_Pneumonia	5.43972
REACTOME_ANTIGEN_PROCESSING_CROSS_PRESENTATION	3.75595e-08	3.65788e-06	0.719513	0.627546	2.00386	94	c("S100A9", "FCGR1B", "MYD88", "TLR6", "S100A8", "CD36", "SNAP23", "PSMD6", "NCF2", "PSMD4", "NCF4", "TLR1", "FCGR1A", "LY96", "VAMP3", "TLR2", "CYBA", "CD14", "PSMB3", "TLR4", "TIRAP", "PSMC1", "PSMD1", "SEC22B", "PSMD9", "TAPBP", "SEC61B", "PSMB5", "PSMA7", "UBC", "CHUK", "PSMB6", "PSME3", "PSMD7", "UBB", "HLA-E", "PSMD13")	48h_vs_preop_infection.free	5.43677
REACTOME_SIGNALING_BY_INTERLEUKINS	2.23622e-08	6.53349e-06	0.733762	0.449137	1.74095	358	c("ITGAX", "IL4R", "OSM", "IL1R1", "BCL6", "CSF3R", "IRAK4", "VIM", "MAP3K3", "MAP2K6", "UBC", "S100A12", "TALDO1", "IL10RB", "LCP1", "IL18RAP", "MYD88", "PSMD4", "ITGAM", "GRB2", "MAPK3", "PTK2B", "GSTO1", "PSMD9", "IL6R", "MAPK14", "STXBP2", "ALOX5", "PRKACA", "CD36", "STAT5B", "LMNB1", "HCK", "PIK3CB", "IL1RN", "ITGB2", "PSMA7", "IL17RA", "IRAK3", "IL1B", "MEF2A", "ANXA2", "JUNB", "IL1RL1", "C…	24h_vs_preop_Pneumonia	5.18485
REACTOME_ER_TO_GOLGI_ANTEROGRADE_TRANSPORT	1.69627e-07	7.62453e-06	0.690132	0.562028	1.89647	136	c("CD55", "F5", "RAB1A", "TGFA", "CD59", "TUBA1A", "ARFGAP3", "MIA2", "SERPINA1", "ARF4", "DCTN4", "CTSZ", "COPB2", "SEC24D", "SEC22B", "CAPZA1", "ACTR10", "CSNK1D", "COPA", "ARF1", "CAPZA2", "DCTN2", "LMAN2", "ACTR1A", "TUBA4A", "SEC24A", "COPB1", "ARF5", "CAPZB", "PPP6C", "TFG", "NSF", "TUBB4B", "TUBA1B", "ARCN1", "YKT6", "DYNC1LI2", "TRAPPC5", "SEC23A", "TRAPPC1", "TMED2", "CTSC", "DCTN3", "RA…	24h_vs_preop_infection.free	5.11779
KEGG_RIBOSOME	3.13379e-07	7.8479e-06	0.674963	0.555532	2.1249	81	c("RPLP1", "FAU", "RPL27", "UBA52", "RPL21", "MRPL13", "RPS27L", "RPL8", "RPL35A", "RPL37A", "RPS11", "RPL41", "RPLP0", "RPS9", "RPS15A", "RPL30", "RPL22L1", "RPL23", "RPL24", "RPSA", "RPS13", "RPL9", "RPS7", "RPL35", "RPS12", "RPL29", "RSL24D1", "RPL12", "RPL7", "RPL32", "RPS29", "RPL6", "RPL11", "RPL18A", "RPS2", "RPL15", "RPL27A", "RPS15", "RPS21", "RPL19", "RPL17", "RPS3A", "RPL36", "RPS20", …	24h_Pneumonia_1_vs_0	5.10525
PID_PDGFRB_PATHWAY	4.49981e-08	1.02046e-05	0.719513	0.574769	2.01364	125	c("FGR", "SLA", "ARPC2", "PIK3CG", "GRB2", "MAPK3", "PRKCD", "STAT5B", "HCK", "ARPC5", "PIK3CB", "ARPC1B", "RHOA", "PTPRJ", "PTEN", "DNM2", "GRB10", "ARPC3", "CBL", "DOK1", "ACTR3", "CSK", "MAPK1", "YWHAH", "IQGAP1", "SRF", "RAC1", "ARAP1", "RAP1A", "YWHAZ", "JAK2", "CRK", "PLA2G4A", "ARPC4", "YWHAB", "YWHAE", "LYN", "MAP2K4", "SIPA1", "PPP2CA", "FOS", "PIK3CD", "BRK1", "ACTR2", "STAT3", "LRP1", …	24h_vs_preop_Pneumonia	4.9912
REACTOME_CLASS_I_MHC_MEDIATED_ANTIGEN_PROCESSING_PRESENTATION	4.56025e-07	1.03701e-05	0.674963	0.351944	1.68155	333	c("S100A9", "ELOC", "S100A8", "UBE2N", "RBX1", "PSMB3", "PSMB6", "FCGR1A", "UBB", "ELOB", "PSMD14", "PSMD13", "ANAPC11", "VAMP3", "FBXO9", "UBE2F", "PSMB1", "FBXO31", "PSMB4", "SEC61B", "RCHY1", "UBE2J1", "PSMC5", "CD14", "NCF4", "PSMD8", "UBE2H", "PSMD9", "FBXL5", "CUL5", "FCGR1B", "SEC61G", "UBE2L3", "UBE2V2", "RNF14", "UBE2D3", "PSMA2", "PSMC4", "PSMB2", "PSMA6", "RNF7", "PSMC2", "SH3RF1", "MR…	2.6h_Pneumonia_1_vs_0	4.98422
PID_PDGFRB_PATHWAY	9.53614e-08	1.11367e-05	0.704976	0.572583	1.99231	125	c("FGR", "MAPK3", "GRB2", "PRKCD", "ARPC2", "PIK3CB", "CSK", "STAT5B", "ARPC1B", "PTPRJ", "SLA", "HCK", "RHOA", "MAPK1", "RAP1A", "RAC1", "ARPC5", "PIK3CG", "ITGB3", "PLA2G4A", "DOK1", "CBL", "ARPC3", "SRF", "DNM2", "LYN", "IQGAP1", "ARPC4", "YWHAH", "ACTR3", "GRB10", "YWHAB", "ARAP1", "SIPA1", "BRK1", "PPP2CA", "PAK1", "CRK", "YWHAZ", "YWHAE", "JAK2", "PTEN", "ACTR2", "PTPN1", "PIK3CD", "RAB5A",…	48h_vs_preop_Pneumonia	4.95324
REACTOME_SIGNALING_BY_ROBO_RECEPTORS	4.50186e-07	1.16209e-05	0.674963	0.486727	1.87516	186	c("UBB", "GSPT1", "ELOB", "PSMF1", "PSMA1", "RBX1", "ETF1", "ELOC", "PSME4", "PSMA6", "PSMB6", "RBM8A", "CDC42", "PSMA7", "UBA52", "PSMB7", "PSMD5", "CAP1", "PSMD12", "PSMD4", "PSMD8", "PSMB1", "PSMB4", "PPP3CB", "LHX4", "UPF2", "PSMC1", "PSMD6", "MAGOH", "PSMB3", "PSMC2", "PSMB8", "PSMC3", "PRKAR2A", "PSMB2", "PSMD1", "PFN1", "RAC1", "PSMD14", "EIF4A3", "RHOA", "PSMD7", "VASP", "SOS2", "PSMA4", …	preop_Pneumonia_1_vs_0	4.93476
REACTOME_ER_TO_GOLGI_ANTEROGRADE_TRANSPORT	5.96093e-07	1.43144e-05	0.659444	0.438662	1.94468	136	c("ACTR10", "SCFD1", "TMED9", "PPP6C", "DYNC1I2", "ARF4", "DCTN3", "LMAN2", "COG4", "YKT6", "COPB1", "CAPZA1", "KDELR1", "CTSZ", "DCTN2", "SEC22B", "RAB1A", "ARF1", "CD55", "TRAPPC3", "SEC24A", "MIA2", "NSF", "DYNLL1", "ARF5", "CNIH1", "TRAPPC1", "COPB2", "KDELR2", "TMED2", "TUBB4B", "SAR1B", "COPE", "COPZ1", "STX5", "TUBA4A", "TFG", "CTSC", "PREB", "SERPINA1", "ACTR1A", "TMED10", "F5", "TMED7", …	48h_Pneumonia_1_vs_0	4.84423
KEGG_FC_GAMMA_R_MEDIATED_PHAGOCYTOSIS	5.27112e-07	1.77698e-05	0.659444	0.623764	1.98387	89	c("MAP2K1", "MARCKS", "PIP5K1A", "CRK", "ARPC5", "LIMK2", "HCK", "CDC42", "VAV3", "PLD1", "FCGR2A", "LYN", "MYO10", "ARPC2", "GAB2", "DNM2", "PIK3CB", "PTPRC", "VAV1", "VASP", "MAPK1", "ARPC3", "ARPC1B", "RAC2", "DOCK2", "PIK3CG", "CRKL", "PRKCD", "WASF2", "CFL1", "ARPC1A", "FCGR1A", "PLA2G4A", "ASAP1", "SYK", "GSN", "ARPC4", "PRKCE", "PIK3CD", "AMPH", "PRKCB", "MAPK3")	2.6h_vs_preop_infection.free	4.75032
REACTOME_CLASS_I_MHC_MEDIATED_ANTIGEN_PROCESSING_PRESENTATION	6.08111e-07	2.01135e-05	0.659444	0.466338	1.68807	333	c("SOCS3", "ZBTB16", "WSB1", "KLHL2", "RNF144B", "TLR4", "VAMP3", "FBXW2", "TLR2", "UBE2H", "KBTBD6", "TRIP12", "UBE2D3", "CHUK", "TLR1", "PJA2", "FBXO11", "UBE2B", "FBXL5", "KBTBD7", "UBE2F", "SEC24B", "RNF111", "NEDD4", "SMURF1", "PSMD6", "S100A9", "CD14", "SEC61A2", "MYD88", "HSPA5", "SEC22B", "AREL1", "ASB7", "TRAF7", "TIRAP", "SNAP23", "UBE2D1", "NPEPPS", "RCHY1", "FCGR1B", "SEC24D", "LY96",…	2.6h_vs_preop_infection.free	4.69651
REACTOME_CLASS_I_MHC_MEDIATED_ANTIGEN_PROCESSING_PRESENTATION	4.62647e-07	2.02755e-05	0.674963	0.428328	1.72742	333	c("UBE2B", "KBTBD6", "TLR2", "FBXL5", "S100A9", "SEC22B", "UBE2D3", "TLR4", "LY96", "CUL3", "NCF4", "WSB1", "CD14", "HECW2", "PSMA6", "VAMP3", "NPEPPS", "ELOC", "TLR1", "SOCS3", "RNF111", "KLHL2", "ASB8", "PSMD13", "ZBTB16", "UBE2F", "MYD88", "PJA2", "FCGR1A", "TRIP12", "UBE2R2", "STX4", "SMURF1", "CYBA", "PSMD9", "TAPBP", "RCHY1", "NCF2", "UBE2H", "S100A8", "PSMB3", "CHUK", "MGRN1", "SNAP23", "U…	2.6h_vs_preop_Pneumonia	4.69303
NABA_MATRISOME_ASSOCIATED	2.00231e-07	2.70004e-05	0.690132	0.444859	1.71766	338	c("ADAMTS2", "OSM", "CST7", "HTRA1", "ANXA3", "SERPINA1", "CTSD", "S100A9", "MMP25", "SEMA4A", "S100A11", "TNFSF14", "SEMA6B", "CLEC4D", "LGALS1", "S100A12", "PLXNC1", "TGFA", "S100A6", "TIMP2", "SCUBE1", "ST14", "CTSZ", "ADAM9", "CLEC1B", "FAM20A", "S100A8", "ADAM17", "C1QC", "CLEC4G", "IL1RN", "INHBB", "CTSA", "MMP19", "S100A4", "P4HA2", "IL1B", "ANXA11", "FSTL3", "WNT11", "FGF8", "SERPINB1", "…	24h_vs_preop_Pneumonia	4.56863
REACTOME_SIGNALING_BY_RECEPTOR_TYROSINE_KINASES	4.06165e-07	2.70902e-05	0.674963	0.426404	1.67419	391	c("PRKCB", "NCF4", "NCF2", "HPN", "CDK5", "MAPK3", "ATP6V0E1", "GRB2", "TGFA", "NCKAP1L", "PRKCD", "RALB", "VAV3", "ATP6V0D1", "UBC", "PIK3CB", "CSK", "MKNK1", "ADAM17", "STAT5B", "JUNB", "RIT1", "PTPRJ", "ADAP1", "MAPK14", "ATP6V1B2", "GALNT3", "PTK2B", "MAPK13", "ADAM10", "CYBA", "RHOA", "TCIRG1", "MAPK1", "RAP1A", "PRKACA", "RAC1", "STAT6", "FGF8", "THBS3", "SH2B2", "PDGFC", "WASF1", "FES", "A…	48h_vs_preop_Pneumonia	4.56719
NABA_MATRISOME_ASSOCIATED	9.21831e-07	2.88566e-05	0.659444	0.453975	1.63093	338	c("ANXA3", "SERPINB1", "ADAM9", "S100A9", "PLXNC1", "OSM", "S100A12", "SEMA6B", "FAM20A", "CST7", "IL1B", "TGFA", "S100A8", "FAM20C", "S100A6", "CLEC4D", "SERPINA1", "SLPI", "LGALS8", "MMP9", "HGF", "ST14", "TNFSF13B", "CLEC5A", "SEMA4A", "IL1RN", "HTRA1", "P4HA2", "CTSZ", "ADAM17", "CTSB", "SEMA4B", "SERPINB2", "S100A11", "LGALS1", "SERPINB8", "TIMP2", "MEGF9", "F12", "ADAM8", "ADAMTS3", "TNFSF1…	24h_vs_preop_infection.free	4.53975
REACTOME_ANTIGEN_PROCESSING_CROSS_PRESENTATION	2.55118e-07	3.03229e-05	0.674963	0.602583	2.04546	94	c("S100A9", "NCF4", "NCF2", "UBC", "LY96", "MYD88", "PSMD4", "S100A8", "PSMD9", "CD36", "PSMA7", "CYBA", "TLR6", "TIRAP", "TLR2", "PSMD6", "PSMC1", "SEC22B", "TLR1", "PSMB3", "SNAP23", "FCGR1B", "PSMD1", "CD14", "VAMP3", "PSMD7", "TLR4", "STX4", "PSMB5", "PSMB6", "SEC61B", "PSMD13", "TAPBP", "HLA-E", "CHUK")	24h_vs_preop_Pneumonia	4.51823
KEGG_REGULATION_OF_ACTIN_CYTOSKELETON	8.23371e-07	3.28039e-05	0.659444	0.515578	1.94161	153	c("LIMK2", "CRK", "PPP1CB", "PXN", "MYLK3", "CD14", "ARPC2", "ARPC5", "RAC2", "SOS2", "ACTN1", "IQGAP1", "CDC42", "PPP1R12A", "SSH2", "RHOA", "BRAF", "KRAS", "MYL12A", "GNA13", "ROCK1", "GSN", "MAP2K1", "CFL1", "ARPC4", "SSH3", "ITGAM", "MYL12B", "PIK3CD", "PAK2", "WASF1", "VAV3", "ARPC3", "VAV1", "PIK3CG", "FGD3", "PIP5K1A", "SSH1", "ARPC1B", "MAPK3", "PIK3CA", "ACTG1", "ARPC1A", "ARHGEF7", "PIK…	2.6h_vs_preop_Pneumonia	4.48408
REACTOME_CELLULAR_RESPONSE_TO_CHEMICAL_STRESS	1.1267e-06	3.40537e-05	0.643552	0.534707	1.81484	143	c("TXNRD1", "NFE2L2", "PRKCD", "NCF4", "PRDX3", "NLRP3", "NCF2", "PSMD6", "GSR", "TXN", "PSMD4", "RXRA", "PSMB3", "ERO1A", "SMARCD3", "CYBA", "CUL3", "BACH1", "STAT3", "NCOA1", "PSMC1", "HMOX1", "PSMD9", "COX5B", "SOD2", "PRDX5", "PTK6", "ATOX1", "COX8A", "CAT", "PSMA7", "UBC", "NCOA6", "COX6B1", "NCOA2", "COX6A1", "PSMD7", "PSMD12", "PSMD1", "TBL1XR1", "PSMB6", "PSMD13", "BLVRB", "COX7A2L", "PSM…	24h_vs_preop_infection.free	4.46784
REACTOME_EUKARYOTIC_TRANSLATION_INITIATION	1.19794e-06	3.54465e-05	0.643552	-0.484021	-1.94134	111	c("EIF2B5", "EIF5B", "RPL22", "EIF3L", "RPS27L", "RPL18", "EIF4B", "RPL23A", "RPS28", "RPL3", "RPL14", "RPS19", "RPL36", "RPL19", "EIF2B3", "RPLP2", "RPL10A", "EIF3B", "RPL13", "RPS16", "EIF3F", "RPL13A", "RPS3", "RPS17", "RPL7A", "RPL18A", "EIF3G", "EIF3J", "RPSA", "EIF2B4", "RPL38", "RPL29", "RPL4", "RPS2", "EIF3A", "RPS5", "RPL27A", "RPS20", "EIF3H", "RPL5", "RPL6", "RPS29", "RPS27", "EIF3D", …	24h_vs_preop_infection.free	4.45043
REACTOME_EUKARYOTIC_TRANSLATION_INITIATION	8.05481e-07	3.57609e-05	0.659444	-0.468735	-1.94666	111	c("EIF2B5", "EIF3B", "EIF5B", "RPS17", "RPL22", "RPS28", "EIF4B", "RPL3", "RPL14", "RPS27L", "EIF2B3", "RPL23A", "RPL18", "RPS27", "RPS19", "RPLP2", "EIF2B1", "RPL36", "RPL19", "RPL10A", "EIF3L", "RPL13A", "EIF4A2", "RPS29", "RPL13", "RPSA", "EIF3F", "RPL4", "RPS3", "RPS16", "RPL38", "RPL18A", "RPL11", "RPL27A", "RPS20", "RPS25", "RPL39L", "RPL37", "RPS21", "EIF3J", "RPL5", "RPS2", "RPL7A", "RPS1…	48h_vs_preop_infection.free	4.44659
REACTOME_ER_TO_GOLGI_ANTEROGRADE_TRANSPORT	1.65748e-06	3.58711e-05	0.643552	0.444278	1.86601	136	c("COPZ1", "DYNC1I2", "KDELR1", "TMED9", "DYNLL1", "TRAPPC5", "PREB", "KDELR2", "ARF4", "NAPG", "TUBA1C", "TRAPPC3", "SCFD1", "TUBB4B", "NSF", "COG4", "ACTR10", "TRAPPC1", "ARF1", "LMAN2", "CAPZA1", "ARF5", "SAR1B", "ACTR1A", "CTSZ", "COPB2", "DCTN2", "DCTN3", "SEC24A", "COPB1", "COPE", "TMED2", "TUBA1B", "RAB1A", "TRAPPC4", "YKT6", "TMED7", "TUBA4A", "SERPINA1", "PPP6R1", "RAB1B", "ANK1", "LMAN2…	24h_Pneumonia_1_vs_0	4.44526
REACTOME_ER_TO_GOLGI_ANTEROGRADE_TRANSPORT	9.41309e-07	3.73132e-05	0.659444	0.5558	1.84003	136	c("F5", "TGFA", "SERPINA1", "RAB1A", "CD59", "CD55", "CTSC", "MIA2", "CTSZ", "COPB2", "ARF4", "TUBA1A", "DCTN4", "COPG2", "ARFGAP3", "CAPZB", "TUBA1C", "TRAPPC5", "CAPZA1", "ARF5", "ACTR1A", "LMAN2", "COPA", "ACTR10", "CNIH3", "ARF1", "SEC24A", "SEC24D", "CAPZA2", "ANKRD28", "DCTN2", "DYNC1LI1", "CSNK1D", "TRAPPC1", "COPB1", "NSF", "TUBB4B", "TUBA1B", "SEC13", "SEC22B", "COPG1", "COL7A1", "GORASP…	48h_vs_preop_infection.free	4.42814
REACTOME_PLATELET_ACTIVATION_SIGNALING_AND_AGGREGATION	1.57458e-06	4.57848e-05	0.643552	0.506032	1.76227	203	c("HGF", "CRK", "MAPK14", "THBS1", "TUBA4A", "QSOX1", "YWHAZ", "PTPN1", "F5", "GNAI3", "CYRIB", "GNAQ", "CDC42", "CAP1", "VAV3", "RHOG", "GNB2", "GTPBP2", "LYN", "GNA13", "HSPA5", "FERMT3", "CD63", "FCER1G", "SRGN", "PDPK1", "GNG10", "GNG5", "ARRB2", "WDR1", "GNA15", "GNB1", "PIK3CB", "ALDOA", "RHOA", "SHC1", "VAV1", "TOR4A", "ACTN1", "MAPK1", "SCCPDH", "STXBP3", "RAC2", "SERPINA1", "APBB1IP", "D…	2.6h_vs_preop_infection.free	4.33928
REACTOME_CELLULAR_RESPONSE_TO_CHEMICAL_STRESS	2.55649e-06	7.86231e-05	0.627257	0.507746	1.88317	142	c("SOD2", "NFE2L2", "CUL3", "NLRP3", "NCF4", "SMARCD3", "STAT3", "PSMA6", "PRDX3", "NCOA1", "TXN", "PSMD13", "COX7A2L", "CYBA", "PSMD9", "NCF2", "CAT", "PSMB3", "TBL1XR1", "PSME3", "PSMD6", "PRKCD", "COX8A", "COX6A1", "RXRA", "CREBBP", "PTK6", "NCOA6", "PSMB6", "PSMB4", "PSMC6", "PSMD7", "NCOA2", "PSMB1", "COX5B", "P4HB", "GSR", "ERO1A", "PSMD12", "PSMB8", "PSMD1", "PSMA7", "PRDX5", "PSMC1", "PSM…	2.6h_vs_preop_Pneumonia	4.10445
KEGG_RIBOSOME	2.86389e-06	7.96889e-05	0.627257	-0.502164	-1.9864	81	c("RPS17", "RPL22", "RPS28", "RPL3", "RPL14", "RPS27L", "RPL23A", "RPL18", "RPS27", "RPS19", "RPLP2", "RPL36", "RPL19", "RPL10A", "RPL13A", "RPS29", "RPL13", "RPSA", "RPL4", "RPS3", "RPS16", "RPL38", "RPL18A", "RPL11", "RPL27A", "RPS20", "RPS25", "RPL37", "RPS21", "RPL5", "RPS2", "RPL7A", "RPS18", "RPL35", "RPS23", "RPL29", "RPL15", "RPL32", "RPS10", "RPL9", "RPS6", "RPS5", "RPL6", "RPS27A", "RPS…	48h_vs_preop_infection.free	4.0986
REACTOME_EUKARYOTIC_TRANSLATION_INITIATION	4.59183e-06	9.35986e-05	0.610527	0.47367	1.91185	111	c("EIF3K", "EIF3B", "RPLP1", "EIF3I", "EIF2B2", "FAU", "RPL27", "UBA52", "RPL21", "EIF3G", "EIF3J", "RPS27L", "EIF4E", "RPL8", "PABPC1", "RPL35A", "RPL37A", "RPS11", "RPL41", "EIF4EBP1", "RPLP0", "RPS9", "EIF2S2", "RPS15A", "RPL30", "EIF3M", "RPL22L1", "RPL23", "RPL24", "RPSA", "RPS13", "EIF3H", "RPL9", "EIF3F", "RPS7", "RPL35", "RPS12", "RPL29", "EIF3E", "RPL12", "RPL7", "RPL32", "EIF4H", "EIF2S…	24h_Pneumonia_1_vs_0	4.02873
REACTOME_SIGNALING_BY_RECEPTOR_TYROSINE_KINASES	1.04968e-06	9.95654e-05	0.643552	0.42255	1.6491	391	c("PRKCB", "NCF4", "HPN", "ATP6V0E1", "NCF2", "VAV3", "MKNK1", "UBC", "RIT1", "TGFA", "THBS3", "RALB", "SH2B2", "ATP6V0D1", "GRB2", "NCKAP1L", "MAPK3", "PTK2B", "PRKCD", "ADAM17", "MAPK14", "ATP6V1C1", "PRKACA", "APH1B", "ATP6V0A1", "STAT5B", "PIK3CB", "ROCK1", "RHOA", "CYBA", "PTPRJ", "MAPK13", "PXN", "PSEN1", "DNM2", "FGF8", "MEF2A", "FES", "ATP6V0B", "ATP6V1B2", "IGF1R", "JUNB", "GRB10", "ADAP…	24h_vs_preop_Pneumonia	4.00189
REACTOME_RRNA_PROCESSING	4.99163e-06	0.000131728	0.610527	-0.419621	-1.74602	192	c("UTP6", "TEX10", "EXOSC2", "NOL9", "EXOSC5", "NOP56", "MTERF4", "TFB1M", "EXOSC7", "DHX37", "WDR75", "EXOSC9", "MRM1", "RPP30", "UTP15", "PDCD11", "DIMT1", "RPL23A", "NOB1", "NOP58", "EMG1", "NOP14", "EXOSC8", "RRP9", "RPS19", "MPHOSPH10", "IMP3", "RPL22", "PELP1", "UTP25", "BUD23", "RBM28", "NAT10", "RPL10A", "RPS17", "RPL18", "EXOSC6", "HEATR1", "NOL6", "RPL13", "PES1", "RPL13A", "MRM3", "RPL…	2.6h_vs_preop_Pneumonia	3.88032
REACTOME_PLATELET_ACTIVATION_SIGNALING_AND_AGGREGATION	6.10569e-06	0.000148657	0.610527	0.460073	1.77891	203	c("DGKH", "TUBA4A", "CRK", "RHOG", "ARRB2", "GNAQ", "CAP1", "CYRIB", "YWHAZ", "THBS1", "GNB2", "MAPK14", "GNAI3", "RAC2", "SERPINA1", "LYN", "ACTN1", "CDC42", "APBB1IP", "GNG5", "GNG10", "RHOA", "SRGN", "GRB2", "GNA13", "STX4", "F5", "LCP2", "CFL1", "WDR1", "GNB1", "ITIH4", "FCER1G", "SHC1", "GNAI2", "CD63", "VAV3", "ALDOA", "VAV1", "PIK3CG", "FERMT3", "HGF", "GAS6", "STXBP2", "PRKCD", "PTPN1", "…	2.6h_vs_preop_Pneumonia	3.82782
REACTOME_CLASS_I_MHC_MEDIATED_ANTIGEN_PROCESSING_PRESENTATION	7.50011e-06	0.00015652	0.610527	0.447135	1.60353	333	c("UBE2J1", "KLHL2", "SOCS3", "S100A9", "WSB1", "MYD88", "FBXL5", "TLR1", "FCGR1B", "VAMP3", "AREL1", "S100A8", "FBXW2", "TRIM9", "UBE2D3", "TLR2", "TLR6", "TLR4", "CD14", "NCF4", "PJA2", "UBE2D1", "SNAP23", "NCF2", "TIRAP", "RNF144B", "PSMD6", "NPEPPS", "RNF111", "FBXO11", "UBE2R2", "FCGR1A", "SEC24D", "LY96", "RNF130", "PSMD4", "CD36", "UBE2B", "ASB7", "SEC22B", "UBE2H", "PSMB3", "NEDD4", "UBA3…	24h_vs_preop_infection.free	3.80543
REACTOME_CELLULAR_RESPONSE_TO_CHEMICAL_STRESS	3.33104e-06	0.000157819	0.627257	0.520884	1.84463	142	c("GSR", "NCF4", "SMARCD3", "NCF2", "PRKCD", "PSMD4", "UBC", "PSMD6", "CYBA", "TXNRD1", "RXRA", "TXN", "PRDX3", "PSMC1", "PSMA7", "PSMB3", "NFE2L2", "NLRP3", "PSMD9", "CUL3", "ERO1A", "SOD2", "CAT", "COX6B1", "COX5B", "COX8A", "PTK6", "PSMB6", "NCOA1", "ATOX1", "PRDX5", "PSMB5", "NCF1", "STAT3", "PSMD1", "SURF1", "PSMD13", "COX6A1", "NCOR1", "PSMB4", "BACH1", "PSMD7", "MT-CO2", "HDAC3", "COX4I1",…	48h_vs_preop_Pneumonia	3.80184
KEGG_RIBOSOME	9.32102e-06	0.00016178	0.593325	0.489825	1.98838	81	c("RPS9", "FAU", "RPL37A", "RPLP1", "RPS11", "MRPL13", "RPL27", "RPS13", "RPL8", "RPL11", "RPL15", "UBA52", "RPL36AL", "RSL24D1", "RPS29", "RPL9", "RPS21", "RPLP0", "RPL37", "RPL41", "RPL12", "RPL30", "RPL27A", "RPL23", "RPS15A", "RPL28", "RPL35", "RPL29", "RPS27", "RPL24", "RPL4", "RPS12", "RPL6", "RPL35A", "RPS2", "RPS20", "RPSA", "RPL21", "RPL7A", "RPL19", "RPL38", "RPS3", "RPS25", "RPL36", "R…	48h_Pneumonia_1_vs_0	3.79108
KEGG_RIBOSOME	1.05746e-05	0.000208284	0.593325	-0.519475	-1.96511	81	c("RPL22", "RPS27L", "RPL18", "RPL23A", "RPS28", "RPL3", "RPL14", "RPS19", "RPL36", "RPL19", "RPLP2", "RPL10A", "RPL13", "RPS16", "RPL13A", "RPS3", "RPS17", "RPL7A", "RPL18A", "RPSA", "RPL38", "RPL29", "RPL4", "RPS2", "RPS5", "RPL27A", "RPS20", "RPL5", "RPL6", "RPS29", "RPS27", "RPS6", "RPS23", "RPS18", "RPL32", "RPS24", "RPS8", "RPL28", "RPS10", "RPL12", "RPS25", "RPL37", "RPS15", "RPS21", "RPS2…	24h_vs_preop_infection.free	3.68134
REACTOME_CELLULAR_RESPONSE_TO_CHEMICAL_STRESS	9.96632e-06	0.000223987	0.593325	0.519559	1.72962	143	c("NFE2L2", "TXNRD1", "PRKCD", "PSMD6", "NCF2", "PSMD4", "NCF4", "ERO1A", "SMARCD3", "GSR", "PRDX3", "RXRA", "TXN", "CYBA", "SOD2", "BACH1", "CAT", "NCOA1", "PSMB3", "CUL3", "NLRP3", "STAT3", "PRDX5", "COX5B", "PSMC1", "HMOX1", "NCOA6", "BLVRA", "ATOX1", "PSMD1", "COX6B1", "COX8A", "PSMD9", "COX6A1", "SURF1", "PSMB5", "HDAC3", "PSMA7", "SKP1", "NCOA2", "UBC", "PTK6", "BLVRB", "P4HB", "PSMB6", "PR…	48h_vs_preop_infection.free	3.64978
KEGG_REGULATION_OF_ACTIN_CYTOSKELETON	1.33795e-05	0.000260603	0.593325	0.519296	1.77671	153	c("MAP2K1", "MYLK3", "BRAF", "PIP5K1A", "CRK", "PPP1CB", "SOS2", "ARPC5", "LIMK2", "ITGAM", "SSH2", "IQGAP1", "ROCK1", "SSH1", "PPP1R12A", "CDC42", "VAV3", "KRAS", "CD14", "GNA13", "ARPC2", "PXN", "MYL12A", "PIK3CB", "RHOA", "VAV1", "ACTN1", "MAPK1", "ARPC3", "ARPC1B", "RAC2", "PIK3CG", "CRKL", "WASF2", "CFL1", "ARPC1A", "PAK2", "VCL", "ACTG1", "GSN", "ARPC4", "PIK3CD", "ACTB", "ITGA1", "SSH3", "…	2.6h_vs_preop_infection.free	3.58402
NABA_MATRISOME_ASSOCIATED	2.15652e-05	0.000340575	0.57561	0.30833	1.48713	338	c("C1QB", "C1QA", "C1QC", "S100P", "MMP8", "CTSD", "TNFSF10", "CTSL", "CST3", "FAM20C", "CST7", "S100A9", "CSTB", "PLOD1", "ANXA2", "S100A8", "S100A12", "S100A4", "LGALS1", "HGF", "S100A6", "ANXA4", "CSTA", "TIMP4", "ELANE", "NGLY1", "CLEC4D", "ANXA3", "FCN1", "CTSZ", "LGALS3", "MMP9", "IL10", "CTSB", "S100A10", "CTSH", "ADAM8", "HTRA1", "SERPINB1", "TNFSF13B", "CLEC4E", "ANXA1", "MMP14", "MMP1",…	48h_Pneumonia_1_vs_0	3.46779
REACTOME_CLASS_I_MHC_MEDIATED_ANTIGEN_PROCESSING_PRESENTATION	2.27384e-05	0.000352746	0.57561	0.32646	1.51501	333	c("SKP1", "ELOB", "RBX1", "SIAH2", "UBAC1", "PSMA1", "PSMD1", "PSMA6", "RNF14", "PSMA7", "LRRC41", "UBE2F", "FBXW5", "UBE2M", "UBE2K", "PSMD7", "PSMD9", "CTSL", "PSMD4", "S100A9", "UBE2E1", "PSMA4", "CD36", "PSMD8", "KEAP1", "CALR", "UBB", "S100A8", "RNF7", "CDC34", "SEC61B", "VHL", "HECTD3", "FBXO6", "PSMC2", "CDC20", "PSMB6", "PSMB5", "LY96", "PSMB2", "ZBTB16", "NCF1", "UBE2E3", "UBE2L3", "PSMC…	24h_Pneumonia_1_vs_0	3.45254
KEGG_OXIDATIVE_PHOSPHORYLATION	2.42098e-05	0.000699903	0.57561	0.528008	1.81351	112	c("SDHB", "ATP6V0E1", "COX15", "ATP6V0D1", "NDUFB3", "ATP6V1B2", "TCIRG1", "ATP6V0B", "COX6B2", "ATP6V1E1", "ATP6V1C1", "SDHC", "NDUFB9", "ATP6V0A1", "NDUFB6", "UQCRHL", "ATP5PD", "COX6B1", "ATP6V1A", "COX5B", "NDUFS1", "COX8A", "NDUFS2", "NDUFA2", "UQCR10", "NDUFB7", "ATP5PF", "UQCRC1", "COX6A1", "ATP6V1D", "NDUFB10", "ATP6V1H", "NDUFC2", "NDUFB4", "MT-CO2", "COX4I1", "MT-CO3", "ATP5PB", "UQCRFS…	48h_vs_preop_Pneumonia	3.15496
PID_PDGFRB_PATHWAY	8.57649e-05	0.00106628	0.538434	0.398355	1.76351	125	c("ARPC3", "ARPC2", "ARPC5", "BRK1", "RAC1", "PLA2G4A", "ACTR3", "DOK1", "RAP1A", "PPP2CA", "YWHAE", "ARPC1B", "PRKCD", "ARPC4", "PTPN2", "FGR", "RHOA", "SLA", "YWHAB", "PTEN", "DNM2", "MAP2K2", "MAPK10", "MAPK3", "RAB5A", "PIK3CB", "EIF2AK2", "CRK", "WASF2", "JAK2", "CSK", "MAP2K7", "YWHAZ", "HCK", "ABI1", "GRB2", "PIN1", "PTPN1", "ACTR2", "PIK3CG", "SRF", "MAPK1", "MAP2K1", "PAG1", "ACTA2", "RA…	48h_Pneumonia_1_vs_0	2.97213
REACTOME_ER_TO_GOLGI_ANTEROGRADE_TRANSPORT	3.18478e-05	0.00122228	0.557332	0.498967	1.76719	136	c("SERPINA1", "TGFA", "MIA2", "F5", "CTSZ", "TRAPPC5", "TUBA1A", "ACTR10", "DCTN2", "COPG2", "CAPZA2", "RAB1A", "ACTR1A", "LMAN2", "SEC22B", "CAPZA1", "RAB1B", "TUBA4A", "COL7A1", "CD55", "CAPZB", "SEC24A", "DYNC1I2", "TRAPPC1", "COPB2", "ARF4", "ARF1", "CSNK1D", "DCTN4", "NSF", "TUBB4B", "TRAPPC3", "ARF5", "COPG1", "DCTN3", "YKT6", "COPE", "CD59", "SCFD1", "TUBA1C", "DCTN1", "ARFGAP3", "COPB1", …	24h_vs_preop_Pneumonia	2.91283
REACTOME_ER_TO_GOLGI_ANTEROGRADE_TRANSPORT	7.92827e-05	0.00152728	0.538434	0.493696	1.73625	136	c("SERPINA1", "CTSZ", "TGFA", "MIA2", "CTSC", "F5", "TRAPPC5", "ACTR10", "COPG2", "LMAN2", "CAPZB", "RAB1B", "DCTN2", "TRAPPC1", "ACTR1A", "RAB1A", "CAPZA2", "DCTN3", "TUBA1A", "CD59", "ARF5", "SEC22B", "SEC24A", "DYNC1LI1", "ARF1", "PPP6C", "COPB2", "CAPZA1", "KDELR1", "YKT6", "COL7A1", "TRAPPC3", "ARF4", "NSF", "COPG1", "CD55", "COPE", "CSNK1D", "COPB1", "TUBA4A", "SCFD1", "TUBB4B", "DCTN4", "S…	48h_vs_preop_Pneumonia	2.81608
REACTOME_SIGNALING_BY_INTERLEUKINS	0.000151777	0.00179773	0.518848	0.302513	1.4285	358	c("SKP1", "CA1", "RBX1", "HAVCR2", "ANXA2", "PSMA1", "PSMD1", "PSMA6", "IL19", "PSMA7", "PSMD7", "PSMD9", "MAP2K6", "HMOX1", "PSMD4", "P4HB", "PRTN3", "GSTO1", "PSMA4", "CD36", "PSMD8", "TOLLIP", "BIRC5", "UBB", "S100A12", "PSMC2", "PSMB6", "NDN", "IL10", "PSMB5", "PSMB2", "ITGAM", "STXBP2", "MMP9", "ITGB2", "MAP2K3", "FOXO3", "PSMC3", "IGHG4", "UBC", "ARF1", "IL18RAP", "CAPZA1", "CFL1", "PSMD14"…	24h_Pneumonia_1_vs_0	2.74527
KEGG_OXIDATIVE_PHOSPHORYLATION	8.57728e-05	0.00227818	0.538434	0.512554	1.77177	112	c("ATP6V0E1", "NDUFB3", "ATP6V0D1", "SDHB", "ATP6V1C1", "ATP6V0A1", "ATP6V0B", "ATP6V1B2", "ATP6V1E1", "TCIRG1", "COX6B2", "COX15", "SDHC", "ATP6V1A", "NDUFB9", "NDUFA2", "ATP5PD", "COX6B1", "COX8A", "COX5B", "ATP5PF", "NDUFS2", "UQCRC1", "COX6A1", "ATP6V1D", "NDUFS1", "COX7A2L", "UQCRQ", "ATP5F1E", "UQCR10", "UQCRFS1", "NDUFA4", "ATP6V1H", "COX7A2", "NDUFB7", "ATP5F1B", "NDUFB1", "MT-CO2", "UQCR…	24h_vs_preop_Pneumonia	2.64241
REACTOME_EUKARYOTIC_TRANSLATION_INITIATION	0.000213163	0.0022785	0.518848	0.392844	1.70005	111	c("EIF4EBP1", "EIF2S2", "RPS9", "FAU", "RPL37A", "EIF3G", "EIF3I", "EIF3K", "RPLP1", "RPS11", "RPL27", "EIF4H", "PABPC1", "RPS13", "RPL8", "RPL11", "RPL15", "EIF3H", "UBA52", "RPL36AL", "RPS29", "RPL9", "RPS21", "RPLP0", "RPL37", "RPL41", "RPL12", "EIF5", "EIF3F", "EIF3M", "RPL30", "RPL27A", "RPL23", "EIF4E", "RPS15A", "RPL28", "RPL35", "RPL29", "RPS27", "RPL24", "RPL4", "RPS12", "RPL6", "RPL35A"…	48h_Pneumonia_1_vs_0	2.64235
KEGG_OXIDATIVE_PHOSPHORYLATION	0.000256238	0.00245457	0.498493	0.476745	1.72964	112	c("ATP6V1C1", "ATP6V0B", "SDHB", "ATP6V0E1", "COX7A2L", "ATP6V0D1", "NDUFB3", "ATP6V1H", "NDUFS2", "UQCRC1", "ATP6V1E1", "COX8A", "SDHC", "COX6A1", "NDUFB9", "COX7A2", "COX15", "TCIRG1", "ATP6V1F", "UQCRFS1", "COX5B", "CYC1", "PPA2", "NDUFS1", "ATP6V0C", "ATP5F1B", "COX6B2", "ATP5PF", "ATP5PD", "SDHD", "COX6B1", "ATP5F1E", "ATP6V0A1", "NDUFB10", "UQCRC2", "ATP5PB", "ATP6V1G1", "COX4I1", "NDUFA4",…	2.6h_vs_preop_Pneumonia	2.61003
REACTOME_CLASS_I_MHC_MEDIATED_ANTIGEN_PROCESSING_PRESENTATION	0.000286258	0.0026692	0.498493	0.41399	1.441	333	c("SOCS3", "UBE2J1", "S100A9", "KLHL2", "FCGR1B", "MYD88", "TLR6", "S100A8", "CD36", "FBXL5", "SNAP23", "AREL1", "WSB1", "PSMD6", "NCF2", "PSMD4", "NCF4", "TLR1", "FCGR1A", "UBE2R2", "LY96", "UBE2D1", "UBE2F", "VAMP3", "UBE2D3", "RNF144B", "NPEPPS", "TRIM9", "FBXW2", "FBXO11", "RNF111", "RNF130", "TLR2", "NEDD4", "CYBA", "CD14", "UBA3", "ATG7", "HERC4", "TRIP12", "UBE2B", "SIAH2", "PSMB3", "CUL3"…	48h_vs_preop_infection.free	2.57362
REACTOME_CELLULAR_RESPONSE_TO_CHEMICAL_STRESS	0.000227619	0.00395082	0.518848	0.467732	1.6613	142	c("GSR", "NCF4", "NCF2", "SMARCD3", "UBC", "PSMD4", "PRKCD", "PSMD9", "RXRA", "TXN", "PSMA7", "TXNRD1", "CYBA", "PRDX3", "CUL3", "PSMD6", "PSMC1", "NLRP3", "PSMB3", "PTK6", "NFE2L2", "PSMD1", "PSMD7", "COX6B1", "ERO1A", "COX8A", "STAT3", "COX5B", "NCOR1", "PSMB5", "PSMB6", "PSMD13", "NCOA1", "CAT", "COX6A1", "COX7A2L", "PRDX5", "PRDX1", "NCOA6", "NDUFA4", "P4HB", "HDAC3", "MT-CO2", "CREBBP", "ATO…	24h_vs_preop_Pneumonia	2.40331
REACTOME_CELLULAR_RESPONSE_TO_CHEMICAL_STRESS	0.000464023	0.00396796	0.498493	0.474359	1.61726	143	c("NLRP3", "NFE2L2", "STAT3", "SOD2", "PSMD6", "NCOA1", "NCOA2", "NCOA6", "PRDX3", "CYBA", "TXN", "COX7A2L", "NCF4", "PRKCD", "CUL3", "PSMD12", "SIN3A", "PSMD1", "TBL1XR1", "NCF2", "PSMD13", "GSR", "PSMB3", "HELZ2", "PSMD7", "PSMD9", "RXRA", "P4HB", "CREBBP", "MAFK", "ERO1A", "COX8A", "PSMA1", "BACH1", "SKP1", "PSMD2", "PSME3", "PSMD11", "PSMA6", "SMARCD3", "COX5B", "HMOX1", "PRDX5", "PSMD5", "PS…	2.6h_vs_preop_infection.free	2.40143
KEGG_PARKINSONS_DISEASE	0.000651137	0.0049628	0.477271	0.466772	1.68165	109	c("SDHB", "COX7A2L", "NDUFB3", "CASP9", "APAF1", "NDUFS2", "UQCRC1", "UBE2J1", "COX8A", "UBE2J2", "SDHC", "COX6A1", "NDUFB9", "CASP3", "PPID", "COX7A2", "UBE2L3", "UQCRFS1", "COX5B", "CYC1", "NDUFS1", "ATP5F1B", "COX6B2", "ATP5PF", "ATP5PD", "SDHD", "COX6B1", "ATP5F1E", "HTRA2", "SEPTIN5", "NDUFB10", "UQCRC2", "ATP5PB", "VDAC2", "COX4I1", "NDUFA4", "UQCR11", "ATP5F1C", "UQCR10", "UBE2G1", "LRRK2"…	2.6h_vs_preop_Pneumonia	2.30427
PID_PDGFRB_PATHWAY	0.000660651	0.00556789	0.477271	0.444677	1.63233	125	c("EIF2AK2", "PPP2CA", "ARPC5", "ACTR3", "PTEN", "RAB5A", "YWHAE", "ARPC3", "ARPC2", "BRK1", "ACTR2", "MAP2K1", "PLA2G4A", "PTPN2", "YWHAZ", "JAK2", "ARPC4", "SLA", "KRAS", "YWHAH", "PAG1", "ABI1", "FGR", "RAP1A", "WASF2", "CRK", "KSR1", "YWHAG", "SPHK1", "MAP2K7", "RAC1", "SRF", "ARPC1B", "YWHAB", "STAT1", "LYN", "NRAS", "RHOA", "HCK", "DNM2", "MAP2K2")	preop_Pneumonia_1_vs_0	2.25431
NABA_MATRISOME_ASSOCIATED	0.000601418	0.00602449	0.477271	0.298323	1.39227	338	c("CTSD", "TIMP4", "C1QB", "C1QC", "C1QA", "LGALS1", "PLOD1", "ANXA2", "MMP19", "S100P", "IL19", "MMP8", "ITLN1", "ANXA4", "CTSL", "ELANE", "S100A4", "S100A10", "HYAL3", "FAM20C", "S100A9", "CTSB", "SCUBE1", "CLEC4G", "CST3", "S100A8", "CSTA", "S100A12", "MMP14", "BMP8B", "ANXA7", "CSTB", "ST14", "INSL3", "CTSW", "IL10", "HTRA1", "SFRP1", "MMP9", "EGFL7", "PSPN", "CTSH", "ADAM15", "S100A5", "WNT1…	24h_Pneumonia_1_vs_0	2.22008
KEGG_PARKINSONS_DISEASE	0.000686276	0.00679749	0.477271	0.48662	1.67297	109	c("SDHB", "NDUFB3", "UBE2J1", "COX6B2", "PPID", "SDHC", "NDUFB9", "NDUFB6", "UQCRHL", "ATP5PD", "COX6B1", "COX5B", "NDUFS1", "COX8A", "NDUFS2", "NDUFA2", "CASP9", "LRRK2", "UQCR10", "UBE2L3", "NDUFB7", "ATP5PF", "UQCRC1", "COX6A1", "NDUFB10", "NDUFC2", "NDUFB4", "MT-CO2", "COX4I1", "PARK7", "MT-CO3", "ATP5PB", "UQCRFS1", "UBE2J2", "UBE2G1", "NDUFA4", "VDAC3", "NDUFB1", "ATP5F1E", "HTRA2", "MT-ND4…	48h_vs_preop_Pneumonia	2.16765
REACTOME_TRANSLATION	0.000980477	0.0101105	0.45506	-0.32866	-1.40223	281	c("IARS1", "EARS2", "MRRF", "SEC11C", "AARS2", "MRPS27", "SARS2", "MRPS25", "LARS1", "SRPRB", "MRPS18B", "PTCD3", "MRPL17", "MRPL42", "TSFM", "EIF4B", "RPL22", "MRPL10", "EIF5B", "SRP72", "N6AMT1", "MRPL9", "MRPL49", "MRPS30", "LARS2", "YARS1", "NARS2", "YARS2", "MRPS9", "HARS1", "AARS1", "EIF3A", "MRPS6", "MARS2", "MRPL46", "RPS10", "SRP68", "EPRS1", "RPL3", "RPS17", "MRPS33", "EIF2B5", "EIF4A1"…	24h_vs_preop_Pneumonia	1.99523
REACTOME_ER_TO_GOLGI_ANTEROGRADE_TRANSPORT	0.00114745	0.0116137	0.45506	0.359272	1.50743	136	c("DCTN2", "COPZ1", "TUBA1A", "YKT6", "TMED2", "DYNLL1", "ACTR10", "TRAPPC1", "TMED10", "NAPA", "ARF1", "CAPZA1", "ARF4", "TUBA1B", "KDELR2", "DCTN5", "TUBB4B", "TRAPPC2L", "TMED9", "ARFGAP3", "LMAN2", "CAPZA2", "ARF3", "PPP6C", "TRAPPC6B", "ARF5", "CAPZB", "COPB1", "DCTN3", "MIA2", "BET1", "ARFGAP1", "SEC23IP", "TMEM115", "TRAPPC4", "SEC22B", "ACTR1A", "COPE", "TRAPPC3", "COPB2", "COG4", "TMED7"…	2.6h_Pneumonia_1_vs_0	1.93503
NABA_MATRISOME_ASSOCIATED	0.00172244	0.0119225	0.45506	0.343806	1.41168	338	c("HYAL3", "LGALS3", "CLEC4D", "GDF15", "CTSL", "TNFSF13B", "TGM2", "ITLN1", "ANXA3", "CTSB", "ANXA7", "S100A12", "SERPINB2", "OSM", "C1QB", "CTSH", "SFRP1", "FAM20A", "C1QA", "COLEC12", "CLC", "TNFSF10", "CTSG", "S100P", "LGALS8", "LGALS1", "S100A9", "IL10", "FAM20C", "CST3", "BMP2", "SERPINB8", "CST7", "S100A6", "ADAM9", "C1QC", "S100A8", "CTSE", "PRL", "SDC2", "ANXA4", "ANXA2", "IL1B", "TNFSF1…	preop_Pneumonia_1_vs_0	1.92363
KEGG_RIBOSOME	0.00266324	0.0134157	0.431708	-0.437826	-1.59458	81	c("RPL23A", "RPS19", "RPL22", "RPL10A", "RPS17", "RPL18", "RPL13", "RPL13A", "RPL14", "RPL18A", "RPL3", "RPLP2", "RPS5", "RPL29", "RPSA", "RPS23", "RPS28", "RPL36", "RPS2", "RPL19", "RPS16", "RPL5", "RPL7A", "RPS3", "RPL37", "RPS8", "RPL4", "RPL38", "RPS29", "RPS6", "RPL37A", "RPLP0", "RPS27L", "RPS20", "RPS27A", "RPL27A", "RPL17", "RPS27", "RPL6", "RPL32", "RPS25", "RPL35", "RPS18", "RPL12", "RP…	2.6h_vs_preop_Pneumonia	1.87239
KEGG_FC_GAMMA_R_MEDIATED_PHAGOCYTOSIS	0.0017462	0.0138511	0.45506	0.385357	1.59905	89	c("NCF1", "ARPC3", "ARPC2", "ARPC1A", "ARPC5", "WASF1", "RAC1", "PLA2G4A", "PLPP3", "CDC42", "CFL1", "ARPC1B", "MYO10", "PRKCD", "ARPC4", "RAC2", "LIMK1", "DNM2", "MAPK3", "PIK3CB", "FCGR2A", "CRK", "AMPH", "WASF2", "MARCKS", "HCK", "VASP", "PIK3CG", "FCGR3A", "MAPK1", "MAP2K1", "RAF1", "FCGR1A", "VAV3", "ASAP1", "PRKCB", "SYK")	48h_Pneumonia_1_vs_0	1.85852
WP_ELECTRON_TRANSPORT_CHAIN_OXPHOS_SYSTEM_IN_MITOCHONDRIA	0.00217669	0.0145639	0.431708	0.462144	1.56166	94	c("SDHB", "COX15", "NDUFB3", "SDHC", "NDUFB9", "NDUFB6", "ATP5PD", "COX6B1", "COX5B", "NDUFS1", "COX8A", "NDUFS2", "NDUFA2", "UQCR10", "NDUFB7", "ATP5PF", "SURF1", "UQCRC1", "COX6A1", "NDUFB10", "NDUFC2", "NDUFB4", "MT-CO2", "COX4I1", "MT-CO3", "ATP5PB", "UQCRFS1", "NDUFA4", "NDUFB1", "ATP5F1E", "MT-ND4", "ATP5MG", "UQCRQ", "MT-ND3", "MT-ND1", "COX7A2", "ATP5ME", "MT-ATP6", "NDUFS3", "UQCRC2", "M…	48h_vs_preop_Pneumonia	1.83672
REACTOME_TRANSLATION	0.00249978	0.0161107	0.431708	0.359464	1.444	281	c("GSPT1", "EIF2S2", "ETF1", "SPCS2", "MRPS18A", "SRP54", "SEC61B", "SSR2", "UBA52", "GADD45GIP1", "TARS1", "SSR3", "MRPS11", "MRPL44", "EIF4EBP1", "MRPL58", "EIF3J", "EIF4H", "MRPL21", "SSR1", "PPA2", "TRMT112", "MRPS16", "GARS1", "SPCS3", "MRPS15", "MTIF3", "SEC61A1", "SRP72", "SEC61G", "MRPS5", "MRPL18", "RPN2", "EIF3I", "SEC11A", "CARS2", "AURKAIP1", "EIF5", "EIF3K", "MRPL12", "MRPL16", "MRPL…	preop_Pneumonia_1_vs_0	1.79289
REACTOME_SIGNALING_BY_RECEPTOR_TYROSINE_KINASES	0.0027205	0.0171919	0.431708	0.33049	1.37559	391	c("UBB", "LYL1", "FOSL1", "AP2S1", "RANBP10", "DUSP3", "ATP6V0C", "PPP2CA", "ATP6V1F", "DOCK1", "FURIN", "MEF2A", "ATP6V1C1", "ID1", "CDC42", "SH3GL1", "GALNT3", "UBA52", "SPINT2", "AP2M1", "AP2A1", "BRK1", "ATP6V1D", "MAP2K1", "ADORA2A", "HSPB1", "RPS6KA2", "ATP6V0E1", "MAPK14", "RANBP9", "PTPN2", "STAM2", "ELMO2", "JAK2", "PSEN1", "JUNB", "RALB", "AP2B1", "POLR2J", "MKNK1", "PRR5", "KRAS", "CTN…	preop_Pneumonia_1_vs_0	1.76468
NABA_MATRISOME_ASSOCIATED	0.00394801	0.0187177	0.407018	0.378359	1.37332	338	c("HGF", "CLEC5A", "OSM", "SERPINB1", "LGALS8", "CLEC4D", "SEMA6B", "TNFSF13B", "CLEC4E", "SDC4", "ANXA3", "PLXNC1", "SERPINB2", "ADAM9", "MMP9", "ADAM19", "F12", "SERPINB8", "MEGF9", "ANXA7", "IL1B", "AREG", "ADAM8", "TGFA", "S100A9", "CTSH", "S100A12", "CXCL1", "SEMA4B", "S100A6", "PLXDC2", "PRL", "SERPINB10", "TIMP2", "FAM20C", "ANXA11", "SERPINA1", "FAM20A", "CTSB", "PLXNA2", "S100P", "CST7",…	2.6h_vs_preop_infection.free	1.72775
REACTOME_SIGNALING_BY_RECEPTOR_TYROSINE_KINASES	0.00259738	0.0193754	0.431708	0.260918	1.29926	391	c("CDC37", "NCF1", "POLR2J", "GALNT3", "POLR2L", "LAMB3", "ATP6V0E1", "APH1B", "HGF", "CDK5", "WASF1", "ATP6V1E1", "AP2S1", "BRK1", "RAC1", "ATP6V1F", "CDC42", "RNF41", "APH1A", "RANBP9", "NCF4", "ID2", "MMP9", "POLR2F", "NEDD4", "NCF2", "CYBA", "RAP1A", "DUSP3", "UBC", "PSEN1", "PPP2CA", "CLTA", "JUNB", "TCIRG1", "RALB", "MAPK14", "ATP6V1D", "ATP6V0B", "POLR2G", "FLT3", "PRKCD", "ATP6V1G1", "PTP…	48h_Pneumonia_1_vs_0	1.71275
REACTOME_PLATELET_ACTIVATION_SIGNALING_AND_AGGREGATION	0.00310435	0.0224873	0.431708	0.302635	1.39932	203	c("CD63", "FCER1G", "SRGN", "HGF", "RAC1", "STXBP2", "PLA2G4A", "CD36", "CDC42", "GAS6", "GNG10", "SCCPDH", "CFL1", "CAP1", "CYB5R1", "PFN1", "RAP1A", "VTI1B", "APLP2", "MAPK14", "STXBP3", "CYRIB", "GNG2", "CALU", "TOR4A", "ARRB2", "ORM2", "TUBA4A", "PRKCD", "GNAQ", "RHOA", "ORM1", "STX4", "SERPINA1", "GNG5", "THBS1", "GNA15", "F5", "GNAI3", "GNB4", "RAC2", "PLEK", "FERMT3", "QSOX1", "ANXA5", "TG…	48h_Pneumonia_1_vs_0	1.64806
KEGG_FC_GAMMA_R_MEDIATED_PHAGOCYTOSIS	0.00403047	0.0237095	0.407018	0.451945	1.59004	89	c("FCGR1A", "ARPC5", "MARCKS", "CDC42", "MYO10", "ARPC3", "ARPC2", "MAP2K1", "PIP5K1B", "PLA2G4A", "ARPC1A", "ARPC4", "WASF2", "FCGR2A", "CRK", "SPHK1", "CFL1", "RAC1", "PLD1", "ARPC1B", "LYN", "HCK", "DNM2", "VASP", "LIMK2", "MAPK1", "PIP5K1A", "RAC2", "PRKCD", "VAV1", "LIMK1", "WASF1", "GSN", "NCF1", "PTPRC", "PIK3CB", "SYK", "FCGR3A", "WASL", "ASAP1", "ARPC5L", "AKT2", "VAV3", "DNM1L", "PIK3CG…	preop_Pneumonia_1_vs_0	1.62508
KEGG_OXIDATIVE_PHOSPHORYLATION	0.00807518	0.0274337	0.38073	0.451635	1.49622	112	c("ATP6V1C1", "ATP6V0E1", "COX6B2", "ATP6V0B", "SDHC", "UQCRFS1", "SDHB", "ATP6V0D1", "ATP6V1A", "NDUFB3", "COX5B", "ATP6V1B2", "ATP6V1E1", "NDUFB9", "COX8A", "NDUFB1", "ATP6V0A1", "COX6B1", "SDHD", "UQCRHL", "COX6A1", "COX15", "TCIRG1", "ATP6V1F", "ATP5F1E", "COX7A2L", "COX7A2", "UQCRC1", "ATP6V1H", "ATP5F1B", "ATP6V0C", "NDUFA2", "ATP5PF", "ATP6V1D", "UQCR10", "ATP5PB", "ATP5MC3", "NDUFS2", "AT…	24h_vs_preop_infection.free	1.56172
KEGG_PARKINSONS_DISEASE	0.00834586	0.0281894	0.38073	0.446166	1.47364	109	c("UBE2J1", "COX6B2", "APAF1", "SDHC", "PPID", "UQCRFS1", "SDHB", "NDUFB3", "COX5B", "NDUFB9", "COX8A", "UBE2G1", "PINK1", "LRRK2", "NDUFB1", "COX6B1", "SDHD", "UQCRHL", "CASP9", "COX6A1", "ATP5F1E", "COX7A2L", "COX7A2", "UQCRC1", "ATP5F1B", "PARK7", "NDUFA2", "ATP5PF", "UQCR10", "UBE2J2", "UBE2L3", "SEPTIN5", "ATP5PB", "ATP5MC3", "NDUFS2", "ATP5PD", "NDUFB4", "NDUFB6", "UQCR11")	24h_vs_preop_infection.free	1.54991
KEGG_OXIDATIVE_PHOSPHORYLATION	0.00866938	0.0299752	0.38073	0.428712	1.39392	112	c("ATP6V1C1", "COX6B2", "UQCRHL", "SDHB", "ATP6V0E1", "COX15", "ATP6V0D1", "SDHC", "ATP6V0B", "ATP6V1B2", "UQCRFS1", "COX5B", "TCIRG1", "ATP6V1A", "ATP6V1H", "NDUFB3", "ATP6V1E1", "COX6B1", "COX8A", "ATP6V1D", "COX6A1", "NDUFB9", "NDUFB1", "ATP6V0C", "ATP5F1E", "ATP5PD", "UQCRC1", "ATP6V0A1", "NDUFB6", "ATP6V1F", "SDHD", "UQCR10", "ATP5F1B", "NDUFA2", "NDUFS2", "NDUFC2", "ATP5PB", "ATP5PF", "UQCR…	48h_vs_preop_infection.free	1.52324
KEGG_REGULATION_OF_ACTIN_CYTOSKELETON	0.00518003	0.0340116	0.407018	0.330881	1.41778	153	c("ARPC1A", "RRAS", "BRK1", "PFN1", "RAC1", "ITGA7", "ARPC3", "ITGAM", "ITGB2", "ARPC2", "PPP1CB", "ACTG1", "MYL12B", "ARPC4", "MYL12A", "MAP2K2", "PPP1CA", "CFL1", "ARPC1B", "ACTB", "ARPC5", "ITGAX", "GNA12", "MAPK3", "SLC9A1", "PDGFC", "WASF2", "PPP1R12A", "SSH3", "CRK", "RDX", "MRAS", "ITGAL", "PDGFRB", "ARPC5L", "WASF1", "FGD3", "RHOA", "ACTN4", "PPP1CC", "ITGAD", "PIP5K1B", "CDC42", "NRAS")	24h_Pneumonia_1_vs_0	1.46837
REACTOME_EUKARYOTIC_TRANSLATION_INITIATION	0.0118373	0.0406084	0.38073	-0.3639	-1.40611	111	c("RPL23A", "RPS19", "RPL22", "EIF3M", "RPL10A", "RPS17", "RPL18", "EIF4B", "RPL13", "RPL13A", "RPL14", "RPL18A", "RPL3", "EIF5B", "EIF2B1", "RPLP2", "EIF2B3", "RPS5", "EIF3D", "EIF3J", "RPL29", "RPSA", "RPS23", "RPS28", "RPL36", "RPS2", "RPL19", "RPS16", "RPL5", "RPL7A", "EIF3C", "RPS3", "RPL37", "RPS8", "RPL39L", "RPL4", "RPL38", "RPS29", "RPS6", "EIF4EBP1", "RPL37A", "RPLP0", "RPS27L", "RPS20"…	2.6h_vs_preop_Pneumonia	1.39138
REACTOME_TRANSLATION	0.0125415	0.0467979	0.38073	-0.302784	-1.29518	281	c("IARS1", "EARS2", "SEC11C", "AARS2", "LARS1", "MRPS25", "SRPRB", "MRRF", "MARS2", "EIF4A1", "SARS2", "PTCD3", "NARS2", "AARS1", "MRPS18B", "MRPS6", "EIF5B", "MRPL42", "MRPL38", "YARS1", "RPS17", "MRPL46", "MRPS27", "GFM1", "N6AMT1", "FARSB", "RPL22", "TSFM", "EPRS1", "LARS2", "SRP72", "MRPS30", "EIF2B1", "HARS1", "MRPL49", "TRAM1", "MRPL20", "SRP68", "EIF2B3", "YARS2", "MRPL9", "EIF2B5", "TARS2…	48h_vs_preop_Pneumonia	1.32977
KEGG_REGULATION_OF_ACTIN_CYTOSKELETON	0.00879135	0.0527782	0.38073	0.309801	1.39568	153	c("ARPC3", "MYL12B", "ARPC2", "MYL12A", "ARPC1A", "ARPC5", "PPP1R12A", "RRAS", "WASF1", "BRK1", "RAC1", "CDC42", "CFL1", "PFN1", "ITGAM", "ITGB2", "PPP1CB", "ARPC1B", "SLC9A1", "TMSB4XP8", "ARPC4", "ITGA7", "RHOA", "CD14", "RAC2", "LIMK1", "MAP2K2", "PDGFC", "PPP1CA", "MAPK3", "PIK3CB", "ACTG1", "CRK", "WASF2", "CSK", "ROCK1", "ITGAX", "ACTB", "PIK3CG", "FGD3", "MAPK1", "MAP2K1")	48h_Pneumonia_1_vs_0	1.27755
KEGG_PARKINSONS_DISEASE	0.0215258	0.0562365	0.352488	0.438068	1.4202	109	c("UBE2J1", "COX6B2", "UQCRHL", "SDHB", "SDHC", "UQCRFS1", "COX5B", "LRRK2", "CASP9", "APAF1", "PPID", "PINK1", "NDUFB3", "COX6B1", "COX8A", "UBE2L3", "COX6A1", "NDUFB9", "NDUFB1", "ATP5F1E", "UBE2G1", "ATP5PD", "UQCRC1", "UBE2J2", "NDUFB6", "PARK7", "SDHD", "UQCR10", "UBB", "ATP5F1B", "NDUFA2", "NDUFS2", "HTRA2", "SEPTIN5", "NDUFC2", "SNCA", "ATP5PB", "ATP5PF", "UQCR11", "COX7A2L")	48h_vs_preop_infection.free	1.24998
KEGG_PARKINSONS_DISEASE	0.0130907	0.0597605	0.38073	0.422723	1.45964	109	c("NDUFB3", "SDHB", "UBE2J1", "COX6B2", "SDHC", "NDUFB9", "PPID", "NDUFA2", "ATP5PD", "COX6B1", "COX8A", "COX5B", "ATP5PF", "NDUFS2", "UQCRC1", "COX6A1", "PARK7", "UBE2J2", "NDUFS1", "COX7A2L", "UQCRQ", "ATP5F1E", "UQCR10", "UBE2L3", "APAF1", "UQCRFS1", "NDUFA4", "COX7A2", "NDUFB7", "ATP5F1B", "LRRK2", "NDUFB1", "MT-CO2", "UQCR11", "ATP5PB", "NDUFB10", "COX4I1", "CASP9", "MT-CO3", "VDAC3", "UQCRH…	24h_vs_preop_Pneumonia	1.22359
REACTOME_EUKARYOTIC_TRANSLATION_INITIATION	0.0167597	0.0689666	0.352488	-0.361034	-1.36323	111	c("EIF4B", "RPL22", "EIF5B", "EIF3A", "RPS10", "RPL3", "RPS17", "EIF2B5", "EIF4A1", "RPL18", "RPL14", "EIF3J", "EIF3L", "RPL10A", "RPL23A", "EIF2B3", "RPL13", "RPL39L", "EIF2B1", "RPLP2", "RPS27L", "RPL13A", "RPL7A", "EIF3C", "EIF4A2", "RPS19", "RPS2", "RPS28", "RPS5", "RPL26", "RPS16", "RPL18A", "RPL36", "RPSA", "EIF3M", "EIF3F", "RPL19", "RPS18", "RPL4", "RPS3", "RPL15", "EIF2S1", "EIF3H", "RPL…	24h_vs_preop_Pneumonia	1.16136
NABA_MATRISOME_ASSOCIATED	0.0287427	0.073342	0.352488	0.316898	1.27931	338	c("OSM", "CLEC4D", "SEMA6B", "ANXA3", "LGALS8", "S100A9", "CLEC4E", "PLXDC2", "SERPINB1", "MMP25", "TGFA", "SERPINB2", "CXCL1", "TNFSF13B", "INSL3", "PLXNC1", "ADAMTS2", "S100P", "SERPINA1", "SEMA4B", "S100A12", "S100A6", "CST7", "S100A11", "IL1RN", "ANXA7", "S100A8", "ANXA11", "IL1B", "ADAM32", "MEGF6", "ITIH4", "TIMP2", "SERPINB10", "ADAM9", "CLEC6A", "MEGF9", "ADAM8", "F12", "HGF", "ADAM19", "…	2.6h_vs_preop_Pneumonia	1.13465
REACTOME_TRANSLATION	0.0338268	0.0821308	0.321776	-0.286136	-1.24091	281	c("LARS1", "MRPS27", "PTCD3", "MRPS6", "MRPS25", "NARS2", "MRPL17", "N6AMT1", "MRPL38", "MRPS18B", "MRPS26", "EARS2", "MRRF", "MRPL42", "MTFMT", "RPL23A", "MRPL9", "MRPL32", "EEF2", "RPS19", "RPL22", "MRPL10", "PARS2", "EPRS1", "EIF3M", "RPL10A", "RPS17", "MRPS9", "SARS2", "RPL18", "AARS2", "IARS1", "MRPL45", "EIF4B", "MRPS24", "MRPL30", "MRPS2", "RPL13", "RPL13A", "LARS2", "RPL14", "RPL18A", "MR…	2.6h_vs_preop_Pneumonia	1.08549
KEGG_FC_GAMMA_R_MEDIATED_PHAGOCYTOSIS	0.021869	0.101958	0.352488	0.343866	1.33967	89	c("PLPP3", "ARPC1A", "RAC1", "PLD1", "ARPC3", "NCF1", "ARPC2", "ARPC4", "AMPH", "CFL1", "ARPC1B", "ARPC5", "MAPK3", "DNM2", "WASF2", "CRK", "ARPC5L", "WASF1", "AKT2", "MYO10", "PIP5K1B", "CDC42", "RAC2", "RPS6KB2", "PRKCD", "MAP2K1", "FCGR3A", "PLA2G4A", "PIK3CB")	24h_Pneumonia_1_vs_0	0.991577
REACTOME_CLASS_I_MHC_MEDIATED_ANTIGEN_PROCESSING_PRESENTATION	0.0391198	0.104558	0.252961	0.323697	1.25427	333	c("NCF4", "S100A9", "UBE2R2", "NCF2", "RNF130", "MYD88", "TLR6", "PSMD4", "UBC", "LY96", "CD36", "TRIM9", "NPEPPS", "PSMD6", "RNF144B", "UBE2J1", "ASB8", "CYBA", "UBA3", "S100A8", "LRSAM1", "PSMC1", "AREL1", "UBE2D1", "PSMA7", "FBXO30", "PSMB3", "FBXL5", "SNAP23", "VHL", "PSMD9", "CUL3", "TAPBP", "FCGR1B", "TIRAP", "FBXL20", "RNF7", "ATG7", "HLA-E", "MGRN1", "KLHL2", "TLR2", "TLR1", "SEC22B", "SE…	48h_vs_preop_Pneumonia	0.980643
REACTOME_SIGNALING_BY_ROBO_RECEPTORS	0.0474138	0.108791	0.248911	0.334827	1.28912	186	c("ETF1", "SRGAP1", "CAP1", "NCK2", "PSMA6", "ELOC", "SOS2", "CDC42", "VASP", "RHOA", "PSMD13", "PRKAR2A", "PSMD9", "PSMB3", "ZSWIM8", "ABL2", "PAK2", "CASC3", "PSME3", "PSMD6", "LHX4", "PRKACA", "PPP3CB", "PFN1", "CLASP1", "RPL26L1", "PSMB6", "RBM8A", "PSMB4", "RAC1", "PSMC6", "PSMD7", "PSMB1", "EIF4A3", "PSMD12", "PSMB8", "PSMD1", "PSMA7", "UPF2", "PSMC1", "PSMD2", "UBC", "EIF4G1")	2.6h_vs_preop_Pneumonia	0.963407
WP_ELECTRON_TRANSPORT_CHAIN_OXPHOS_SYSTEM_IN_MITOCHONDRIA	0.0372519	0.11298	0.321776	0.406892	1.38119	94	c("NDUFB3", "SDHB", "COX15", "SDHC", "NDUFB9", "NDUFA2", "ATP5PD", "COX6B1", "COX8A", "COX5B", "ATP5PF", "NDUFS2", "UQCRC1", "COX6A1", "NDUFS1", "COX7A2L", "UQCRQ", "ATP5F1E", "UQCR10", "UQCRFS1", "NDUFA4", "COX7A2", "NDUFB7", "ATP5F1B", "NDUFB1", "MT-CO2", "UQCR11", "ATP5PB", "NDUFB10", "COX4I1", "MT-CO3", "MT-ND3", "NDUFB4", "ATP5MC3", "SURF1", "ATP5ME", "SDHD", "NDUFS6", "ATP5F1C", "ATP5MF", "…	24h_vs_preop_Pneumonia	0.946997
REACTOME_REGULATION_OF_EXPRESSION_OF_SLITS_AND_ROBOS	0.0553071	0.116811	0.321776	-0.304981	-1.20892	150	c("RPS19", "RPL13", "RPS27L", "ROBO3", "RPS28", "RPL36", "UPF3A", "RPL3", "RPL18", "RPL22", "RPL23A", "RPL14", "RPL13A", "RPSA", "DAG1", "RPS3", "RPL19", "RPL18A", "RPS17", "RPL10A", "RPL7A", "RPS20", "RPL37A", "RPS5", "RPS16", "PSME2", "RPL4", "SEM1", "MAGOHB", "RPS25", "RPLP2", "RPS29", "NCBP2", "RPS23", "RPS21", "RPS2", "RPS8", "RPS24", "RPS27A", "RPS18", "NCBP1", "RPS6", "RPL5", "RPL29", "RPL…	2.6h_vs_preop_infection.free	0.932515
KEGG_REGULATION_OF_ACTIN_CYTOSKELETON	0.0548523	0.151189	0.227987	0.339585	1.27793	153	c("PIP4K2A", "ARHGEF12", "DOCK1", "PPP1CB", "MYL12A", "ARPC5", "CDC42", "GNA12", "MYLK3", "ARPC3", "ARPC2", "BRK1", "MYL12B", "MAP2K1", "PIP5K1B", "ARPC1A", "ARPC4", "PPP1R12A", "ITGAM", "KRAS", "ITGA2", "WASF2", "CRK", "CD14", "IQGAP3", "CFL1", "GNA13", "PFN1", "RAC1", "ARPC1B", "ACTG1", "NRAS", "RHOA", "MAP2K2", "LIMK2", "SOS2", "MAPK1", "PIP5K1A", "ITGA1", "PDGFC", "RAC2", "ITGA9", "CYFIP1", "…	preop_Pneumonia_1_vs_0	0.82048
REACTOME_PLATELET_ACTIVATION_SIGNALING_AND_AGGREGATION	0.0610583	0.160955	0.2114	0.321344	1.25199	203	c("VTI1B", "SCCPDH", "CD36", "MANF", "LHFPL2", "ABCC4", "CDC42", "GNA12", "CD63", "GNAI3", "CYRIB", "FCER1G", "GTPBP2", "CAP1", "GNAQ", "HSPA5", "PLA2G4A", "TOR4A", "MAPK14", "GNB4", "YWHAZ", "GNG5", "F5", "RHOB", "PROS1", "SRGN", "CALU", "GNG10", "RAP1A", "GNA15", "FERMT3", "CRK", "MMRN1", "CFL1", "QSOX1", "GNA13", "PFN1", "ARRB2", "RAC1", "ANXA5", "LYN", "TUBA4A", "GNB2", "VEGFA", "GNG2", "RHOA…	preop_Pneumonia_1_vs_0	0.793295
WP_ELECTRON_TRANSPORT_CHAIN_OXPHOS_SYSTEM_IN_MITOCHONDRIA	0.0952381	0.184435	0.181383	0.358672	1.25991	94	c("SDHB", "COX7A2L", "NDUFB3", "NDUFS2", "UQCRC1", "COX8A", "SDHC", "COX6A1", "NDUFB9", "COX7A2", "COX15", "UQCRFS1", "COX5B", "NDUFS1", "ATP5F1B", "ATP5PF", "ATP5PD", "SDHD", "COX6B1", "ATP5F1E", "NDUFB10", "UQCRC2", "ATP5PB", "COX4I1", "NDUFA4", "UQCR11", "ATP5F1C", "UQCR10", "NDUFA2", "NDUFB4", "ATP5IF1", "COX17", "NDUFC1", "MT-ND1", "UQCRQ", "MT-CO3")	2.6h_vs_preop_Pneumonia	0.734157
REACTOME_THE_CITRIC_ACID_TCA_CYCLE_AND_RESPIRATORY_ELECTRON_TRANSPORT	0.108793	0.202887	0.16318	0.321614	1.21467	164	c("LDHA", "COQ10B", "ME2", "SDHB", "NDUFAF7", "COX7A2L", "SLC16A3", "NDUFB3", "GSTZ1", "ETFDH", "PDK1", "PPARD", "NDUFS2", "UQCRC1", "COX8A", "SDHC", "COX6A1", "NDUFAF1", "RXRA", "NDUFB9", "DLD", "UQCRFS1", "SUCLG1", "COX5B", "TMEM126B", "CYC1", "NDUFS1", "ATP5F1B", "ATP5PF", "ATP5PD", "COA1", "SDHD", "COX6B1", "ATP5F1E")	2.6h_vs_preop_Pneumonia	0.692746
REACTOME_SIGNALING_BY_INTERLEUKINS	0.0450993	0.215174	0.321776	0.2392	1.14006	358	c("S100A12", "UBE2N", "RBX1", "PSMB3", "CFL1", "PSMB6", "UBB", "PSMD14", "PSMD13", "CA1", "PSMB1", "PSMB4", "MAP2K7", "PSMC5", "TNIP2", "S1PR1", "PPP2CA", "PSMD8", "PSMD9", "ARF1", "PRTN3", "CXCL8", "ALOX5", "RPLP0", "PPP2R1A", "CDC42", "CAPZA1", "HMOX1", "CCR2", "PSMA2", "PSMC4", "AIP", "PSMB2", "PSMA6", "HSPA8", "PSMC2", "CCR5", "DUSP3", "PPIA", "CISH", "TOLLIP", "FASLG", "PSMA4", "YES1", "PSMF…	2.6h_Pneumonia_1_vs_0	0.66721
REACTOME_CLASS_I_MHC_MEDIATED_ANTIGEN_PROCESSING_PRESENTATION	0.114358	0.22652	0.145516	0.300723	1.15914	333	c("S100A9", "NCF4", "NCF2", "UBE2R2", "UBC", "NPEPPS", "LY96", "MYD88", "LRSAM1", "TRIM9", "PSMD4", "ASB8", "S100A8", "PSMD9", "AREL1", "FBXL5", "UBE2J1", "RNF7", "CD36", "PSMA7", "RNF130", "RNF144B", "CYBA", "TLR6", "TIRAP", "KLHL2", "UBA3", "WSB1", "MGRN1", "TLR2", "FBXW2", "UBE2D1", "HECW2", "CUL3", "PSMD6", "PSMC1", "SEC22B", "TLR1", "UBE2B", "FBXO30", "PSMB3", "SNAP23", "FCGR1B", "FBXL20", "…	24h_vs_preop_Pneumonia	0.644894
REACTOME_SIGNALING_BY_ROBO_RECEPTORS	0.170241	0.271056	0.119888	0.314645	1.15381	186	c("PSMD4", "UBC", "PSMD6", "RHOA", "PRKACA", "RAC1", "CAP1", "VASP", "PSMC1", "PSMA7", "PSMB3", "PSMD9", "PAK2", "CDC42", "PRKAR2A", "SOS2", "PAK1", "CASC3", "RPS9", "PFN1", "PSMB6", "MYO9B", "SRGAP1", "PSMB5", "PSMD1", "PSMD13", "ELOB", "PSMB4", "PSMD7")	48h_vs_preop_Pneumonia	0.566941
KEGG_RIBOSOME	0.157143	0.284578	0.190023	-0.33086	-1.1943	81	c("RPL22", "RPS10", "RPL3", "RPS17", "RPL18", "RPL14", "RPL10A", "RPL23A", "RPL13", "RPLP2", "RPS27L", "RPL13A", "RPL7A", "RPS19", "RPS2", "RPS28", "RPS5", "RPL26", "RPS16", "RPL18A", "RPL36", "RPSA", "RPL19", "RPS18", "RPL4", "RPS3", "RPL15", "RPL5", "RPS15", "RPS24", "RPS8", "RPL38", "RPL29", "RPS27", "RPL6", "RPL35", "RPL34", "RPS29", "RPL28", "RPS6", "RPL27A", "RPS23")	24h_vs_preop_Pneumonia	0.545799
REACTOME_PLATELET_ACTIVATION_SIGNALING_AND_AGGREGATION	0.132275	0.375816	0.287857	0.251529	1.11673	203	c("GAS6", "VTI1B", "SCCPDH", "CLU", "CYB5R1", "CD36", "MANF", "CD63", "PFN1", "RAC1", "CTSW", "STXBP2", "CFL1", "TOR4A", "THBS1", "SERPINF2", "FERMT3", "GNA15", "FCER1G", "SOD1", "OLA1", "GNA12", "CAP1", "PPIA", "MAPK3", "CHID1", "PPBP", "SRGN", "QSOX1", "DAGLB", "STX4", "CRK", "APLP2", "TUBA4A", "CALU", "SERPINA1", "CYRIB", "CLEC1B", "ALDOA", "GNG11", "RAP1A", "GNGT2", "RHOA", "ACTN4", "MMRN1", …	24h_Pneumonia_1_vs_0	0.425025
REACTOME_RESPIRATORY_ELECTRON_TRANSPORT_ATP_SYNTHESIS_BY_CHEMIOSMOTIC_COUPLING_AND_HEAT_PRODUCTION_BY_UNCOUPLING_PROTEINS	0.269452	0.376975	0.095288	0.317239	1.0993	121	c("SDHB", "NDUFAF1", "NDUFB3", "SDHC", "NDUFB9", "NDUFB6", "ATP5PD", "COX6B1", "COX5B", "NDUFS1", "COX8A", "NDUFS2", "NDUFA2", "UQCR10", "NDUFB7", "ATP5PF", "SURF1", "UQCRC1", "COX6A1", "TIMMDC1", "NDUFB10", "NDUFC2", "NDUFB4", "MT-CO2", "COX4I1", "MT-CO3", "ATP5PB", "UQCRFS1", "NDUFA4", "COQ10B", "NDUFB1", "ATP5F1E", "MT-ND4", "ATP5MG", "UQCRQ", "MT-ND3", "MT-ND1", "ATP5ME", "MT-ATP6", "NDUFS3",…	48h_vs_preop_Pneumonia	0.423687
REACTOME_RESPIRATORY_ELECTRON_TRANSPORT_ATP_SYNTHESIS_BY_CHEMIOSMOTIC_COUPLING_AND_HEAT_PRODUCTION_BY_UNCOUPLING_PROTEINS	0.250742	0.379737	0.101351	0.316162	1.10106	121	c("NDUFAF1", "NDUFB3", "SDHB", "SDHC", "NDUFB9", "NDUFA2", "ATP5PD", "COX6B1", "COX8A", "COX5B", "ATP5PF", "NDUFS2", "UQCRC1", "NDUFAF7", "COX6A1", "NDUFS1", "COX7A2L", "UQCRQ", "ATP5F1E", "UQCR10", "COQ10B", "UQCRFS1", "NDUFA4", "NDUFB7", "ATP5F1B", "NDUFB1", "MT-CO2", "UQCR11", "ATP5PB", "NDUFB10", "COX4I1", "MT-CO3", "TIMMDC1", "MT-ND3", "NDUFB4", "ATP5MC3", "SURF1", "ATP5ME", "SDHD", "NDUFS6"…	24h_vs_preop_Pneumonia	0.420517
REACTOME_SIGNALING_BY_ROBO_RECEPTORS	0.270233	0.4001	0.0922597	0.297107	1.09176	186	c("UBC", "PSMD4", "PSMD9", "PRKACA", "CAP1", "SRGAP1", "PSMA7", "RHOA", "PAK2", "VASP", "PRKAR2A", "RAC1", "CDC42", "CASC3", "PSMD6", "PSMC1", "PSMB3", "SOS2", "PSMD1", "PSMD7", "MYO9B", "PAK1", "RPS9", "PSMB5", "PSMB6", "PSMD13", "ELOB", "PFN1")	24h_vs_preop_Pneumonia	0.397831
WP_ELECTRON_TRANSPORT_CHAIN_OXPHOS_SYSTEM_IN_MITOCHONDRIA	0.332503	0.438914	0.0756946	0.330588	1.06885	94	c("SDHC", "UQCRFS1", "SDHB", "NDUFB3", "COX5B", "NDUFB9", "COX8A", "NDUFB1", "COX6B1", "SDHD", "COX6A1", "COX15", "ATP5F1E", "COX7A2L", "COX7A2", "UQCRC1", "ATP5F1B", "NDUFA2", "ATP5PF", "UQCR10", "ATP5PB", "SURF1", "ATP5MC3", "NDUFS2", "ATP5PD", "NDUFB4", "NDUFB6", "UQCR11", "NDUFB10", "ATP5MF", "ATP5F1C", "COX5A", "NDUFC2", "NDUFA4", "NDUFS1", "MT-CO3", "NDUFB7", "UQCRQ", "COX4I1", "MT-ND4L", "…	24h_vs_preop_infection.free	0.35762
REACTOME_THE_CITRIC_ACID_TCA_CYCLE_AND_RESPIRATORY_ELECTRON_TRANSPORT	0.360656	0.460809	0.0762797	0.28772	1.04134	164	c("LDHA", "SDHB", "SLC16A3", "NDUFAF1", "NDUFB3", "RXRA", "SDHC", "ME1", "NDUFB9", "NDUFB6", "ME2", "ATP5PD", "COX6B1", "COX5B", "NDUFS1", "COX8A", "NDUFS2", "NDUFA2", "DLD", "SUCLG1", "UQCR10", "NDUFB7", "ATP5PF", "SURF1", "UQCRC1", "COX6A1", "TIMMDC1", "NDUFB10", "NDUFC2", "NDUFB4", "MT-CO2", "COX4I1", "MT-CO3", "ATP5PB", "UQCRFS1", "NDUFA4", "COQ10B", "NDUFB1", "ATP5F1E", "MT-ND4", "ATP5MG", "…	48h_vs_preop_Pneumonia	0.336479
REACTOME_SIGNALING_BY_RECEPTOR_TYROSINE_KINASES	0.188249	0.464612	0.249247	0.227705	1.09128	391	c("ATP6V1E2", "AP2S1", "CDC37", "ID2", "ATP6V1D", "CDK5", "AP2A1", "HSPB1", "UBB", "BRK1", "ATP6V1G1", "ADAP1", "POLR2L", "RAC1", "POLR2G", "YWHAB", "MMP9", "GALNT3", "ATP6V1E1", "ATP6V0E1", "NCF1", "ACTG1", "NRP1", "RAB4B", "AP2M1", "PSEN1", "CLTA", "ATP6V0C", "CYBA", "UBC", "MEMO1", "MAP2K2", "ATP6V1H", "THBS1", "PPP2R5D", "SH3GL1", "RANBP10", "AP2B1", "SPINT2", "POLR2E", "TCIRG1", "ACTB", "PPP…	24h_Pneumonia_1_vs_0	0.332909
REACTOME_RESPIRATORY_ELECTRON_TRANSPORT_ATP_SYNTHESIS_BY_CHEMIOSMOTIC_COUPLING_AND_HEAT_PRODUCTION_BY_UNCOUPLING_PROTEINS	0.344136	0.471305	0.0852885	0.292282	1.06678	121	c("COQ10B", "SDHB", "NDUFAF7", "COX7A2L", "NDUFB3", "ETFDH", "NDUFS2", "UQCRC1", "COX8A", "SDHC", "COX6A1", "NDUFAF1", "NDUFB9", "UQCRFS1", "COX5B", "TMEM126B", "CYC1", "NDUFS1", "ATP5F1B", "ATP5PF", "ATP5PD", "COA1", "SDHD", "COX6B1", "ATP5F1E", "NDUFB10", "UQCRC2", "ATP5PB", "COX4I1", "NDUFA4", "UQCR11", "ATP5F1C", "UQCR10", "NDUFA2", "NDUFB4", "NDUFC1", "MT-ND1", "TIMMDC1", "UQCRQ")	2.6h_vs_preop_Pneumonia	0.326698
REACTOME_THE_CITRIC_ACID_TCA_CYCLE_AND_RESPIRATORY_ELECTRON_TRANSPORT	0.461538	0.574879	0.0659816	0.276464	1.00082	164	c("LDHA", "NDUFAF1", "NDUFB3", "SDHB", "RXRA", "SLC16A3", "SUCLG1", "SDHC", "DLD", "ME2", "NDUFB9", "ME1", "NDUFA2", "ATP5PD", "COX6B1", "COX8A", "COX5B", "ATP5PF", "NDUFS2", "UQCRC1", "NDUFAF7", "COX6A1", "NDUFS1", "COX7A2L", "UQCRQ", "ATP5F1E", "UQCR10", "COQ10B", "UQCRFS1", "NDUFA4", "NDUFB7", "ATP5F1B", "NDUFB1", "MT-CO2", "UQCR11", "ATP5PB", "NDUFB10", "COX4I1", "MT-CO3", "TIMMDC1", "MT-ND3"…	24h_vs_preop_Pneumonia	0.240424
KEGG_FC_GAMMA_R_MEDIATED_PHAGOCYTOSIS	0.246637	0.58395	0.190023	0.281538	1.10208	89	c("CFL1", "ARPC4", "FCGR1A", "RAC1", "ARPC3", "FCGR3A", "ARPC5", "CDC42", "PLPP1", "ARPC2", "PLA2G4B", "WASF1", "VASP", "HCK", "AMPH", "RPS6KB2", "PIK3CA", "RAC2", "ARPC1A")	2.6h_Pneumonia_1_vs_0	0.233624
REACTOME_REGULATION_OF_EXPRESSION_OF_SLITS_AND_ROBOS	0.491124	0.603745	0.0647943	0.261539	0.980231	150	c("ETF1", "PSMA6", "ELOC", "PSMD13", "PSMD9", "PSMB3", "ZSWIM8", "CASC3", "PSME3", "PSMD6", "LHX4", "RPL26L1", "PSMB6", "RBM8A", "PSMB4", "PSMC6", "PSMD7", "PSMB1", "EIF4A3", "PSMD12", "PSMB8", "PSMD1", "PSMA7", "UPF2", "PSMC1", "PSMD2", "UBC", "EIF4G1", "CUL2", "PSMD8", "PSMB7", "ELOB", "PSMC4", "PSMD5", "MAGOH", "RPS9", "PSMA1")	2.6h_vs_preop_Pneumonia	0.219146
PID_PDGFRB_PATHWAY	0.355805	0.63841	0.141225	0.251135	1.04313	125	c("YWHAE", "PIN1", "BRK1", "RAC1", "YWHAB", "ARPC3", "ARPC2", "ARPC4", "MAP2K2", "ARPC1B", "ARHGDIA", "ARPC5", "PPP2CA", "MAP2K7", "MAPK3", "DNM2", "WASF2", "DOK1", "PAG1", "CRK", "YWHAH", "PDGFRB", "RAP1A", "FGR", "TAGLN", "ACTR3", "PTPN2", "RHOA", "ACTN4")	24h_Pneumonia_1_vs_0	0.1949
REACTOME_PLATELET_ACTIVATION_SIGNALING_AND_AGGREGATION	0.293182	0.640101	0.0774768	-0.299189	-1.0917	203	c("DGKG", "CLEC1B", "TAGLN2", "PLCG2", "ITPR1", "DGKD", "VCL", "SPARC", "QSOX1", "PECAM1", "ITGA2B", "MPL", "TTN", "CLEC3B", "CLU", "GP6", "ARRB1", "MGLL", "TBXA2R", "MPIG6B", "PTK2", "PIK3R1", "VAV2", "ITGB3", "VAV3", "LGALS3BP", "GNB5", "MAPK1", "ADRA2A", "P2RY1", "PIK3R6", "F13A1", "PRKCE", "PRKCZ", "PRKCB", "GNG7", "SELP", "PDPK1", "PDGFB", "ECM1", "GP9", "F2R", "APLP2", "APOA1", "APP", "GP1B…	2.6h_Pneumonia_1_vs_0	0.193751
KEGG_PARKINSONS_DISEASE	0.572	0.651669	0.0526973	0.290121	0.949845	109	c("APAF1", "SDHC", "UBE2J1", "COX7A2L", "CASP9", "UQCRFS1", "SEPTIN5", "UQCRC1", "LRRK2", "NDUFS1", "UBE2G1", "COX8A", "PINK1", "NDUFS2", "UBE2J2", "COX5B", "NDUFB9", "HTRA2", "COX6B2", "PPID", "SDHD", "SDHB", "CASP3", "COX6A1", "UBE2L3", "ATP5F1B", "COX6B1", "NDUFB3", "COX7A2", "SNCA", "NDUFB6", "MT-ND3", "MT-ND1", "NDUFA2", "ATP5PD", "NDUFC1", "SLC18A2", "MT-CO3", "MT-ND4", "NDUFB4", "COX4I1", …	2.6h_vs_preop_infection.free	0.185973
NABA_MATRISOME_ASSOCIATED	0.332265	0.680463	0.0679923	-0.280235	-1.05475	336	c("CLEC17A", "CLEC1B", "HYAL1", "PLXDC1", "PI3", "BMP6", "LGALS9C", "CLEC18C", "ADAM28", "SERPINE2", "CTSK", "SFTPD", "CLEC18B", "SERPINI2", "PLXNA4", "CLEC12B", "PARM1", "PLXNA2", "AREG", "ADAM12", "PCSK6", "PCSK5", "MMP1", "EGFL7", "IL34", "MUC20", "MDK", "BMP8A", "LEFTY1", "LGALSL", "COLEC12", "CLEC2L", "CLEC3B", "SEMA4C", "IL23A", "KY", "CSF1", "SEMA6C", "BMP8B", "SERPINB9", "FGF8", "LGALS4",…	2.6h_Pneumonia_1_vs_0	0.167195
REACTOME_RRNA_PROCESSING	0.4972	0.704033	0.0511148	-0.26188	-0.994842	192	c("PDCD11", "NOL9", "NAT10", "RBM28", "UTP20", "BMS1", "DDX47", "HEATR1", "UTP4", "NOL6", "NOP14", "MTERF4", "MRM1", "TSR1", "DHX37", "EXOSC2", "SENP3", "UTP25", "NOP56", "ELAC2", "EXOSC8", "WDR75", "RRP1", "RPP40", "NSUN4", "EMG1", "BUD23", "RPL3L", "PRORP", "CSNK1E", "RRP9", "MPHOSPH10", "PELP1", "WDR3", "RPS10", "EXOSC10", "NOP58", "MRM3", "WDR43", "EXOSC9")	48h_Pneumonia_1_vs_0	0.152407
PID_PDGFRB_PATHWAY	0.361754	0.706954	0.0702813	-0.302845	-1.0481	125	c("BLK", "AFDN", "USP6NL", "DOCK4", "RAPGEF1", "MAPK10", "ARAP1", "PAK1", "GAB1", "JUN", "MAPK9", "PIK3R1", "BRAF", "VAV2", "ITGB3", "MAPK1", "ACTA2", "GRB10", "PIK3R6", "MAPK8", "PRKCE")	2.6h_Pneumonia_1_vs_0	0.150609
WP_ELECTRON_TRANSPORT_CHAIN_OXPHOS_SYSTEM_IN_MITOCHONDRIA	0.633069	0.710935	0.0405756	0.288226	0.920355	94	c("SDHB", "COX15", "SDHC", "UQCRFS1", "COX5B", "NDUFB3", "COX6B1", "COX8A", "COX6A1", "NDUFB9", "SURF1", "NDUFB1", "ATP5F1E", "ATP5PD", "UQCRC1", "NDUFB6", "SDHD", "UQCR10", "ATP5F1B", "NDUFA2", "NDUFS2", "NDUFC2", "ATP5PB", "ATP5PF", "UQCR11", "COX7A2L", "COX7A2", "NDUFB7", "NDUFB10", "ATP5MF", "COX5A", "NDUFS1", "COX4I1", "MT-CO3")	48h_vs_preop_infection.free	0.14817
REACTOME_REGULATION_OF_EXPRESSION_OF_SLITS_AND_ROBOS	0.634831	0.713829	0.0502948	0.256728	0.916227	150	c("PSMD4", "UBC", "PSMD6", "PSMC1", "PSMA7", "PSMB3", "PSMD9", "CASC3", "RPS9", "PSMB6", "PSMB5", "PSMD1", "PSMD13", "ELOB", "PSMB4", "PSMD7")	48h_vs_preop_Pneumonia	0.146406
KEGG_OXIDATIVE_PHOSPHORYLATION	0.65287	0.716725	0.0466948	0.274225	0.900432	112	c("ATP6V1C1", "SDHC", "ATP6V0C", "ATP6V0E1", "ATP6V0B", "COX7A2L", "ATP6V1H", "UQCRFS1", "UQCRC1", "ATP6V0D1", "NDUFS1", "COX8A", "ATP6V1E1", "NDUFS2", "TCIRG1", "COX5B", "NDUFB9", "PPA2", "COX6B2", "SDHD", "SDHB", "COX6A1", "ATP6V1A", "ATP6V1F", "ATP6V1D", "ATP6V0A1", "ATP5F1B", "COX6B1", "COX15", "NDUFB3", "COX7A2", "ATP6V1B2", "NDUFB6")	2.6h_vs_preop_infection.free	0.144647
REACTOME_SIGNALING_BY_ROBO_RECEPTORS	0.651059	0.717996	0.0385579	0.26855	0.929691	186	c("SOS2", "CDC42", "CAP1", "PSMD6", "PSMD4", "VASP", "PAK2", "RHOA", "ETF1", "PSMB3", "PRKAR2A", "PSMC1", "PSMD9", "LHX4", "PRKACA", "CLASP1", "RAC1", "CASC3", "ELOC", "ELOB", "SRGAP1", "PSMA7", "UBC", "PSMD7", "PSMD12", "PSMD1", "PAK1", "ABL2", "PSMB6", "PSMD13")	24h_vs_preop_infection.free	0.143878
REACTOME_THE_CITRIC_ACID_TCA_CYCLE_AND_RESPIRATORY_ELECTRON_TRANSPORT	0.687571	0.7454	0.0370705	0.263546	0.905015	164	c("LDHA", "SLC16A3", "ME2", "NDUFAF7", "NDUFAF1", "RXRA", "SDHC", "UQCRFS1", "SDHB", "NDUFB3", "COX5B", "COQ10B", "NDUFB9", "COX8A", "DLD", "SUCLG1", "ME1", "NDUFB1", "COX6B1", "SDHD", "COX6A1", "ATP5F1E", "COX7A2L", "UQCRC1", "ATP5F1B", "NDUFA2", "ATP5PF", "BSG", "UQCR10", "PDK1", "ETFDH", "GSTZ1", "MPC2", "ATP5PB", "SURF1", "ATP5MC3", "NDUFS2", "ATP5PD", "NDUFB4", "PDK4", "NDUFB6", "UQCR11")	24h_vs_preop_infection.free	0.12761
REACTOME_EUKARYOTIC_TRANSLATION_INITIATION	0.724684	0.779421	0.0838361	-0.241593	-0.905995	111	c("EIF4A1", "EIF5B", "RPS17", "RPL22", "EIF2B1", "EIF2B3", "EIF2B5", "EIF3B", "EIF3A", "EIF3J", "RPL3", "RPS10", "EIF4A2", "RPL10A", "EIF4B", "RPS27L", "RPL23A", "EIF3C", "EIF2S1", "RPLP2", "RPL14", "RPL18", "RPL13", "EIF3L", "RPS18", "RPL13A", "RPS2", "RPL18A", "RPS19", "RPL26", "RPSA")	48h_vs_preop_Pneumonia	0.108228
REACTOME_RESPIRATORY_ELECTRON_TRANSPORT_ATP_SYNTHESIS_BY_CHEMIOSMOTIC_COUPLING_AND_HEAT_PRODUCTION_BY_UNCOUPLING_PROTEINS	0.751515	0.796497	0.0357691	0.257778	0.859052	121	c("NDUFAF7", "NDUFAF1", "SDHC", "UQCRFS1", "SDHB", "NDUFB3", "COX5B", "COQ10B", "NDUFB9", "COX8A", "NDUFB1", "COX6B1", "SDHD", "COX6A1", "ATP5F1E", "COX7A2L", "UQCRC1", "ATP5F1B", "NDUFA2", "ATP5PF", "UQCR10", "ETFDH", "ATP5PB", "SURF1", "ATP5MC3", "NDUFS2", "ATP5PD", "NDUFB4", "NDUFB6", "UQCR11", "NDUFB10", "TIMMDC1", "CYC1", "ATP5MF", "NDUFAF3", "ATP5F1C", "COX5A", "NDUFC2", "SCO2", "NDUFA4", "…	24h_vs_preop_infection.free	0.0988158
REACTOME_RESPIRATORY_ELECTRON_TRANSPORT_ATP_SYNTHESIS_BY_CHEMIOSMOTIC_COUPLING_AND_HEAT_PRODUCTION_BY_UNCOUPLING_PROTEINS	0.774468	0.81835	0.0968878	-0.227944	-0.887539	121	c("COX11", "SCO1", "TRAP1", "LRPPRC", "NDUFV1", "NDUFS8", "DMAC2L", "COQ10A", "NDUFAF4", "NUBPL", "NDUFV3", "UCP3", "TMEM186", "ATP5MC1", "COX20", "COX6C", "ACAD9", "NDUFB2", "COX18", "NDUFA9", "NDUFA13", "NDUFS3", "COX19", "NDUFAF6", "ATP5F1D", "NDUFA7", "SDHA", "NDUFA12", "NDUFAB1", "COX16", "NDUFS7", "PM20D1", "ATP5MC2", "UCP2", "NDUFA10")	2.6h_vs_preop_infection.free	0.0870609
REACTOME_SIGNALING_BY_ROBO_RECEPTORS	0.839477	0.870242	0.0294936	0.244558	0.843764	186	c("ABL2", "ETF1", "LHX4", "SRGAP1", "SOS2", "CLASP1", "PRKAR2A", "CDC42", "CAP1", "PSMD6", "NCK2", "SRGAP2", "RHOA", "VASP", "PSMD12", "PAK2", "CASC3", "PSMD1", "ELOC", "PSMD13", "PSMB3", "EIF4G1", "UPF2", "PSMD7", "ZSWIM8", "EIF4A3", "PPP3CB", "PSMD9", "PSMA1", "PSMD2", "PSME3", "PRKACA", "PSMD11", "PSMA6", "RBM8A", "ELOB")	2.6h_vs_preop_infection.free	0.0603601
REACTOME_RRNA_PROCESSING	0.661538	0.872279	0.118815	0.213931	0.947009	192	c("DDX52", "RIOK3", "FCF1", "TSR3", "RPLP1", "DDX49", "FAU", "EXOSC4", "RPL27", "BOP1", "UBA52", "EXOSC1", "RPL21", "RPS27L", "RRP36", "RPL8", "RPL35A", "RPL37A", "MPHOSPH6", "RPS11", "RPP14", "DDX21", "RPL41", "RPLP0", "RPS9", "RPS15A", "RPL30", "TRMT112", "RPL22L1", "RPP21", "RPL23", "TRMT10C", "RPL24", "SNU13", "RPSA", "RIOK1", "RPS13", "RPP38", "RPL9", "RPS7", "RPL35", "RPS12", "RPL29", "RPL1…	24h_Pneumonia_1_vs_0	0.0593446
REACTOME_SIGNALING_BY_RECEPTOR_TYROSINE_KINASES	0.602941	0.909445	0.0393562	-0.252929	-0.961446	389	c("FOSB", "PTPRK", "ITPR1", "IGF1R", "COL4A4", "RPS6KA5", "RAPGEF1", "SOCS6", "SPARC", "MEF2C", "NAB1", "AREG", "ADAM12", "LAMB2", "PCSK6", "PCSK5", "EP300", "FLT1", "MUC20", "COL6A1", "EPS15L1", "PAK1", "NRP2", "COL4A3", "TPH1", "GAB1", "LAMA5", "WASF3", "DUSP4", "SGK1", "FGF8", "CILP", "S100B", "PTK2", "PIK3R1", "DNM3", "BRAF", "VAV2", "WWOX", "RICTOR", "ITGB3", "VAV3", "COL24A1", "POLR2A", "CO…	2.6h_Pneumonia_1_vs_0	0.0412234
REACTOME_REGULATION_OF_EXPRESSION_OF_SLITS_AND_ROBOS	0.903319	0.928057	0.0353157	0.222693	0.799824	150	c("UBC", "PSMD4", "PSMD9", "PSMA7", "CASC3", "PSMD6", "PSMC1", "PSMB3", "PSMD1", "PSMD7", "RPS9", "PSMB5", "PSMB6", "PSMD13", "ELOB", "ETF1", "ZSWIM8", "SLIT1", "LHX4", "PSMD12", "PSMB4", "RPL26L1", "PSMB7", "PSMD2")	24h_vs_preop_Pneumonia	0.0324255
REACTOME_SIGNALING_BY_ROBO_RECEPTORS	0.918691	0.940692	0.0177038	0.231925	0.785137	186	c("SOS2", "PSMD6", "CAP1", "PSMD4", "CDC42", "VASP", "PAK2", "RHOA", "RAC1", "PSMB3", "PRKAR2A", "PRKACA", "CASC3", "PSMC1", "ELOB", "PAK1", "SRGAP1", "CLASP1", "PSMD1", "LHX4", "PSMD9", "PSMB5", "ETF1", "PSMA7", "PFN1", "UBC", "PPP3CB", "PSMB6", "ELOC", "PSME3", "PSMD7", "UBB", "PSMD13", "ABL2", "SLIT1", "RBX1", "PSMB4", "PSMD12", "MYO9B", "PSMB7")	48h_vs_preop_infection.free	0.0265526
REACTOME_RRNA_PROCESSING	0.972868	0.982961	0.078921	-0.187527	-0.801308	192	c("NAT10", "UTP25", "MTERF4", "PELP1", "RBM28", "DDX47", "NOL9", "EXOSC10", "NOL6", "DHX37", "BMS1", "RRP7A", "NOP14", "TFB1M", "TSR1", "HEATR1", "EMG1", "PDCD11", "PRORP", "NCL", "TEX10", "RPL3L", "RPS10", "NOP56", "UTP20", "GNL3", "KRR1", "RPS28", "RPL22", "RPS23", "ELAC2", "RPL23A", "RPS26", "RPL39L", "CSNK1E", "RPL37", "MRM1", "RPS27A", "NSUN4", "WDR43", "BUD23", "RPS6", "RPS25", "RPL19", "RP…	preop_Pneumonia_1_vs_0	0.00746355
KEGG_RIBOSOME	0.97956	0.988014	0.035542	0.19034	0.659796	81	c("UBA52", "RPS11", "FAU", "RPS9", "RPLP1", "MRPL13", "RPL21", "RPL41", "RPS12", "RPL30", "RPS15", "RPL36AL", "RPS2", "RPL15", "RPS13", "RPS27L", "RPL8", "RPL17", "RPLP0", "RPL35A", "RPL26L1", "RPSA", "RPL22L1", "RPL37A", "RPS5", "RPS15A", "RPL35", "RPL18A", "RPL27", "RPL7A", "RSL24D1", "RPL13", "RPL31", "RPL29", "RPL24", "RPL7", "RPL12", "RPL9", "RPL28", "RPL38", "RPS17", "RPS29", "RPLP2", "RPL4…	preop_Pneumonia_1_vs_0	0.00523693
REACTOME_THE_CITRIC_ACID_TCA_CYCLE_AND_RESPIRATORY_ELECTRON_TRANSPORT	0.979526	0.989688	0.0145143	0.211215	0.707769	164	c("LDHA", "SLC16A3", "SDHB", "RXRA", "ME1", "SDHC", "ME2", "UQCRFS1", "COX5B", "NDUFAF1", "NDUFB3", "PDK1", "COX6B1", "COX8A", "COX6A1", "NDUFB9", "SURF1", "NDUFB1", "ATP5F1E", "DLD", "ATP5PD", "UQCRC1", "SUCLG1", "NDUFAF7", "NDUFB6", "COQ10B", "SDHD", "MPC2", "UQCR10", "ATP5F1B", "NDUFA2", "NDUFS2")	48h_vs_preop_infection.free	0.00450166
KEGG_RIBOSOME	0.98494	0.98999	0.0655321	-0.18885	-0.680831	81	c("RPS17", "RPL22", "RPL3", "RPS10", "RPL10A", "RPS27L", "RPL23A", "RPLP2", "RPL14", "RPL18", "RPL13", "RPS18", "RPL13A", "RPS2", "RPL18A", "RPS19", "RPL26", "RPSA", "RPS5", "RPS28", "RPL5", "RPS27", "RPL36", "RPL7A", "RPS24", "RPL38", "RPL35", "RPS16", "RPL4", "RPL19", "RPL34", "RPS15", "RPL15", "RPS23", "RPS3", "RPL30", "RPL31", "RPS29", "RPL35A", "RPL32", "RPL7", "RPL17", "RPL29", "RPL3L", "RP…	48h_vs_preop_Pneumonia	0.00436916
REACTOME_THE_CITRIC_ACID_TCA_CYCLE_AND_RESPIRATORY_ELECTRON_TRANSPORT	0.994444	0.996719	0.0978773	-0.189864	-0.767024	164	c("COX11", "SCO1", "LDHB", "PDP2", "TRAP1", "LRPPRC", "NDUFV1", "NDUFS8", "IDH2", "PDK2", "DMAC2L", "COQ10A", "NDUFAF4", "NUBPL", "D2HGDH", "NDUFV3", "UCP3", "L2HGDH", "TMEM186", "ATP5MC1", "COX20", "SUCLG2", "COX6C", "ACAD9", "NDUFB2", "COX18", "IDH3A", "NDUFA9", "NDUFA13", "NDUFS3", "PDPR", "DLAT", "COX19", "NDUFAF6", "ATP5F1D", "ME3", "NDUFA7", "SDHA", "NDUFA12", "NDUFAB1", "COX16", "NDUFS7", …	2.6h_vs_preop_infection.free	0.00142737
WP_ELECTRON_TRANSPORT_CHAIN_OXPHOS_SYSTEM_IN_MITOCHONDRIA	0.99639	0.997528	0.0739901	-0.181343	-0.681651	94	c("COX11", "SCO1", "NDUFV1", "NDUFS8", "DMAC2L", "SLC25A4", "NDUFV3", "UCP3", "ATP5MC1", "COX6C", "NDUFB2", "NDUFA9", "NDUFS3", "ATP5F1D", "NDUFA7", "SDHA", "NDUFA12", "NDUFAB1", "NDUFS7", "ATP5MC2", "UCP2", "NDUFA10")	2.6h_vs_preop_infection.free	0.00107492
REACTOME_EUKARYOTIC_TRANSLATION_INITIATION	0.995549	0.997826	0.031998	0.174011	0.632694	111	c("EIF2S2", "UBA52", "EIF4EBP1", "EIF3J", "EIF4H", "EIF3I", "EIF5", "EIF3K", "RPS11", "EIF3B", "FAU", "EIF2S1", "RPS9")	preop_Pneumonia_1_vs_0	0.00094527
KEGG_REGULATION_OF_ACTIN_CYTOSKELETON	0.849034	0.998427	0.0297065	-0.23022	-0.813846	153	c("ITGA4", "VCL", "ITGA1", "ITGA2B", "TIAM2", "PAK1", "MYH9", "MYLK", "ITGAE", "SLC9A1", "ITGA10", "FGF8", "PTK2", "SSH2", "MYL5", "PIK3R1", "BRAF", "VAV2", "MYL9", "ITGB3", "VAV3", "DIAPH1", "MAPK1", "ITGB5", "ACTN3", "APC", "CFL2", "IQGAP2", "ITGA3", "ITGB8", "ITGAX", "ITGA2", "PDGFB", "FGFR2", "F2R", "PIKFYVE", "NCKAP1L")	2.6h_Pneumonia_1_vs_0	0.000683563
REACTOME_REGULATION_OF_EXPRESSION_OF_SLITS_AND_ROBOS	1	1	0.0180135	0.171549	0.584873	150	c("PSMD6", "PSMD4", "ETF1", "PSMB3", "PSMC1", "PSMD9", "LHX4", "CASC3", "ELOC", "ELOB", "PSMA7", "UBC", "PSMD7", "PSMD12", "PSMD1", "PSMB6", "PSMD13")	24h_vs_preop_infection.free	0
REACTOME_REGULATION_OF_EXPRESSION_OF_SLITS_AND_ROBOS	1	1	0.0128902	0.128634	0.429324	150	c("PSMD6", "PSMD4", "PSMB3", "CASC3", "PSMC1", "ELOB", "PSMD1", "LHX4", "PSMD9", "PSMB5", "ETF1", "PSMA7", "UBC", "PSMB6", "ELOC", "PSME3", "PSMD7", "UBB", "PSMD13", "SLIT1", "RBX1", "PSMB4", "PSMD12", "PSMB7", "ZSWIM8", "GSPT1", "UPF2", "RPS9")	48h_vs_preop_infection.free	0
REACTOME_RESPIRATORY_ELECTRON_TRANSPORT_ATP_SYNTHESIS_BY_CHEMIOSMOTIC_COUPLING_AND_HEAT_PRODUCTION_BY_UNCOUPLING_PROTEINS	1	1	0.0152836	0.180836	0.589574	121	c("SDHB", "SDHC", "UQCRFS1", "COX5B", "NDUFAF1", "NDUFB3", "COX6B1", "COX8A", "COX6A1", "NDUFB9", "SURF1", "NDUFB1", "ATP5F1E", "ATP5PD", "UQCRC1", "NDUFAF7", "NDUFB6", "COQ10B", "SDHD", "UQCR10", "ATP5F1B", "NDUFA2", "NDUFS2", "NDUFC2", "ATP5PB", "ATP5PF", "UQCR11", "COX7A2L", "NDUFAF3", "NDUFB7", "NDUFB10", "TIMMDC1", "ATP5MF", "ETFDH", "COX5A", "NDUFS1", "COX4I1", "MT-CO3", "SCO2")	48h_vs_preop_infection.free	0

## Sheet: top5_pahway.all.GOBP
pathway	pval	padj	log2err	ES	NES	size	leadingEdge	contrast	log10padj
GOBP_MYELOID_LEUKOCYTE_MEDIATED_IMMUNITY	1.49005e-72	5.10493e-69	2.22468	0.637442	3.19311	497	c("ACTR10", "LAMTOR2", "S100P", "CD63", "MMP8", "LAIR1", "C3AR1", "METTL7A", "MGST1", "CREG1", "TCN1", "CTSD", "GMFG", "RNASE2", "DYNLT1", "CST3", "HEXB", "HMOX1", "PSMD6", "MPO", "CAMP", "XRCC5", "FCER1G", "VNN1", "PSMB7", "PRDX6", "S100A9", "PSMD12", "PDAP1", "RAB27A", "CRISP3", "COMMD9", "BIN2", "SIGLEC14", "FTL", "SRP14", "ACAA1", "CSTB", "IDH1", "ANXA2", "GLIPR1", "S100A8", "CD53", "NPC2", "…	48h_Pneumonia_1_vs_0	68.292
GOBP_MYELOID_LEUKOCYTE_MEDIATED_IMMUNITY	3.17814e-66	1.08883e-62	2.1247	0.703762	2.77996	497	c("ITGAX", "ACAA1", "LTA4H", "GYG1", "S100A11", "IL4R", "ANPEP", "CTSD", "ADGRE2", "IMPDH1", "SERPINA1", "NFAM1", "LILRB3", "VNN1", "MGST1", "AMPD3", "MMP25", "S100A9", "ANXA3", "DNAJC3", "RAB3A", "PLAC8", "IRAK4", "PGM2", "PGAM1", "STXBP2", "FGR", "FCGR2A", "HPSE", "PRCP", "PYGL", "FCAR", "SLC11A1", "BIN2", "HK3", "RNASE2", "CD63", "PLEKHO2", "GMFG", "STOM", "IDH1", "ITGB2", "OSCAR", "TIMP2", "C…	48h_vs_preop_Pneumonia	61.963
GOBP_MYELOID_LEUKOCYTE_MEDIATED_IMMUNITY	1.65271e-64	5.66217e-61	2.09525	0.707644	2.57996	497	c("HK3", "MCEMP1", "RETN", "CR1", "CYSTM1", "SLC2A3", "ANXA3", "IL4R", "MAPK14", "SERPINB1", "FCER1G", "GYG1", "S100A9", "ACAA1", "FCAR", "S100A12", "CD55", "ARPC5", "GPR84", "MGAM", "GCA", "PYGL", "FGR", "AMPD3", "ITGAM", "CKAP4", "PRCP", "RNASE2", "ATP11B", "CD63", "C3AR1", "CAB39", "CCR2", "SIRPA", "IRAK4", "BRI3", "FCGR2A", "ALOX5", "RAB10", "VAPA", "ACP3", "ARL8A", "DOK3", "CBL", "LTA4H", "G…	24h_vs_preop_infection.free	60.247
GOBP_MYELOID_LEUKOCYTE_MEDIATED_IMMUNITY	6.90985e-61	2.36524e-57	2.03509	0.695592	2.46389	497	c("HK3", "CR1", "AMPD3", "MCEMP1", "SERPINB1", "RNASE2", "GPR84", "ACAA1", "GYG1", "SLC2A3", "C3AR1", "SLPI", "S100A9", "IL4R", "ANXA3", "MAPK14", "S100A12", "FCER1G", "CYSTM1", "ACP3", "ITGAM", "FGR", "PYGL", "RETN", "SIRPA", "IDH1", "LTA4H", "BST1", "ADGRE2", "FCGR2A", "ARPC5", "CBL", "RAB31", "CKAP4", "CD63", "IRAK4", "HSPA1B", "LRG1", "ALOX5", "PGAM1", "ITGAX", "HP", "PTPRJ", "PAFAH1B2", "IMP…	48h_vs_preop_infection.free	56.6261
GOBP_MYELOID_LEUKOCYTE_MEDIATED_IMMUNITY	5.71371e-59	1.95752e-55	2.00433	0.68261	2.72754	497	c("GYG1", "ITGAX", "IL4R", "PRCP", "FCAR", "ACAA1", "SLC11A1", "IMPDH1", "ANXA3", "SERPINA1", "CTSD", "S100A9", "MMP25", "LTA4H", "S100A11", "ANPEP", "BIN2", "IRAK4", "VNN1", "LILRB3", "CLEC4D", "ADGRE2", "FGR", "DNAJC3", "PYGL", "PGM2", "NFASC", "MGST1", "AMPD3", "HK3", "STOM", "IDH1", "NFAM1", "S100A12", "FCER1G", "GMFG", "FCGR2A", "OSCAR", "RAB3A", "DOK3", "C5AR1", "PLEKHO2", "PGAM1", "CD63", …	24h_vs_preop_Pneumonia	54.7083
GOBP_MYELOID_LEUKOCYTE_MEDIATED_IMMUNITY	8.66867e-47	2.96989e-43	1.78578	0.578275	2.82891	497	c("CTSD", "PNP", "CREG1", "LAIR1", "RNASE2", "FABP5", "IDH1", "ANXA2", "VAT1", "PSMD1", "CYB5R3", "SYNGR1", "S100P", "MGST1", "CEACAM6", "PRDX6", "SIGLEC5", "GPI", "RNASE3", "AGPAT2", "LAMTOR2", "MMP8", "DYNLL1", "FTL", "HEXB", "SIGLEC14", "PSMD7", "HMOX1", "PKM", "ELANE", "PRTN3", "PLAC8", "ALDH3B1", "AZU1", "S100A9", "ATP6V1D", "VNN1", "CD36", "TOLLIP", "CTSB", "CAMP", "PRAM1", "C3AR1", "CST3",…	24h_Pneumonia_1_vs_0	42.5273
GOBP_MYELOID_LEUKOCYTE_MEDIATED_IMMUNITY	6.83368e-46	2.34122e-42	1.7683	0.636064	2.63403	497	c("CEACAM1", "STOM", "GYG1", "FCAR", "CLEC4D", "IL4R", "ANXA3", "LRG1", "IRAK4", "VAPA", "RAB7A", "CD59", "RHOG", "VNN1", "TLR2", "TSPAN14", "LAT2", "RAB27A", "CXCR1", "S100A9", "DOK3", "FPR2", "ADGRG3", "FCGR2A", "RAB5C", "PGM1", "SLC11A1", "IMPDH1", "CD55", "CAP1", "CANT1", "CAB39", "ARL8A", "GM2A", "CXCR2", "SERPINB1", "CD53", "MMP25", "ALOX5", "XRCC5", "CXCL1", "CCR2", "GCA", "SDCBP", "PYGL",…	2.6h_vs_preop_Pneumonia	41.6306
GOBP_MYELOID_LEUKOCYTE_MEDIATED_IMMUNITY	6.57581e-45	2.25287e-41	1.74473	0.65792	2.4293	497	c("FCAR", "CD55", "CLEC5A", "GPR84", "PTX3", "IL4R", "SERPINB1", "STOM", "SLC2A3", "CLEC4D", "GYG1", "CD59", "CKAP4", "VAPA", "GCA", "FPR2", "ATP11B", "PSEN1", "HSPA1B", "CAB39", "TLR2", "MAPK14", "CR1", "SDCBP", "LRG1", "ATP11A", "CEACAM1", "ANXA3", "ADGRG3", "CRISP3", "FES", "RAB27A", "ARPC5", "HK3", "CD53", "QSOX1", "MCEMP1", "ITGAM", "TSPAN14", "CD58", "RETN", "IRAK4", "SLC11A1", "IQGAP1", "M…	2.6h_vs_preop_infection.free	40.6473
GOBP_MYELOID_LEUKOCYTE_MEDIATED_IMMUNITY	1.64028e-42	5.6196e-39	1.69659	0.619172	2.60895	497	c("CREG1", "PNP", "DYNLL1", "PRDX6", "LGALS3", "RETN", "CLEC4D", "TCN1", "CAMP", "BPI", "ERP44", "RNASE2", "CYB5R3", "PA2G4", "ANXA3", "PRTN3", "CTSB", "LCN2", "CCR2", "CD59", "DYNLT1", "HK3", "ATP6V0C", "SIGLEC14", "S100A12", "FCAR", "GCA", "CD36", "OLFM4", "RNASE3", "CTSH", "ARSB", "IDH1", "RAB6A", "HMOX1", "DEGS1", "GGH", "FUCA2", "STOM", "C3AR1", "ARPC5", "FTL", "COPB1", "TUBB4B", "CKAP4", "C…	preop_Pneumonia_1_vs_0	38.2503
GOBP_RIBONUCLEOPROTEIN_COMPLEX_BIOGENESIS	4.11769e-27	1.41072e-23	1.34993	0.511734	2.53425	412	c("C1QBP", "WDR18", "RPS27L", "RPL35A", "TRMT112", "RPL26L1", "DDX56", "IMP3", "UTP18", "GTF3A", "NIFK", "MPV17L2", "ERI1", "RPL35", "TSR3", "ABCE1", "EIF3I", "SNRPD1", "RPS24", "EBNA1BP2", "EIF3G", "RPS7", "RPLP0P6", "POP7", "EIF3K", "FTSJ3", "MRPL36", "RPL26", "RPSA", "NPM3", "NOL11", "MTREX", "BOP1", "PUF60", "UTP23", "NOL6", "HEATR3", "POP5", "PAK1IP1", "WDR77", "NOM1", "LSM4", "TAF9", "PRPF3…	2.6h_Pneumonia_1_vs_0	22.8506
GOBP_RIBOSOME_BIOGENESIS	2.63907e-25	4.52073e-22	1.30309	0.560034	2.65785	290	c("C1QBP", "WDR18", "RPS27L", "RPL35A", "TRMT112", "RPL26L1", "DDX56", "IMP3", "UTP18", "GTF3A", "NIFK", "MPV17L2", "ERI1", "RPL35", "TSR3", "ABCE1", "RPS24", "EBNA1BP2", "RPS7", "RPLP0P6", "POP7", "FTSJ3", "MRPL36", "RPL26", "RPSA", "NPM3", "NOL11", "MTREX", "BOP1", "UTP23", "NOL6", "HEATR3", "POP5", "PAK1IP1", "NOM1", "DDX49", "RPL27", "NHP2", "RPL7", "NOL10", "FASTKD2", "RPS21", "RPS2", "EXOSC…	2.6h_Pneumonia_1_vs_0	21.3448
GOBP_PROTEASOMAL_PROTEIN_CATABOLIC_PROCESS	2.51635e-24	4.3105e-21	1.27903	0.553066	2.30532	425	c("YOD1", "SIAH2", "IFI27", "PITHD1", "UBB", "ELOB", "FBXO9", "UBE2H", "CDC34", "GABARAPL2", "SKP1", "PSMF1", "UBE2S", "GID4", "ENC1", "NEDD4L", "RAD23A", "TOR1A", "PINK1", "PSMA1", "UBXN6", "GPX1", "RNF14", "DERL2", "ZNRF1", "UBQLN1", "AMFR", "RBX1", "FBXO39", "UBE2D3", "AURKB", "RNF187", "GID8", "UBE2J1", "DNAJB2", "PSME4", "PSMA6", "FBXO6", "SHARPIN", "SUMO1", "PSMB6", "TBL1XR1", "RCHY1", "SEC…	preop_Pneumonia_1_vs_0	20.3655
GOBP_TRANSLATIONAL_INITIATION	7.01278e-23	8.00859e-20	1.2379	0.630906	2.77581	173	c("RPL35A", "RPL34", "RPL41", "RPL23", "RPS3A", "RPL31", "RPL9", "RPL21", "RPL35", "ABCE1", "EIF3I", "RPS24", "EIF3G", "RPS7", "EIF1B", "TMED2", "RPS18", "EIF3K", "RPL30", "PAIP1", "RPL26", "RPSA", "PPP1CA", "RPL15", "EIF2B5", "CSDE1", "EIF2B3", "RPL27", "EIF2S2", "RPL7", "RPS21", "RPS20", "RPS2", "RPLP0", "RPS3", "EIF4E3", "RPL4", "RPLP1", "EIF3E", "RPS29", "RPS15", "RPL24", "EIF4E2", "RPL8", "C…	2.6h_Pneumonia_1_vs_0	19.0964
GOBP_PROTEIN_TARGETING	6.64785e-22	5.69388e-19	1.21254	0.492733	2.40574	385	c("AMACR", "DECR2", "SRPRB", "ROMO1", "UBL5", "TIMM8B", "RPL35A", "ARL6", "GET3", "RPL34", "RPL41", "TOMM22", "GSTK1", "BNIP3L", "RPL23", "HAX1", "FIS1", "RPS3A", "UBB", "DNAJC19", "RPL31", "ATP5IF1", "RPL9", "TIMM23", "RPL21", "RPL35", "GABARAP", "SRP72", "ECI2", "RPS24", "RPS7", "SSR3", "RPS18", "RPL30", "TOMM7", "SEC61B", "CIB1", "RPL26", "RPSA", "M6PR", "RPL15", "SSR2", "ZDHHC21", "SRP9", "CD…	2.6h_Pneumonia_1_vs_0	18.2446
GOBP_NCRNA_METABOLIC_PROCESS	1.01552e-21	1.73959e-18	1.20398	-0.492952	-2.17151	448	c("USP36", "RBFA", "SMAD3", "NOL9", "PNPT1", "IARS1", "EARS2", "NOL6", "EXOSC8", "SLFN13", "EXOSC2", "MTERF4", "UTP4", "TARBP1", "DGCR8", "CPSF4", "HEATR1", "BMS1", "NOP58", "AARS2", "LARS1", "REXO4", "PDCD11", "MDN1", "UTP6", "ELP2", "DROSHA", "WDR75", "TEX10", "NOLC1", "TARS3", "XPO5", "DIS3L", "NVL", "METTL8", "DDX18", "TSEN54", "MYBL1", "RPUSD2", "WDR4", "URB1", "NSUN5P1", "GEMIN4", "OSGEPL1"…	48h_vs_preop_Pneumonia	17.7596
GOBP_NCRNA_METABOLIC_PROCESS	1.58471e-21	2.71461e-18	1.20398	-0.482557	-2.18666	448	c("OSGEP", "EXOSC5", "TRIT1", "EXOSC2", "IMP3", "TRMT1", "DIS3L", "POP5", "SMAD3", "DDX51", "NOB1", "TRMT61A", "DDX54", "NSUN5P2", "MRM1", "UTP6", "NOL9", "ELP2", "ERI3", "NSUN5P1", "TDRKH", "IARS1", "PDCD11", "CDK5RAP1", "NOL6", "NAT10", "PUS1", "NOP56", "PELP1", "QTRT1", "DHX37", "NVL", "METTL8", "TRMU", "METTL2A", "WDR74", "TARBP2", "EARS2", "LARS1", "AARSD1", "NOP53", "EPRS1", "USP36", "RRP8"…	2.6h_vs_preop_infection.free	17.5663
GOBP_NCRNA_PROCESSING	1.26508e-20	1.44473e-17	1.17789	-0.519144	-2.28676	366	c("USP36", "RBFA", "SMAD3", "NOL9", "NOL6", "EXOSC8", "EXOSC2", "MTERF4", "UTP4", "TARBP1", "DGCR8", "CPSF4", "HEATR1", "BMS1", "NOP58", "AARS2", "REXO4", "PDCD11", "MDN1", "UTP6", "ELP2", "DROSHA", "WDR75", "TEX10", "NOLC1", "NVL", "METTL8", "DDX18", "TSEN54", "RPUSD2", "WDR4", "URB1", "NSUN5P1", "GEMIN4", "OSGEPL1", "MRM1", "WBP11", "EXOSC7", "NOP14", "RRP1B", "EXOSC6", "NAT10", "DDX56", "DDX51…	48h_vs_preop_Pneumonia	16.8402
GOBP_RIBOSOME_BIOGENESIS	1.03552e-20	1.77228e-17	1.17789	-0.500574	-2.34749	290	c("NVL", "GEMIN4", "EXOSC10", "BMS1", "DDX54", "UTP25", "USP36", "UTP4", "DDX56", "WBP11", "ERI3", "LTO1", "NOM1", "NOL9", "EXOSC2", "EXOSC8", "EXOSC6", "MTERF4", "TRMT61B", "TEX10", "FASTKD2", "NAT10", "DDX51", "NOB1", "WDR46", "MRPS2", "PPAN", "DHX30", "MYBBP1A", "MRM1", "NOP14", "NUP88", "EFL1", "SDAD1", "WDR74", "NOP56", "ZNHIT6", "RRP1B", "DDX18", "RPUSD2", "UTP6", "BOP1", "PDCD11", "LYAR", …	48h_vs_preop_infection.free	16.7515
GOBP_GENERATION_OF_PRECURSOR_METABOLITES_AND_ENERGY	7.33625e-20	5.0268e-17	1.15122	0.460051	2.32222	422	c("ATP5F1E", "STOML2", "STBD1", "CYC1", "UQCR11", "ATP5F1B", "COX7C", "NDUFA4", "SDHB", "NDUFB5", "ATP5F1C", "COX6A1", "COX7A2", "UQCRQ", "PHB2", "ATP5IF1", "BLOC1S1", "COX5B", "GYG1", "CHCHD10", "NDUFB7", "ATP5PF", "DMAC2L", "ME2", "COX8A", "MDH1", "ATP5MF", "ATP5PB", "COX6B1", "NDUFB3", "FAHD1", "ETFDH", "PPP1CA", "AKR1B1", "JMJD8", "NDUFB10", "ATP5F1D", "AVPR1A", "MDH2", "COX7A2L", "H6PD", "NU…	2.6h_Pneumonia_1_vs_0	16.2987
GOBP_NCRNA_PROCESSING	7.37019e-20	8.40938e-17	1.15122	-0.462491	-2.24177	366	c("NVL", "METTL8", "GEMIN4", "EXOSC10", "TRMT10B", "BMS1", "DDX54", "UTP25", "TSEN54", "USP36", "UTP4", "DDX56", "WBP11", "ELAC2", "ERI3", "NOL9", "TOE1", "EXOSC2", "EXOSC8", "METTL2A", "EXOSC6", "MTERF4", "PUS1", "TRMT61B", "TEX10", "SMAD3", "NAT10", "DDX51", "NOB1", "WDR46", "ELP2", "MRM1", "NOP14", "METTL3", "TARBP1", "WDR74", "GTPBP3", "NOP56", "AARS2", "ZNHIT6", "RRP1B", "CDKAL1", "DDX18", "…	48h_vs_preop_infection.free	16.0752
GOBP_OXIDATIVE_PHOSPHORYLATION	8.4098e-20	1.4406e-16	1.15122	0.640656	2.81273	130	c("NDUFAF1", "COX6B1", "NDUFB4", "NDUFB9", "UQCR10", "GHITM", "NDUFA2", "ATP5MG", "NDUFB6", "ATP5PB", "NDUFB10", "NDUFA4", "COX5B", "COX6A1", "ATP5F1B", "SDHC", "CYC1", "UQCRFS1", "COX4I1", "ATP5F1E", "COX8A", "DLD", "NDUFB3", "NDUFB7", "UQCRQ", "NDUFB1", "UQCR11", "COX7A2L", "PINK1", "CHCHD2", "ATP5MC2", "ISCU", "ANTKMT", "UQCRC2", "SURF1", "COX6B2", "NDUFS1", "NDUFS3", "NDUFC2", "DGUOK", "PARK7…	48h_Pneumonia_1_vs_0	15.8415
GOBP_NCRNA_PROCESSING	2.23337e-19	2.55051e-16	1.13309	-0.497361	-2.20399	366	c("OSGEP", "EXOSC5", "TRIT1", "EXOSC2", "IMP3", "TRMT1", "POP5", "SMAD3", "DDX51", "NOB1", "TRMT61A", "DDX54", "NSUN5P2", "MRM1", "UTP6", "NOL9", "ELP2", "ERI3", "NSUN5P1", "PDCD11", "CDK5RAP1", "NOL6", "NAT10", "PUS1", "NOP56", "PELP1", "QTRT1", "DHX37", "NVL", "METTL8", "TRMU", "METTL2A", "WDR74", "TARBP2", "NOP53", "USP36", "RRP8", "GTPBP3", "TSEN54", "BMS1", "ANKRD16", "TSEN2", "UTP25", "NOL1…	2.6h_vs_preop_infection.free	15.5934
GOBP_RIBOSOME_BIOGENESIS	5.18568e-19	4.44154e-16	1.12391	-0.531913	-2.32425	290	c("EXOSC5", "EXOSC2", "IMP3", "POP5", "DDX51", "NOB1", "DDX54", "NSUN5P2", "MRM1", "UTP6", "NOL9", "ERI3", "NSUN5P1", "DDX28", "MYBBP1A", "NOM1", "PDCD11", "NOL6", "NLE1", "NAT10", "NOP56", "PELP1", "DHX37", "NVL", "WDR74", "NOP53", "USP36", "RRP8", "PWP1", "BMS1", "PPAN", "UTP25", "NOL11", "SHQ1", "NOP14", "TEX10", "TFB1M", "EXOSC6", "RPUSD2", "WDR18", "RPS19", "SDAD1", "BUD23", "RSL1D1", "METTL…	2.6h_vs_preop_infection.free	15.3525
GOBP_OXIDATIVE_PHOSPHORYLATION	6.42341e-19	1.10033e-15	1.12391	0.646541	2.70975	130	c("ATP5F1B", "NDUFA2", "UQCR11", "NDUFAF1", "ATP5F1E", "COX6B1", "GHITM", "UQCR10", "COX7A2L", "COX5A", "ISCU", "NDUFA4", "NDUFB2", "UQCRQ", "STOML2", "PINK1", "COX4I1", "UQCRC1", "NDUFV3", "ATP5PB", "ATP5MF", "NDUFB9", "COX6A1", "COX5B", "NDUFS8", "NDUFS3", "COX6B2", "NDUFB7", "ATP5MG", "NDUFS6", "NDUFB1", "NDUFB10", "CCNB1", "ATP5F1A", "UQCRFS1", "UQCRC2", "AK4", "SDHC", "PARK7", "NDUFC1", "NDU…	24h_Pneumonia_1_vs_0	14.9585
GOBP_OXIDATIVE_PHOSPHORYLATION	6.35506e-18	1.97931e-15	1.09593	0.639127	2.70447	130	c("ATP5F1E", "STOML2", "CYC1", "UQCR11", "ATP5F1B", "COX7C", "NDUFA4", "NDUFB5", "ATP5F1C", "COX6A1", "COX7A2", "UQCRQ", "COX5B", "CHCHD10", "NDUFB7", "ATP5PF", "DMAC2L", "COX8A", "ATP5MF", "ATP5PB", "COX6B1", "NDUFB3", "NDUFB10", "ATP5F1D", "COX7A2L", "DNAJC30", "CHCHD2", "NDUFV3", "COX5A", "NDUFS4", "ATP5MC1", "NDUFAB1", "UQCRC1", "UQCR10", "NDUFS8", "NDUFB2", "NDUFA12", "ATP5MC2", "NDUFV1", "S…	2.6h_Pneumonia_1_vs_0	14.7035
GOBP_RIBONUCLEOPROTEIN_COMPLEX_BIOGENESIS	3.75656e-18	3.21468e-15	1.09593	-0.421122	-2.05139	413	c("NVL", "GEMIN4", "EXOSC10", "LUC7L", "BMS1", "DDX54", "UTP25", "USP36", "UTP4", "DDX56", "WBP11", "ERI3", "LTO1", "NOM1", "NOL9", "EXOSC2", "EXOSC8", "EXOSC6", "MTERF4", "TRMT61B", "TEX10", "FASTKD2", "WDR77", "NAT10", "DDX51", "NOB1", "WDR46", "MRPS2", "PPAN", "DHX30", "MYBBP1A", "MRM1", "NOP14", "SRSF5", "NUP88", "EFL1", "SDAD1", "WDR74", "NOP56", "ZNHIT6", "RRP1B", "DDX18", "EIF2D", "RPUSD2"…	48h_vs_preop_infection.free	14.4929
GOBP_PROCESS_UTILIZING_AUTOPHAGIC_MECHANISM	4.70057e-18	3.22083e-15	1.09593	0.540375	1.9914	467	c("HIF1A", "HGF", "SPTLC2", "VPS35", "RAB43", "ABL2", "TBC1D14", "LGALS8", "RAB1A", "RAB19", "PLK3", "UBXN2B", "MAP1LC3B", "SESN2", "SH3GLB1", "YOD1", "PSEN1", "RALB", "BECN1", "RAB5A", "ATP6V1C1", "LAMTOR5", "WDFY3", "GRAMD1A", "IFI16", "TSG101", "QSOX1", "MTMR3", "STAT3", "DRAM1", "RUBCNL", "CLTC", "SPTLC1", "GNAI3", "ATF6", "ATG9A", "SEC16A", "STX12", "IFT20", "ROCK1", "PRKAB1", "ATG4D", "SBF2…	2.6h_vs_preop_infection.free	14.492
GOBP_NCRNA_METABOLIC_PROCESS	5.55871e-18	6.34804e-15	1.09593	-0.439187	-2.03863	448	c("NVL", "SLFN13", "TSEN54", "NOL9", "TRMT10B", "EXOSC10", "MYBL1", "USP36", "SMAD3", "DROSHA", "EXOSC2", "BMS1", "TUT1", "GTPBP3", "METTL8", "NAT10", "ELP2", "ELAC2", "DDX51", "NOP14", "CDK5RAP1", "XPO5", "PUS1", "TRMT61B", "PDCD11", "CDKAL1", "DDX54", "DIS3L", "TYW1", "IARS1", "WDR74", "DDX56", "QTRT1", "NSUN5P2", "NOP56", "AARS1", "TSEN2", "PELP1", "KRI1", "METTL3", "EXOSC8", "MRM1", "ZNHIT6",…	24h_vs_preop_infection.free	14.1974
GOBP_NCRNA_PROCESSING	4.56486e-18	6.34804e-15	1.09593	-0.464209	-2.1281	366	c("NVL", "TSEN54", "NOL9", "TRMT10B", "EXOSC10", "USP36", "SMAD3", "DROSHA", "EXOSC2", "BMS1", "TUT1", "GTPBP3", "METTL8", "NAT10", "ELP2", "ELAC2", "DDX51", "NOP14", "CDK5RAP1", "PUS1", "TRMT61B", "PDCD11", "CDKAL1", "DDX54", "TYW1", "WDR74", "DDX56", "QTRT1", "NSUN5P2", "NOP56", "AARS1", "TSEN2", "PELP1", "KRI1", "METTL3", "EXOSC8", "MRM1", "ZNHIT6", "TARBP1", "AARS2", "EXOSC6", "RRP1B", "UTP6"…	24h_vs_preop_infection.free	14.1974
GOBP_ATP_SYNTHESIS_COUPLED_ELECTRON_TRANSPORT	1.56145e-17	1.78317e-14	1.07687	0.687636	2.80733	91	c("NDUFAF1", "COX6B1", "NDUFB4", "NDUFB9", "UQCR10", "GHITM", "NDUFA2", "NDUFB6", "NDUFB10", "NDUFA4", "COX5B", "COX6A1", "SDHC", "CYC1", "UQCRFS1", "COX4I1", "COX8A", "DLD", "NDUFB3", "NDUFB7", "UQCRQ", "NDUFB1", "UQCR11", "COX7A2L", "PINK1", "CHCHD2", "ISCU", "UQCRC2", "NDUFS1", "NDUFS3", "NDUFC2", "DGUOK", "PARK7", "COX5A", "NDUFAB1", "NDUFA6", "UQCRC1", "CDK1", "UQCC3", "NDUFB5", "BID", "CCNB…	48h_Pneumonia_1_vs_0	13.7488
GOBP_PROCESS_UTILIZING_AUTOPHAGIC_MECHANISM	3.16549e-17	2.71124e-14	1.06721	0.397678	1.97142	467	c("LAMTOR5", "VPS25", "CDC37", "RRAGA", "LAMTOR2", "TMEM59", "WIPI1", "TSG101", "SCFD1", "AUP1", "HMOX1", "GABARAPL2", "BAD", "S100A9", "ATP6V0E1", "SNAPIN", "MAP1LC3B", "MTDH", "S100A8", "SNX6", "GAPDH", "HGF", "CDK5", "PRKAG1", "ATP6V1E1", "LAMTOR4", "CAPNS1", "RRAGC", "DRAM1", "RNF41", "CHMP2A", "CHMP4B", "RAB19", "RGS19", "VPS37B", "TMEM208", "CASP3", "CASP1", "SEC22B", "SH3GLB1", "VPS26A", "…	48h_Pneumonia_1_vs_0	13.5668
GOBP_NCRNA_PROCESSING	1.27291e-16	2.90733e-14	1.04763	0.449754	2.18288	366	c("WDR18", "C9orf64", "RPL35A", "TRMT112", "DDX56", "IMP3", "UTP18", "FAM98B", "NIFK", "ERI1", "RPL35", "CTU2", "TSR3", "RPS24", "EBNA1BP2", "RPS7", "POP7", "FTSJ3", "RPL26", "NPM3", "NOL11", "MTREX", "GRSF1", "BOP1", "DUS1L", "KARS1", "CTU1", "UTP23", "NOL6", "PUS3", "SARS1", "POP5", "DPH3", "DDX49", "RPL27", "NHP2", "RPL7", "NOL10", "RPS21", "RPS2", "EXOSC5", "WDR46", "NOB1", "RPL7L1", "IMP4", …	2.6h_Pneumonia_1_vs_0	13.5365
GOBP_NCRNA_METABOLIC_PROCESS	1.44511e-16	3.09434e-14	1.04763	0.426004	2.09576	448	c("WDR18", "TRIR", "C9orf64", "RPL35A", "TRMT112", "DDX56", "IMP3", "UTP18", "FAM98B", "GATB", "NIFK", "AIMP2", "ERI1", "RPL35", "CTU2", "TSR3", "RPS24", "EBNA1BP2", "RPS7", "POP7", "FTSJ3", "RPL26", "NPM3", "NOL11", "MTREX", "GRSF1", "BOP1", "DUS1L", "ZC3H12A", "KARS1", "CTU1", "UTP23", "NOL6", "PUS3", "SARS1", "POP5", "DPH3", "DDX49", "RARS1", "RPL27", "NHP2", "RPL7", "NOL10", "RPS21", "RPS2", …	2.6h_Pneumonia_1_vs_0	13.5094
GOBP_NCRNA_PROCESSING	2.27912e-17	3.90413e-14	1.07687	-0.48844	-2.13084	366	c("SMAD3", "USP36", "INTS14", "TARBP1", "UTP6", "TEX10", "NOL9", "METTL8", "NOL6", "EXOSC2", "DIMT1", "CDK5RAP1", "NOP58", "QTRT1", "MTERF4", "DGCR8", "ELP2", "EXOSC8", "RBFA", "AARS2", "EXOSC9", "WDR4", "UTP20", "ELP1", "NVL", "NAF1", "METTL3", "IMP3", "TSEN54", "FAM98B", "HEATR1", "REXO4", "PDCD11", "PUS7", "NOLC1", "UTP4", "TSEN15", "DROSHA", "RRP9", "BMS1", "RRP1B", "NSUN2", "METTL2A", "DDX18…	24h_vs_preop_Pneumonia	13.4085
GOBP_RIBOSOME_BIOGENESIS	6.23255e-17	5.33818e-14	1.05746	-0.521465	-2.23564	290	c("USP36", "NUP88", "RBFA", "DDX31", "NOL9", "NOL6", "EXOSC8", "EXOSC2", "MTERF4", "UTP4", "HEATR1", "BMS1", "NOP58", "REXO4", "PDCD11", "MDN1", "UTP6", "LSG1", "DROSHA", "WDR75", "TEX10", "NOLC1", "NOM1", "NVL", "DDX18", "RPUSD2", "URB1", "NSUN5P1", "ABCE1", "GEMIN4", "MRM1", "WBP11", "EXOSC7", "NOP14", "RRP1B", "EXOSC6", "NAT10", "DDX56", "DDX51", "NOP56", "TSR1", "ZCCHC4", "UTP20", "UTP25", "S…	48h_vs_preop_Pneumonia	13.2726
GOBP_PROCESS_UTILIZING_AUTOPHAGIC_MECHANISM	9.37651e-17	1.6062e-13	1.05746	0.497731	2.05248	467	c("WDFY3", "LGALS8", "MAP1LC3B", "PLK3", "ATF6", "RAB7A", "RALB", "HIF1A", "S100A9", "RAB43", "UBXN2B", "SH3GLB1", "SEC22B", "BECN1", "NRBF2", "TSG101", "RAB5A", "GABARAPL1", "TLK2", "TBC1D14", "RAB19", "TMEM59", "KAT5", "STAT3", "SPTLC2", "ATP6V1C1", "EPG5", "ATP6V0B", "ATG4D", "GNAI3", "RB1CC1", "LAMTOR5", "GRAMD1A", "IFI16", "CHMP2A", "PSEN1", "RAB1A", "MTMR3", "TECPR2", "ATP6V0E1", "IFT20", "…	2.6h_vs_preop_Pneumonia	12.7942
GOBP_REGULATION_OF_VESICLE_MEDIATED_TRANSPORT	3.09542e-16	1.8358e-13	1.0377	0.550783	1.93453	376	c("IL1B", "PPARG", "IL4R", "FCER1G", "ITGAM", "FGR", "SIRPA", "LRPAP1", "ADGRE2", "CBL", "RAB31", "CD63", "MICAL1", "PTPRJ", "DYSF", "MCTP1", "NCKAP1L", "FLOT1", "GSK3B", "PIK3CB", "CD36", "ITGB2", "NUMB", "SNX3", "HCK", "MAPK1", "PLCG2", "RAB10", "CD177", "DENND10", "PLD1", "RAB3A", "PPP3CA", "PRKCB", "CCR2", "RAB27A", "CD300LF", "LYN", "PICALM", "PPT1", "STXBP2", "RAB11A", "PTEN", "SYK", "CDC42…	48h_vs_preop_infection.free	12.7362
GOBP_RESPONSE_TO_WOUNDING	3.75419e-16	1.8358e-13	1.0377	0.530683	1.87655	450	c("ADM", "TSPO", "EXT1", "HHEX", "NOL3", "F5", "FCER1G", "KREMEN1", "ST3GAL4", "GNAQ", "PHF21A", "SIGLEC10", "NFE2L2", "MICAL1", "ARHGAP24", "ALOX5", "LGALS1", "SERPINB2", "DYSF", "CLIC1", "NOTCH2", "UBASH3B", "SERPINA1", "MAFG", "CD44", "ZFP36", "VAV3", "PIK3CB", "S100A8", "CD36", "CD59", "LYVE1", "MAPK1", "PLCG2", "PRKCD", "CD177", "CFLAR", "MYL12A", "ZFP36L1", "ADAM17", "H3-3B", "RAB3A", "PPP3…	48h_vs_preop_infection.free	12.7362
GOBP_PHAGOCYTOSIS	2.75594e-16	1.90302e-13	1.0377	0.572822	2.04697	311	c("ANXA3", "PPARG", "FCER1G", "MYO7A", "ARPC5", "MYD88", "PTEN", "FGR", "ITGAM", "VAV3", "IL1B", "PLSCR1", "SIRPA", "FCGR2A", "SNX3", "RAB31", "DYSF", "SLC11A1", "JMJD6", "MYO10", "HCK", "RAB27A", "CDC42", "MAPK1", "ARPC3", "PTPRJ", "MERTK", "FPR2", "BIN2", "TLR2", "ARPC2", "LYN", "TLR4", "PIK3CB", "PRKCD", "CD14", "NCF4", "ICAM5", "ACTR3", "NCF2", "ACTR2", "GRB2", "CDC42SE1", "PTPRC", "FCGR1A", …	24h_vs_preop_infection.free	12.7206
GOBP_RIBOSOME_BIOGENESIS	2.77731e-16	1.90302e-13	1.0377	-0.488736	-2.21777	290	c("NVL", "NOL9", "EXOSC10", "USP36", "MRPS2", "DROSHA", "EXOSC2", "BMS1", "NOM1", "PPAN", "NAT10", "DDX51", "NOP14", "TRMT61B", "PDCD11", "LTO1", "DDX54", "WDR74", "DHX30", "DDX56", "NSUN5P2", "NOP56", "PELP1", "KRI1", "MYBBP1A", "EXOSC8", "MRM1", "ZNHIT6", "EXOSC6", "RRP1B", "UTP6", "DHX37", "IMP3", "UTP4", "NOB1", "NSUN5P1", "FASTKD2", "BUD23", "METTL17", "EFL1", "MTERF4", "NUP88", "RPUSD3", "P…	24h_vs_preop_infection.free	12.7206
GOBP_REGULATION_OF_VESICLE_MEDIATED_TRANSPORT	2.83892e-16	1.94523e-13	1.0377	0.532224	2.07437	376	c("CLU", "IL4R", "MICAL1", "ADGRE2", "LRPAP1", "MCTP1", "PRKCB", "PLCG2", "PPARG", "RAB3A", "STXBP2", "FGR", "IL1B", "SLC11A1", "GSK3B", "CD63", "ITGB2", "FCER1G", "CDK5", "MAPK3", "PYCARD", "NCKAP1L", "PTAFR", "PPP3CA", "FLOT1", "RAB31", "DENND10", "EHD1", "CHMP3", "RAB10", "PIK3CB", "CSK", "RAB11A", "SIRPB1", "ITGAM", "UNC13D", "CD36", "TRIM9", "PTPRJ", "RAB7A", "RAB27A", "RIN3", "CYBA", "ARRB2…	48h_vs_preop_Pneumonia	12.711
GOBP_RESPONSE_TO_VIRUS	1.8034e-16	2.05949e-13	1.04763	0.558928	2.24912	278	c("BNIP3L", "IFI27", "RIOK3", "SELENOK", "HYAL3", "IFIT1B", "PLSCR1", "RNASE2", "LAMTOR5", "FOSL1", "IFI44L", "IFITM1", "BCL2L1", "TRIM22", "EIF2AK2", "OAS1", "IFIT1", "IFI16", "MLKL", "IFI6", "ODC1", "RSAD2", "NMI", "HIF1A", "IRF7", "RTP4", "ISG15", "IFIT3", "PARP9", "CCT5", "IFIT5", "IL27", "NT5C3A", "LGALS8", "ARF1", "ZMPSTE24", "HERC5", "OAS2", "IRF5", "IFNGR1", "ZC3HAV1", "BIRC2", "DDX21", "…	preop_Pneumonia_1_vs_0	12.6862
GOBP_ELECTRON_TRANSPORT_CHAIN	5.319e-16	3.03715e-13	1.02767	0.566582	2.53056	149	c("NDUFAF1", "COX6B1", "NCF1", "NDUFB4", "NDUFB9", "UQCR10", "GHITM", "NDUFA2", "GSR", "NDUFB6", "NDUFB10", "ME2", "NDUFA4", "COX5B", "COX6A1", "NQO2", "SDHC", "CYC1", "UQCRFS1", "COX4I1", "COX8A", "DEGS1", "DLD", "NDUFB3", "GLRX", "NDUFB7", "UQCRQ", "NDUFB1", "UQCR11", "COX7A2L", "PINK1", "NCF2", "CHCHD2", "CYBA", "ISCU", "ETFA", "UQCRC2", "SURF1", "NDUFS1", "ALDH4A1", "NDUFS3", "NDUFC2", "DGUOK…	48h_Pneumonia_1_vs_0	12.5175
GOBP_PROTEASOMAL_PROTEIN_CATABOLIC_PROCESS	4.49085e-16	3.03715e-13	1.02767	0.40903	2.02766	425	c("ELOB", "PSMC1", "ANAPC15", "PSMA7", "AUP1", "RCHY1", "PSMD6", "SUMO1", "SEC61B", "PSMB6", "PSMB7", "GABARAPL2", "PSMD4", "PSMD12", "SUMO2", "PSMD9", "JKAMP", "BFAR", "DERL2", "UFD1", "PSMA1", "PSMB1", "PSMC2", "RNF144B", "SGTB", "DMAC2", "ERLIN1", "PSMD7", "CEBPA", "RNF41", "SKP1", "FBXL5", "PSMB3", "PSMB2", "PSMB4", "TMUB2", "FBXW5", "EDEM2", "ANAPC16", "FBXO6", "DDIT3", "SDCBP", "ENC1", "NED…	48h_Pneumonia_1_vs_0	12.5175
GOBP_NCRNA_METABOLIC_PROCESS	2.81957e-16	3.21995e-13	1.0377	-0.452701	-2.01033	448	c("SMAD3", "USP36", "PNPT1", "INTS14", "IARS1", "TARBP1", "UTP6", "TARS3", "EARS2", "TEX10", "SLFN13", "NOL9", "METTL8", "NOL6", "EXOSC2", "DIMT1", "CDK5RAP1", "NOP58", "QTRT1", "MTERF4", "DGCR8", "ELP2", "EXOSC8", "RBFA", "AARS2", "MYBL1", "EXOSC9", "WDR4", "UTP20", "ELP1", "NVL", "NAF1", "METTL3", "IMP3", "TSEN54", "FAM98B", "DIS3L", "HEATR1", "REXO4", "PDCD11", "PUS7", "SARS2", "NOLC1", "UTP4"…	24h_vs_preop_Pneumonia	12.4922
GOBP_REGULATION_OF_VESICLE_MEDIATED_TRANSPORT	6.30462e-16	3.59994e-13	1.02767	0.548993	1.9783	376	c("IL4R", "PPARG", "FCER1G", "ACSL3", "PTEN", "FGR", "ITGAM", "IL1B", "PLSCR1", "CD63", "CCR2", "SIRPA", "RAB10", "FLOT1", "CBL", "SNX3", "RAB31", "DYSF", "SLC11A1", "NUMB", "HCK", "RAB27A", "GSK3B", "CDC42", "SDCBP", "TRIM9", "MAPK1", "MICAL1", "PTPRJ", "PICALM", "DENND10", "MERTK", "PACSIN2", "FPR2", "TLR2", "LYN", "PIK3CB", "CD14", "DNAJC5", "MCTP1", "CD177", "PPP3CA", "LRPAP1", "ADGRE2", "PTP…	24h_vs_preop_infection.free	12.4437
GOBP_RIBONUCLEOPROTEIN_COMPLEX_BIOGENESIS	8.96996e-16	4.39015e-13	1.01754	-0.446412	-2.01104	413	c("EXOSC5", "PRMT7", "EXOSC2", "IMP3", "GEMIN6", "POP5", "DDX51", "NOB1", "WDR77", "LSM4", "DDX54", "NSUN5P2", "MRM1", "UTP6", "NOL9", "ERI3", "NSUN5P1", "DDX28", "MYBBP1A", "NOM1", "PDCD11", "NOL6", "NLE1", "NAT10", "NOP56", "PELP1", "DHX37", "NVL", "WDR74", "TARBP2", "NOP53", "USP36", "RRP8", "PWP1", "BMS1", "PPAN", "POLR2D", "UTP25", "NOL11", "SHQ1", "NOP14", "TEX10", "TFB1M", "EXOSC6", "GEMIN…	2.6h_vs_preop_infection.free	12.3575
GOBP_ATP_SYNTHESIS_COUPLED_ELECTRON_TRANSPORT	7.40328e-16	7.25881e-13	1.02767	0.690841	2.74584	91	c("NDUFA2", "UQCR11", "NDUFAF1", "COX6B1", "GHITM", "UQCR10", "COX7A2L", "COX5A", "ISCU", "NDUFA4", "NDUFB2", "UQCRQ", "PINK1", "COX4I1", "UQCRC1", "NDUFV3", "NDUFB9", "COX6A1", "COX5B", "NDUFS8", "NDUFS3", "NDUFB7", "NDUFS6", "NDUFB1", "NDUFB10", "CCNB1", "UQCRFS1", "UQCRC2", "SDHC", "PARK7", "NDUFC1", "NDUFB5", "SNCA", "COX8A", "NDUFA6", "NDUFA12", "NDUFB8", "CHCHD2", "UQCRH", "NDUFS7", "NDUFB4…	24h_Pneumonia_1_vs_0	12.1391
GOBP_GENERATION_OF_PRECURSOR_METABOLITES_AND_ENERGY	8.47497e-16	7.25881e-13	1.02767	0.42813	2.05149	422	c("BPGM", "CISD1", "ETFB", "ATP5F1B", "ALDH4A1", "IDH1", "ENO1", "NDUFA2", "UQCR11", "SUCLG1", "NDUFAF1", "FAHD1", "RPIA", "GPI", "GAPDH", "FECH", "ATP5F1E", "COX6B1", "GHITM", "HK1", "UQCR10", "NUP37", "ETFA", "PKM", "COX7A2L", "COX5A", "ISCU", "NDUFA4", "LDHA", "NQO2", "GNPDA1", "TPI1", "NDUFB2", "HK3", "UQCRQ", "GSR", "STOML2", "PINK1", "COX4I1", "MDH1", "P2RX7", "UQCRC1", "NDUFV3", "PGAM1", "…	24h_Pneumonia_1_vs_0	12.1391
GOBP_VESICLE_ORGANIZATION	2.18766e-15	8.32769e-13	1.00732	0.580873	2.08272	289	c("SORT1", "ARFGAP3", "RAB1A", "CD59", "AP1G1", "CSNK1D", "VAPA", "TFG", "VAMP3", "RAB20", "PAFAH1B1", "SDCBP", "SDC4", "TSG101", "RAB27A", "PEF1", "RUBCNL", "ZEB2", "F5", "GNAI3", "DTNBP1", "RAB32", "GORASP1", "SEC16A", "STX12", "SEC24B", "SEC23B", "CHP1", "RAB7A", "VAV3", "FAM160A2", "PPP6C", "CHMP2B", "SNAPIN", "AREG", "TGFA", "STX11", "EPS15", "STX16", "SNX3", "RAB5B", "PICALM", "IST1", "SEC2…	2.6h_vs_preop_infection.free	12.0795
GOBP_RIBONUCLEOPROTEIN_COMPLEX_BIOGENESIS	1.69344e-15	9.66956e-13	1.01754	-0.457082	-2.0164	412	c("USP36", "NUP88", "RBFA", "DDX31", "NOL9", "ATR", "LUC7L2", "NOL6", "EXOSC8", "EXOSC2", "WDR77", "MTERF4", "LUC7L", "UTP4", "HEATR1", "BMS1", "NOP58", "REXO4", "SART3", "PDCD11", "MDN1", "UTP6", "LSG1", "DROSHA", "WDR75", "GCFC2", "TEX10", "PRMT7", "NOLC1", "NOM1", "NVL", "DDX18", "RPUSD2", "URB1", "NSUN5P1", "ABCE1", "GEMIN4", "MRM1", "WBP11", "EXOSC7", "NOP14", "RRP1B", "EXOSC6", "NAT10", "DD…	48h_vs_preop_Pneumonia	12.0146
GOBP_VESICLE_ORGANIZATION	2.05912e-15	1.00779e-12	1.00732	0.576616	2.05201	289	c("MYO7A", "RAB32", "F5", "RAB1A", "VAV3", "VAMP3", "TGFA", "VAPA", "GNAI3", "SORT1", "SNX3", "DYSF", "CD59", "RAB27A", "RFX2", "FAM160A2", "ARFGAP3", "SDCBP", "SERPINA1", "TRIM9", "BLOC1S1", "LAMTOR1", "PICALM", "STX3", "KIF13A", "SNAP23", "CTSZ", "SNX10", "ZFYVE16", "CHMP3", "SEC24D", "CHMP2B", "HOOK3", "RAB7A", "SEC22B", "STX12", "SRGN", "RAB11A", "PAFAH1B1", "VPS8", "SNAPIN", "STX16", "STX6",…	24h_vs_preop_infection.free	11.9966
GOBP_ENDOPLASMIC_RETICULUM_TO_GOLGI_VESICLE_MEDIATED_TRANSPORT	1.80431e-15	2.06052e-12	1.00732	0.619779	2.35179	178	c("VAPA", "CSNK1D", "PPP6C", "CD59", "SEC22B", "ARFGAP3", "CD55", "CUL3", "DCTN4", "YKT6", "TGFA", "ERGIC1", "DCTN2", "LMAN2", "ACTR10", "SERPINA1", "CNIH4", "SORL1", "YIPF5", "RAB1A", "PEF1", "ARF1", "COPB2", "TRAPPC1", "ACTR1A", "TFG", "SEC16A", "F5", "ERGIC2", "RAB1B", "TRAPPC5", "CAPZA1", "ARF4", "MIA2", "VTI1A", "DCTN3", "GORASP1", "KLHL12", "ARCN1", "CAPZB", "COPB1", "COPA", "TRAPPC8", "GOL…	2.6h_vs_preop_Pneumonia	11.686
GOBP_GOLGI_VESICLE_TRANSPORT	7.95491e-15	2.72535e-12	0.986546	0.55173	1.99234	325	c("ACSL3", "SORT1", "CD55", "TBC1D14", "ARFGAP3", "RAB1A", "CNIH4", "CD59", "AP1G1", "SNX1", "CSNK1D", "VAPA", "TFG", "VAMP3", "DCTN4", "COPB2", "EXOC6", "ATP9A", "PEF1", "F5", "GORASP1", "ARF4", "SEC16A", "COPA", "SEC24B", "SEC23B", "RAB31", "PPP6C", "AREG", "SURF4", "TGFA", "RNF215", "EPS15", "ARCN1", "SNX3", "GOLGA7", "SEC22B", "ARF1", "PPP6R3", "VTI1A", "GABARAPL2", "CUX1", "GOLGA5", "KLHL12"…	2.6h_vs_preop_infection.free	11.5646
GOBP_PROCESS_UTILIZING_AUTOPHAGIC_MECHANISM	4.51016e-15	3.86296e-12	0.996986	0.473196	1.98901	467	c("YOD1", "CISD2", "BNIP3L", "DYNLL1", "FZD5", "GABARAPL2", "SNCA", "FIS1", "DRAM1", "SNF8", "FBXO7", "RRAGA", "LAMTOR5", "PINK1", "TSG101", "UBXN6", "PIP4K2A", "ANXA7", "EMC6", "TRIM22", "SESN3", "UBQLN1", "MAP1LC3B", "ATP6V0C", "IFI16", "ARSB", "LEPR", "HMOX1", "MCOLN1", "SH3GLB1", "BOK", "HIF1A", "FOXO3", "RAB1A", "ATG4D", "CASP1", "LGALS8", "OPTN", "STK11", "ATP6V1C1", "WIPI1", "S100A9", "IL1…	preop_Pneumonia_1_vs_0	11.4131
GOBP_ELECTRON_TRANSPORT_CHAIN	6.04092e-15	4.13924e-12	0.996986	0.581923	2.49916	149	c("ETFB", "ALDH4A1", "NDUFA2", "UQCR11", "NDUFAF1", "COX6B1", "GHITM", "UQCR10", "ETFA", "COX7A2L", "COX5A", "ISCU", "NDUFA4", "NQO2", "NDUFB2", "UQCRQ", "GSR", "PINK1", "COX4I1", "UQCRC1", "NDUFV3", "NDUFB9", "COX6A1", "COX5B", "NDUFS8", "NDUFS3", "NCF1", "NDUFB7", "CYP19A1", "NDUFS6", "NDUFB1", "NDUFB10", "CYBA", "CCNB1", "UQCRFS1", "UQCRC2", "SDHC", "PARK7", "NDUFC1", "NDUFB5", "SNCA", "COX8A"…	24h_Pneumonia_1_vs_0	11.3831
GOBP_VESICLE_ORGANIZATION	4.86909e-15	4.17038e-12	0.996986	0.545786	2.16672	289	c("SORT1", "RAB20", "VAPA", "HOOK2", "CSNK1D", "PPP6C", "RAB7A", "CD59", "RAB27A", "SEC22B", "ARFGAP3", "TSG101", "CUL3", "RAB32", "TGFA", "DTNBP1", "SDCBP", "SNX10", "VAMP3", "IST1", "GNAI3", "RAB5B", "SERPINA1", "CHMP2A", "RAB11A", "RAB1A", "KIF5B", "PEF1", "ARF1", "PICALM", "STX11", "SRGN", "TRAPPC1", "AP1G1", "RUBCNL", "CHMP2B", "TFG", "STX4", "PAFAH1B1", "FAM160A2", "SEC16A", "F5", "SNAPIN",…	2.6h_vs_preop_Pneumonia	11.3798
GOBP_REGULATION_OF_RESPONSE_TO_BIOTIC_STIMULUS	6.96629e-15	4.7733e-12	0.996986	0.516577	2.12847	344	c("RIOK3", "SELENOK", "IFIT1B", "CLEC4D", "PLSCR1", "PRDX2", "SKP1", "PSMF1", "PSMA1", "USP18", "IFIT1", "CD36", "MR1", "IFI16", "PSME4", "PSMA6", "NMI", "IRF7", "NLRC4", "SUMO1", "IL18RAP", "PSMB6", "PARP9", "IL27", "OPTN", "FFAR2", "BCL10", "UBE2K", "ZMPSTE24", "PSMA7", "FCER1G", "PSMB7", "HERC5", "PSMD5", "IFNGR1", "CR1", "BIRC2", "SIGLEC16", "ARG1", "ZBP1", "TBK1", "USP15", "IFI35", "FPR2", "…	preop_Pneumonia_1_vs_0	11.3212
GOBP_REGULATION_OF_RESPONSE_TO_BIOTIC_STIMULUS	1.46068e-14	7.14898e-12	0.975995	0.417063	2.05378	344	c("LY86", "CDC37", "HAVCR2", "NFKBIL1", "PSMC1", "IFNGR1", "FADD", "PSMA7", "IFNGR2", "PSMD6", "SUMO1", "XRCC5", "PSMB6", "FCER1G", "PSMB7", "HMGB2", "PSMD4", "PSMD12", "CARD16", "PSMD9", "RNF135", "IL18RAP", "TYROBP", "UFD1", "MR1", "MNDA", "PSMA1", "PSMB1", "ARG1", "SELENOK", "PSMC2", "PPARG", "CD36", "PSMD7", "SKP1", "CLEC4D", "FCN1", "PSMB3", "ARG2", "IRF7", "PSMB2", "PSMB4", "CD55", "PYCARD"…	48h_Pneumonia_1_vs_0	11.1458
GOBP_PROTEASOMAL_PROTEIN_CATABOLIC_PROCESS	2.67194e-14	1.14426e-11	0.975995	0.412849	1.97381	425	c("SKP1", "ELOB", "RBX1", "COMMD1", "SIAH2", "PSMA1", "PSMD1", "YOD1", "PSMA6", "GID8", "RNF14", "PSMA7", "GBA", "GABARAPL2", "FBXW5", "UBE2K", "IFI27", "PSMD7", "RAD23A", "PSMD9", "PSMD4", "FAM122A", "CLU", "UBE2E1", "PSMA4", "PSMD8", "KEAP1", "ANAPC16", "SUMO1", "UBB", "SUMO2", "ZFAND2B", "CDC34", "AUP1", "SEC61B", "PINK1", "HECTD3", "FBXO6", "PSMC2", "CDC20", "PSMB6", "PSMB5", "PSMB2", "TMUB1"…	24h_Pneumonia_1_vs_0	10.9415
GOBP_RESPONSE_TO_WOUNDING	3.51259e-14	1.50426e-11	0.965328	0.508792	1.85295	450	c("FCER1G", "TSPO", "MAFG", "EXT1", "HHEX", "ADM", "F5", "PTEN", "ST3GAL4", "VAV3", "PRCP", "ARHGAP24", "GNAQ", "PLSCR1", "KREMEN1", "CLIC1", "CCR2", "ALOX5", "JAK2", "CD44", "ZFP36", "S100A8", "PHF21A", "DYSF", "SLC11A1", "SRF", "CD59", "RAB27A", "MYL12A", "CDC42", "NFE2L2", "SERPINA1", "YWHAZ", "MAPK1", "MICAL1", "PIK3CG", "MERTK", "H3-3B", "ARF4", "ENTPD1", "LYN", "LYVE1", "TLR4", "PIK3CB", "N…	24h_vs_preop_infection.free	10.8227
GOBP_PROCESS_UTILIZING_AUTOPHAGIC_MECHANISM	4.02175e-14	1.53095e-11	0.965328	0.506835	1.84621	467	c("S100A9", "TSPO", "ATP6V1C1", "SH3GLB1", "LAMTOR5", "WDFY3", "RAB1A", "GRAMD1A", "RALB", "UBXN2B", "GNAI3", "S100A8", "TBC1D14", "GSK3B", "PAFAH1B2", "SPTLC2", "RGS19", "DRAM1", "LGALS8", "LAMTOR1", "MTMR3", "ATP6V0E1", "HGF", "ATF6", "SBF2", "PIK3CB", "NRBF2", "QSOX1", "TECPR2", "CLTC", "VPS35", "PSEN1", "HK2", "CAMKK2", "WIPI1", "TOLLIP", "GAPDH", "RRAGD", "CHMP3", "ATG3", "RAB5A", "RAB33B", …	24h_vs_preop_infection.free	10.815
GOBP_RESPONSE_TO_WOUNDING	4.78629e-14	2.34255e-11	0.965328	0.487352	1.92056	450	c("NOL3", "NMNAT1", "PLPP3", "MICAL1", "SERPINA1", "PRKCB", "PLCG2", "ZFP36L1", "RAB3A", "PHF21A", "TSPO", "ADM", "LGALS1", "HPSE", "PRCP", "SLC11A1", "FCER1G", "CDK5", "LNPK", "MAPK3", "CFLAR", "ZFP36", "KREMEN1", "CLIC1", "MYL12A", "PPP3CA", "PRKCD", "EXT1", "EHD1", "VAV3", "TYROBP", "NOTCH2", "PIK3CB", "CLEC1B", "PLEK", "F5", "KIAA0319", "ADAM17", "H3-3A", "CD36", "B4GALT1", "RAB27A", "CERS2",…	48h_vs_preop_Pneumonia	10.6303
GOBP_GOLGI_VESICLE_TRANSPORT	4.0181e-14	2.7532e-11	0.965328	0.518201	2.08131	325	c("SORT1", "ATP9A", "VAPA", "RER1", "CSNK1D", "PPP6C", "CD59", "SCYL1", "SEC22B", "ARFGAP3", "EXOC6", "CD55", "CUL3", "DCTN4", "YKT6", "ACSL3", "TBC1D14", "TGFA", "VAMP3", "ERGIC1", "ARF3", "RNF215", "DCTN2", "LMAN2", "ACTR10", "SERPINA1", "CNIH4", "RAB31", "SORL1", "YIPF5", "RAB1A", "SNX1", "PEF1", "ARF1", "COPB2", "TRAPPC1", "AP1G1", "ACTR1A", "TFG", "STX4", "GOLGA7", "SEC16A", "F5", "TAPBP", "…	2.6h_vs_preop_Pneumonia	10.5602
GOBP_RIBONUCLEOPROTEIN_COMPLEX_BIOGENESIS	1.67934e-13	5.23038e-11	0.943632	-0.407391	-1.87906	413	c("NVL", "NOL9", "EXOSC10", "USP36", "MRPS2", "DROSHA", "EXOSC2", "BMS1", "LUC7L", "NOM1", "PPAN", "PRMT7", "NAT10", "DDX51", "NOP14", "TRMT61B", "PDCD11", "LTO1", "DDX54", "EIF2D", "WDR74", "DHX30", "DDX56", "NSUN5P2", "NOP56", "PELP1", "KRI1", "MYBBP1A", "EXOSC8", "MRM1", "ZNHIT6", "EXOSC6", "RRP1B", "UTP6", "DHX37", "IMP3", "UTP4", "NOB1", "NSUN5P1", "FASTKD2", "BUD23", "METTL17", "EFL1", "MTE…	24h_vs_preop_infection.free	10.2815
GOBP_REGULATION_OF_VESICLE_MEDIATED_TRANSPORT	1.04074e-13	5.97027e-11	0.954542	0.5074	1.98849	376	c("IL4R", "PPARG", "CLU", "SLC11A1", "MICAL1", "GSK3B", "ADGRE2", "FGR", "PRKCB", "PLCG2", "PPP3CA", "DGKD", "FCER1G", "MCTP1", "LRPAP1", "RAB3A", "CD63", "DENND10", "FLOT1", "LRSAM1", "SORL1", "SIRPB1", "DYSF", "TRIM9", "ITGAM", "RAB10", "NCKAP1L", "MAPK3", "CHMP3", "STXBP2", "PYCARD", "CD36", "UNC13D", "RAB31", "HCK", "RIN3", "PIK3CB", "RAB7A", "ITGB2", "PIP4P2", "ARRB2", "RAB27A", "DNAJC13", "…	24h_vs_preop_Pneumonia	10.224
GOBP_RESPONSE_TO_WOUNDING	8.30125e-14	5.97027e-11	0.954542	0.4873	1.94073	450	c("PRCP", "PLPP3", "NMNAT1", "NOL3", "SLC11A1", "MICAL1", "SERPINA1", "LYVE1", "PRKCB", "WFDC1", "TSPO", "VAV3", "PLCG2", "PPP3CA", "LGALS1", "DGKD", "FCER1G", "PHF21A", "CLIC1", "RAB3A", "CFLAR", "SCUBE1", "MYL12A", "F5", "ZFP36", "PIK3CG", "DYSF", "EXT1", "SH2B2", "CLEC1B", "MAPK3", "S100A8", "PRKCD", "LNPK", "ADAM17", "NOTCH2", "ALOX5", "PRKACA", "CD36", "ARHGAP24", "KREMEN1", "PIK3CB", "INHBB…	24h_vs_preop_Pneumonia	10.224
GOBP_RIBOSOME_BIOGENESIS	1.04558e-13	5.97027e-11	0.954542	-0.489181	-2.10244	290	c("USP36", "UTP6", "TEX10", "NOL9", "DDX31", "NOL6", "EXOSC2", "DIMT1", "NOP58", "MTERF4", "NOM1", "EXOSC8", "RBFA", "EXOSC9", "UTP20", "NVL", "NAF1", "IMP3", "LSG1", "NUP88", "HEATR1", "REXO4", "PDCD11", "NOLC1", "UTP4", "LTO1", "DROSHA", "RRP9", "BMS1", "RRP1B", "DDX18", "EXOSC7", "MDN1", "UTP25", "EXOSC10", "DDX56", "DDX51", "WDR75", "DHX30", "ZNHIT6", "HELB", "NSUN5P1", "NOL11", "TRMT61B", "E…	24h_vs_preop_Pneumonia	10.224
GOBP_GENERATION_OF_PRECURSOR_METABOLITES_AND_ENERGY	2.41179e-13	7.51162e-11	0.932595	0.376834	1.86214	422	c("NDUFAF1", "LDHA", "SUCLG1", "COX6B1", "NCF1", "NDUFB4", "NDUFB9", "UQCR10", "GHITM", "NDUFA2", "ATP5MG", "GSR", "BLOC1S1", "NDUFB6", "ATP5PB", "UGP2", "TPI1", "IDH1", "PGLS", "ENO1", "HK3", "NDUFB10", "PRELID1", "GAPDH", "ME2", "PGM2", "NDUFA4", "COX5B", "COX6A1", "ATP5F1B", "NQO2", "PRKAG1", "CISD1", "SDHC", "CYC1", "UQCRFS1", "COA8", "COX4I1", "CEBPA", "PGAM1", "ATP5F1E", "PGD", "COX8A", "DE…	48h_Pneumonia_1_vs_0	10.1243
GOBP_ELECTRON_TRANSPORT_CHAIN	1.07806e-12	1.19143e-10	0.91012	0.549094	2.3375	149	c("CYC1", "UQCR11", "COX7C", "NDUFA4", "SDHB", "NDUFB5", "COX6A1", "COX7A2", "UQCRQ", "COX5B", "NDUFB7", "ME2", "COX8A", "COX6B1", "NDUFB3", "ETFDH", "AKR1B1", "NDUFB10", "COX7A2L", "SCO2", "CHCHD2", "NDUFV3", "COX5A", "NDUFS4", "NDUFAB1", "UQCRC1", "UQCR10", "NDUFS8", "NDUFB2", "NDUFA12", "NDUFV1", "SDHA", "ISCU", "FDX1", "SDHAF2", "ETFA", "NDUFS2", "UQCRC2", "NDUFAF1", "SRD5A1", "NDUFA2", "CDK1…	2.6h_Pneumonia_1_vs_0	9.92393
GOBP_VESICLE_ORGANIZATION	3.9065e-13	1.3372e-10	0.932595	0.556729	1.92876	289	c("MYO7A", "RAB32", "F5", "RFX2", "TGFA", "GNAI3", "VPS8", "DYSF", "SERPINA1", "RAB1A", "VAV3", "CD59", "SNX3", "CTSC", "HOOK3", "LAMTOR1", "VAPA", "SNAP23", "RAB3A", "RAB27A", "BLOC1S1", "PICALM", "CTSZ", "RAB11A", "ZEB2", "KIF13A", "VAMP3", "SDCBP", "CHP1", "SORT1", "CHMP3", "TRIM9", "STX6", "FAM160A2", "DNAJC13", "STX10", "LYST", "ARFGAP3", "RAB7A", "STX3", "CORO1C", "STX11", "SNX11", "CUL3", …	48h_vs_preop_infection.free	9.87381
GOBP_PHAGOCYTOSIS	4.86752e-13	1.40058e-10	0.921426	0.544977	1.89496	311	c("IL1B", "PPARG", "ANXA3", "MYO10", "MYO7A", "FCER1G", "ITGAM", "FGR", "SIRPA", "FCGR2A", "ARPC5", "RAB31", "MYD88", "AIF1", "PTPRJ", "DYSF", "VAV3", "NCKAP1L", "PIK3CB", "CD36", "ITGB2", "SNX3", "HCK", "MAPK1", "PLCG2", "PRKCD", "ICAM5", "ARPC1B", "RAB27A", "NCF2", "CD300LF", "NCF4", "LYN", "FCGR1A", "GRB2", "PTEN", "SYK", "CDC42", "SLC11A1", "PLSCR1", "ARPC2", "FPR2", "CRK", "SIRPB1", "ACTR3",…	48h_vs_preop_infection.free	9.85369
GOBP_PHAGOCYTOSIS	4.70622e-13	1.7915e-10	0.921426	0.534754	2.058	311	c("NCF4", "PLCG2", "ANXA3", "PPARG", "NCF2", "FGR", "FCGR2A", "IL1B", "SLC11A1", "BIN2", "ITGB2", "FCER1G", "MAPK3", "AIF1", "GRB2", "PYCARD", "NCKAP1L", "MYD88", "PRKCD", "ICAM3", "MARCO", "RAB31", "VAV3", "ARPC2", "RARA", "TYROBP", "PIK3CB", "CSK", "SIRPB1", "ITGAM", "UNC13D", "CD36", "ARPC1B", "PTPRJ", "RAB7A", "RAB27A", "MYO10", "CDC42SE1", "CYBA", "RHOG", "HCK", "MAPK1", "RAP1A", "RAC1", "DY…	48h_vs_preop_Pneumonia	9.74678
GOBP_PHAGOCYTOSIS	1.12689e-12	2.57381e-10	0.91012	0.537341	1.93604	311	c("JMJD6", "PTX3", "PLSCR1", "ELMO2", "PTEN", "PIP5K1A", "TLR4", "CRK", "FPR2", "BECN1", "RAB20", "RAB5A", "TLR2", "ANXA3", "THBS1", "PPARG", "RAB27A", "ARPC5", "ITGAM", "SLC11A1", "ACTR2", "RAB31", "HCK", "CDC42", "RAB7A", "VAV3", "ELMO1", "RHOG", "FCGR2A", "IL1B", "SNX3", "SIRPA", "LYN", "CD14", "CEACAM4", "MYD88", "FGR", "FCER1G", "MYO10", "DYSF", "ARPC2", "MERTK", "DNM2", "PIK3CB", "LMAN2", "…	2.6h_vs_preop_infection.free	9.58942
GOBP_REGULATION_OF_VESICLE_MEDIATED_TRANSPORT	3.01638e-12	6.45883e-10	0.898671	0.515462	1.87689	376	c("ACSL3", "PTX3", "ABL2", "MAP2K1", "PLSCR1", "IL4R", "AP1G1", "PTEN", "RAB21", "FPR2", "PACSIN2", "RAB5A", "TLR2", "SDCBP", "DENND10", "SDC4", "CEACAM1", "TSG101", "PPARG", "FES", "NUMB", "RAB27A", "INSR", "ITGAM", "PTPN1", "SLC11A1", "DTNBP1", "FLOT1", "CLASP1", "ROCK1", "RAB31", "CCR2", "HCK", "HIP1", "CDC42", "PPP3CA", "RAB7A", "PLD1", "SNAPIN", "IL1B", "RAB3GAP1", "SNX3", "SIRPA", "LYN", "C…	2.6h_vs_preop_infection.free	9.18985
GOBP_PHAGOCYTOSIS	1.72585e-12	8.44678e-10	0.91012	0.520099	2.00889	311	c("PPARG", "SLC11A1", "ANXA3", "BIN2", "FGR", "NCF4", "NCF2", "VAV3", "PLCG2", "MARCO", "FCER1G", "FCGR2A", "CDC42SE1", "MYD88", "ARPC2", "SIRPB1", "DYSF", "ITGAM", "GRB2", "NCKAP1L", "MAPK3", "PRKCD", "PYCARD", "MYO7A", "CD36", "UNC13D", "RAB31", "HCK", "ARPC5", "PIK3CB", "RAB7A", "ITGB2", "CORO1C", "PIP4P2", "RAB27A", "RHOG", "ICAM5", "ARPC1B", "RARA", "CYBA", "IL1B", "PTPRJ", "PTEN", "ANXA11",…	24h_vs_preop_Pneumonia	9.07331
GOBP_REGULATION_OF_VESICLE_MEDIATED_TRANSPORT	5.88676e-12	1.05497e-09	0.887075	0.378419	1.86885	376	c("CD63", "TSG101", "SCFD1", "HMOX1", "PCSK9", "FCER1G", "RAB27A", "SNX3", "SNAPIN", "RPH3AL", "ANXA2", "PRTN3", "CD300A", "RAB10", "CDK5", "KIF5B", "AP2S1", "RAC1", "STXBP2", "PPARG", "SEPTIN2", "CD36", "LMAN2", "CDC42", "CHMP2A", "GAS6", "RAB11B", "FLOT1", "ATG3", "ARF1", "LGALS3", "SNF8", "SDCBP", "PYCARD", "VAMP8", "CHMP3", "ITGAM", "CYBA", "RAP1A", "SNX17", "CD177", "PLSCR1", "NSF", "MICAL1"…	48h_Pneumonia_1_vs_0	8.97676
GOBP_ENDOPLASMIC_RETICULUM_TO_GOLGI_VESICLE_MEDIATED_TRANSPORT	9.68131e-12	1.74569e-09	0.875325	0.601302	2.06737	178	c("CD55", "ARFGAP3", "RAB1A", "CNIH4", "CD59", "CSNK1D", "VAPA", "TFG", "DCTN4", "COPB2", "PEF1", "F5", "GORASP1", "ARF4", "SEC16A", "COPA", "SEC24B", "SEC23B", "PPP6C", "AREG", "TGFA", "ARCN1", "SEC22B", "ARF1", "PPP6R3", "VTI1A", "KLHL12", "SORL1", "ACTR1A", "LMAN2", "TRAPPC8", "SEC24D", "ERGIC1", "COPB1", "SERPINA1", "STX5", "SAR1A", "CUL3", "CAPZA1", "SEC23A", "GAS6", "GOLGB1", "YKT6", "TBC1D…	2.6h_vs_preop_infection.free	8.75803
GOBP_PHAGOCYTOSIS	6.62321e-12	1.99985e-09	0.887075	0.497527	2.02212	311	c("SNX3", "PLSCR1", "IGLV2-23", "MSR1", "TGM2", "EIF2AK1", "ANXA3", "PRTN3", "C1orf43", "CD36", "FCGR1A", "DOCK1", "IGLC7", "CEBPE", "LEPR", "IGLV2-8", "IGHV3-73", "COLEC12", "ARPC5", "MYO7A", "ACTR3", "PTEN", "IGKV5-2", "CDC42", "ATG3", "IGHV3-15", "RAB20", "RAB5A", "MYO10", "FCER1G", "ARPC3", "ARPC2", "BRK1", "ACTR2", "ADORA2A", "IGLC3", "LDLR", "RAB31", "MYD88", "FPR2", "ARPC1A", "IGLV1-47", "…	preop_Pneumonia_1_vs_0	8.699
GOBP_VESICLE_ORGANIZATION	1.40527e-11	2.18838e-09	0.875325	0.407056	1.95225	289	c("VPS25", "TSG101", "STX10", "SCFD1", "TMED9", "STX16", "PLEKHJ1", "PPP6C", "BLOC1S1", "RAB27A", "VAMP3", "SNX3", "SNAPIN", "ANXA2", "SRGN", "VAPA", "KIF5B", "CHMP2A", "RAB32", "CTSZ", "CHMP4B", "VPS37B", "HOOK3", "SEC22B", "LAMTOR1", "RAB1A", "ARF1", "TRAPPC3", "SNF8", "SDCBP", "S100A10", "PEF1", "VAMP8", "CHMP3", "SEC24A", "CHMP2B", "VTI1B", "NSF", "RAB20", "RAB7A", "ZDHHC2", "ANXA1", "SNX11",…	48h_Pneumonia_1_vs_0	8.65988
GOBP_PHAGOCYTOSIS	1.68126e-11	2.50434e-09	0.863415	0.399203	1.95197	311	c("ARPC3", "ARPC2", "MSR1", "FCER1G", "RAB27A", "SNX3", "BIN2", "ARPC1A", "ARPC5", "PRTN3", "TYROBP", "CD300A", "CEBPE", "BRK1", "RAC1", "PPARG", "ELANE", "IGHG4", "IGKV2-30", "CD36", "LMAN2", "C1orf43", "CDC42", "GAS6", "JMJD6", "AIF1", "ANXA3", "FCN1", "NCF4", "CD302", "ATG3", "PYCARD", "MYD88", "NCF2", "ACTR3", "MARCO", "ITGAM", "CYBA", "RAP1A", "PLSCR1", "RAB20", "RAB7A", "ANXA1", "ITGB2", "T…	48h_Pneumonia_1_vs_0	8.60131
GOBP_ATP_SYNTHESIS_COUPLED_ELECTRON_TRANSPORT	2.99001e-11	2.8455e-09	0.851339	0.627795	2.52765	91	c("CYC1", "UQCR11", "COX7C", "NDUFA4", "NDUFB5", "COX6A1", "UQCRQ", "COX5B", "NDUFB7", "COX8A", "COX6B1", "NDUFB3", "NDUFB10", "COX7A2L", "CHCHD2", "NDUFV3", "COX5A", "NDUFS4", "NDUFAB1", "UQCRC1", "UQCR10", "NDUFS8", "NDUFB2", "NDUFA12", "NDUFV1", "SDHA", "ISCU", "SDHAF2", "NDUFS2", "UQCRC2", "NDUFAF1", "NDUFA2", "CDK1", "PARK7", "NDUFB9", "NDUFB4", "NDUFS7", "UQCRH", "UQCC3", "UQCRFS1", "SDHD",…	2.6h_Pneumonia_1_vs_0	8.54584
GOBP_VESICLE_ORGANIZATION	1.0769e-11	3.07456e-09	0.875325	0.521367	1.99412	289	c("VPS8", "SERPINA1", "KIF13A", "RAB3A", "RFX2", "STX10", "RAB32", "CTSZ", "TGFA", "HOOK3", "SORT1", "LAMTOR1", "VAV3", "CHMP3", "CTSC", "VPS37B", "F5", "SNAP29", "RAB11A", "TRAPPC5", "VPS25", "TRIM9", "RAB7A", "RAB27A", "STX16", "DNAJC13", "DYSF", "HOOK2", "CORO1C", "FAM160A2", "VAPA", "TMEM127", "BLOC1S1", "ANXA1", "SNX11", "CHMP2A", "RAB1B", "S100A10", "SNAP23", "SRGN", "RAB13", "TRAPPC1", "ST…	48h_vs_preop_Pneumonia	8.51222
GOBP_RIBONUCLEOPROTEIN_COMPLEX_BIOGENESIS	7.82471e-12	3.35093e-09	0.875325	-0.420341	-1.85759	412	c("USP36", "UTP6", "PRMT7", "TEX10", "NOL9", "DDX31", "NOL6", "EXOSC2", "DIMT1", "NOP58", "MTERF4", "NOM1", "EXOSC8", "ATR", "RBFA", "EXOSC9", "UTP20", "NVL", "NAF1", "IMP3", "LUC7L2", "KHDC4", "LSG1", "TGS1", "SART3", "NUP88", "HEATR1", "REXO4", "EIF2D", "PDCD11", "WDR77", "NOLC1", "UTP4", "LTO1", "DROSHA", "RRP9", "CPSF6", "BMS1", "RRP1B", "DDX18", "EXOSC7", "MDN1", "UTP25", "EXOSC10", "DDX56",…	24h_vs_preop_Pneumonia	8.47483
GOBP_OXIDATIVE_PHOSPHORYLATION	1.44478e-11	3.53558e-09	0.875325	0.618493	2.27897	130	c("UQCRFS1", "UQCR11", "SNCA", "ATP5F1B", "STOML2", "ISCU", "PINK1", "GHITM", "COX6B1", "ATP5F1E", "COX5A", "COX6A1", "SDHD", "COX7A2L", "COX5B", "CYC1", "NDUFC2", "UQCR10", "SDHC", "COX8A", "NDUFA2", "NDUFB1", "DGUOK", "AK4", "ATP5PB", "PARK7", "ATP5MF", "CHCHD2", "ATP5MC3", "NDUFB9", "SURF1", "NDUFAF1", "NDUFB4", "NDUFA8", "COX7A2", "NDUFB5", "ATP5MG", "NDUFB10", "SLC25A33", "PPIF", "ATP5F1C", …	preop_Pneumonia_1_vs_0	8.45154
GOBP_GENERATION_OF_PRECURSOR_METABOLITES_AND_ENERGY	2.92676e-11	5.1591e-09	0.851339	0.452261	1.88621	422	c("FECH", "BPGM", "RPIA", "UQCRFS1", "FAHD1", "UQCR11", "SNCA", "HK1", "ATP5F1B", "STOML2", "SLC4A1", "ISCU", "PINK1", "GHITM", "HK3", "COX6B1", "ATP5F1E", "BLOC1S1", "IDH1", "LEPR", "DEGS1", "COX5A", "PPP1CB", "PRELID1", "COX6A1", "SDHD", "HIF1A", "SCO2", "GLRX", "SUCLG1", "ME2", "COX7A2L", "COX5B", "GBE1", "CYC1", "NDUFC2", "UGP2", "PPP1R3D", "UQCR10", "DERA", "ETFA", "SDHC", "COX8A", "NDUFA2",…	preop_Pneumonia_1_vs_0	8.28743
GOBP_VESICLE_ORGANIZATION	4.43964e-11	7.24295e-09	0.851339	0.490803	1.98199	289	c("SNX3", "VTI1B", "ZDHHC2", "SNCA", "SNF8", "VAMP3", "TSG101", "PIP4K2A", "HPS1", "CD59", "SCARB2", "TMED2", "BLOC1S1", "PEF1", "RAB32", "TBPL1", "RAB1A", "MYO7A", "RILP", "NAPA", "SEC24D", "ARF1", "ARFGAP3", "VAPA", "GNAI3", "RAB20", "SNAPIN", "TMED9", "DTNBP1", "AP2M1", "LAMTOR1", "VPS25", "CNIH3", "NSF", "CHMP4B", "CHMP2B", "STX11", "SDCBP", "ANXA2", "RAB14", "GOLPH3", "STAM2", "MCFD2", "SNAP…	preop_Pneumonia_1_vs_0	8.14008
GOBP_REGULATION_OF_VESICLE_MEDIATED_TRANSPORT	2.0583e-11	7.83525e-09	0.863415	0.475766	1.93546	376	c("CEACAM1", "IL4R", "PPP3CA", "DENND10", "FLOT1", "RAB21", "RAB7A", "PTEN", "TLR2", "RAB27A", "ARRB2", "FPR2", "RAB5C", "HCK", "NUMB", "TSG101", "SLC11A1", "RAB5A", "HNRNPK", "ACSL3", "INSR", "NR1H2", "DTNBP1", "CCR2", "PACSIN2", "SDCBP", "CD14", "FES", "GAB2", "RAB5B", "LMAN2", "RAC2", "PPARG", "LYN", "CHMP2A", "DNAJC5", "RAB31", "RAB11A", "SORL1", "YIPF5", "CDC42", "PTPRJ", "KIF5B", "ARF1", "P…	2.6h_vs_preop_Pneumonia	8.10595
GOBP_ELECTRON_TRANSPORT_CHAIN	1.3307e-10	1.98216e-08	0.826657	0.578593	2.17201	149	c("UQCRFS1", "UQCR11", "SNCA", "ISCU", "PINK1", "GHITM", "COX6B1", "DEGS1", "COX5A", "COX6A1", "SDHD", "SCO2", "GLRX", "ME2", "COX7A2L", "COX5B", "CYC1", "NDUFC2", "UQCR10", "ETFA", "SDHC", "COX8A", "NDUFA2", "NDUFB1", "DGUOK", "PARK7", "STEAP4", "CHCHD2", "ASPH", "NDUFB9", "SURF1", "ALDH4A1", "SDHB", "NDUFAF1", "NDUFB4", "NDUFA8", "COX7A2", "CYBA", "NDUFB5", "NDUFB10", "BID", "ETFDH", "SLC25A12"…	preop_Pneumonia_1_vs_0	7.70286
GOBP_ATP_SYNTHESIS_COUPLED_ELECTRON_TRANSPORT	2.51873e-10	3.31891e-08	0.814036	0.656081	2.29039	91	c("UQCRFS1", "UQCR11", "SNCA", "ISCU", "PINK1", "GHITM", "COX6B1", "COX5A", "COX6A1", "SDHD", "COX7A2L", "COX5B", "CYC1", "NDUFC2", "UQCR10", "SDHC", "COX8A", "NDUFA2", "NDUFB1", "DGUOK", "PARK7", "CHCHD2", "NDUFB9", "NDUFAF1", "NDUFB4", "NDUFA8", "NDUFB5", "NDUFB10", "BID", "COX4I1", "NDUFA12", "NDUFA4", "NDUFB8", "DLD", "NDUFAB1", "NDUFB6", "NDUFC1", "NDUFB7", "UQCRC2", "UQCRC1", "COA6", "NDUFA…	preop_Pneumonia_1_vs_0	7.479
GOBP_ENDOPLASMIC_RETICULUM_TO_GOLGI_VESICLE_MEDIATED_TRANSPORT	6.66681e-10	6.34458e-08	0.801216	0.54136	2.08454	178	c("DYNLL1", "VTI1B", "ARF4", "TMED1", "KDELR2", "ANK1", "CD59", "TMED2", "COPZ1", "PEF1", "RAB1A", "CNIH4", "COPB1", "NAPA", "YIPF5", "SEC24D", "ARF1", "ARFGAP3", "SPTB", "DCTN4", "VAPA", "CAPZA1", "TMED9", "DCTN3", "CNIH3", "NSF", "COPB2", "SPTA1", "ACTR10", "LMAN2", "MCFD2", "STX18", "SEC13", "F5", "TRAPPC3", "PROS1", "TFG", "CTSC", "TMED7", "SEC23B", "PPP6C", "YKT6", "PREB", "RNF139", "MIA2", …	preop_Pneumonia_1_vs_0	7.1976
GOBP_PROCESS_UTILIZING_AUTOPHAGIC_MECHANISM	6.96745e-10	8.83318e-08	0.801216	0.470334	1.66414	467	c("TSPO", "S100A9", "SH3GLB1", "DRAM1", "GAPDH", "CAMKK2", "GNAI3", "WDFY3", "TECPR2", "ATP6V1C1", "PAFAH1B2", "RALB", "RAB1A", "BCL2L11", "SBF2", "GSK3B", "PIK3CB", "S100A8", "ZC3H12A", "GRAMD1A", "CLTC", "LAMTOR5", "LAMTOR1", "FZD5", "ATF6", "QSOX1", "UBXN2B", "LGALS8", "TRIM8", "SPTLC2", "IL10", "TFEB", "TBC1D14", "VPS35", "PSEN1", "MTMR3", "RRAGD", "RGS19", "SNX6", "WIPI1", "CTSA", "CHMP3", "…	48h_vs_preop_infection.free	7.05388
GOBP_PROTEIN_TARGETING	3.12006e-09	2.13786e-07	0.774939	0.434793	1.80108	385	c("BNIP3L", "UBB", "FZD5", "VTI1B", "ZDHHC2", "FIS1", "FBXO7", "SEC62", "PINK1", "SCARB2", "ZDHHC3", "UBE2D2", "SPCS2", "IDH1", "UBE2D3", "DMTN", "SH3GLB1", "ACOX2", "GET3", "RTP4", "STOM", "SRP54", "UBL5", "LTBP2", "PHYH", "SEC61B", "HSD17B4", "ATG3", "TSPO", "HERPUD1", "TRAK2", "SSR2", "UBA52", "NCOA4", "ZDHHC20", "KCNE1", "TIMM23", "ARL6IP1", "CHMP4B", "ZDHHC19", "HSPA5", "SDCBP", "TIMM17A", "…	preop_Pneumonia_1_vs_0	6.67002
GOBP_PROCESS_UTILIZING_AUTOPHAGIC_MECHANISM	3.20436e-09	3.43067e-07	0.774939	0.442618	1.74427	467	c("CLU", "CAMKK2", "GAPDH", "WDFY3", "S100A9", "TFEB", "TRIM8", "TSPO", "GSK3B", "WIPI1", "CTSA", "CDK5", "MAPK3", "ATP6V0E1", "PYCARD", "LAMTOR1", "RALB", "CHMP3", "ATP6V0D1", "VPS37B", "SNX6", "PIK3CB", "BCL2L11", "SNAP29", "TMEM59", "VPS25", "RAB7A", "BAD", "TECPR2", "ATP6V1B2", "HK2", "PAFAH1B2", "ATF6", "LAMTOR2", "GBA", "TCIRG1", "PRKACA", "S100A8", "LRSAM1", "TMBIM6", "RRAGA", "NSFL1C", "Q…	48h_vs_preop_Pneumonia	6.46462
GOBP_REGULATION_OF_RESPONSE_TO_BIOTIC_STIMULUS	3.84721e-09	3.5623e-07	0.761461	0.488117	1.76958	344	c("IRAK3", "CD55", "SOCS3", "CGAS", "PLSCR1", "TRIB1", "CLEC4D", "AP1G1", "TLR4", "IL18RAP", "CRK", "TNFAIP3", "FPR2", "CR1", "CLEC4E", "CEACAM1", "IFI16", "PTPN2", "PPARG", "CHUK", "NLRC4", "IFNGR1", "PTPN1", "HMGB2", "STAT5B", "IL27", "HCK", "FBXO38", "FFAR2", "ADAM8", "KRAS", "AKIRIN2", "NFKB1", "PSMD6", "YTHDF3", "LYN", "MR1", "FGR", "JAK2", "FCER1G", "NMI", "ZMPSTE24", "PDPK1", "NR1H2", "BCL…	2.6h_vs_preop_infection.free	6.44827
GOBP_RESPONSE_TO_WOUNDING	5.13145e-09	4.20209e-07	0.761461	0.455512	1.67485	450	c("HIF1A", "MAP2K1", "PLSCR1", "MAFG", "CD59", "PTEN", "ARHGAP24", "TLR4", "CRK", "TNFAIP3", "ST3GAL4", "RAB5A", "EXT1", "SDC4", "CEACAM1", "THBS1", "NDEL1", "SERPINB2", "RAB27A", "YWHAZ", "NFE2L2", "THBD", "F5", "SLC11A1", "DTNBP1", "ADM", "GNAQ", "CLASP1", "ARF4", "ENTPD1", "CCR2", "PRKAR1A", "PRKAR2A", "ALOX5", "NF1", "ZFP36", "F12", "PHF21A", "CDC42", "PPP3CA", "CFLAR", "VAV3", "H3-3B", "NFE2…	2.6h_vs_preop_infection.free	6.37653
GOBP_MYELOID_LEUKOCYTE_MEDIATED_IMMUNITY	5.63886e-09	4.34802e-07	0.761461	0.34191	1.66693	496	c("LGALS3", "S100A12", "S100A9", "PADI2", "PRDX6", "S100A8", "STBD1", "PNP", "APRT", "RAC1", "PSMD14", "PSMD13", "GYG1", "PSMB1", "CAP1", "FTL", "S100P", "CCT2", "MNDA", "CEACAM1", "GDI2", "DYNLL1", "ACTR10", "CD14", "CYSTM1", "CD300A", "ILF2", "CYB5R3", "CST3", "TRAPPC1", "LAMTOR3", "CTSB", "LAT2", "ANXA3", "NPC2", "CD63", "ORMDL3", "PYGL", "BRI3", "PDAP1", "ARPC5", "PRTN3", "LAMTOR2", "VAPA", "…	2.6h_Pneumonia_1_vs_0	6.36171
GOBP_GOLGI_VESICLE_TRANSPORT	1.30901e-08	8.46166e-07	0.74774	0.488675	1.75196	325	c("CD55", "EXOC6", "F5", "ACSL3", "ATP9A", "RAB1A", "CNIH4", "VAMP3", "TGFA", "RAB10", "VAPA", "KIF3C", "SORT1", "SNX3", "RAB31", "TBC1D14", "CD59", "ARFGAP3", "MIA2", "SERPINA1", "ARF4", "DCTN4", "C16orf70", "KIF13A", "SNAP23", "CTSZ", "WIPI1", "COPB2", "BICD2", "SORL1", "CUX1", "SEC24D", "RAB33B", "SEC22B", "CAPZA1", "SNX1", "LYPLA1", "STX6", "GOLGA7", "KLHL12", "ACTR10", "LAPTM5", "DNM2", "AP1…	24h_vs_preop_infection.free	6.07254
GOBP_NCRNA_METABOLIC_PROCESS	6.14131e-09	9.5637e-07	0.761461	-0.378024	-1.71618	448	c("SMAD3", "UTP6", "NSUN5P1", "QRSL1", "TEX10", "EXOSC2", "OSGEP", "METTL2A", "DIS3L", "TRIT1", "OSGEPL1", "NOL9", "RBFA", "METTL8", "CDK5RAP1", "USP36", "LARS1", "TARBP1", "ELP6", "NSUN5P2", "EXOSC5", "ELP2", "NOP56", "MTERF4", "TFB1M", "DIS3L2", "EXOSC7", "DHX37", "DDX54", "WDR75", "DDX10", "NARS2", "RSL1D1", "ZNHIT6", "THG1L", "TRUB1", "QTRT1", "GTPBP3", "DDX51", "EXOSC9", "MRM1", "RPP30", "SE…	2.6h_vs_preop_Pneumonia	6.01937
GOBP_NCRNA_PROCESSING	5.90132e-09	9.5637e-07	0.761461	-0.39891	-1.76073	366	c("SMAD3", "UTP6", "NSUN5P1", "TEX10", "EXOSC2", "OSGEP", "METTL2A", "TRIT1", "OSGEPL1", "NOL9", "RBFA", "METTL8", "CDK5RAP1", "USP36", "TARBP1", "ELP6", "NSUN5P2", "EXOSC5", "ELP2", "NOP56", "MTERF4", "TFB1M", "EXOSC7", "DHX37", "DDX54", "WDR75", "DDX10", "RSL1D1", "ZNHIT6", "THG1L", "TRUB1", "QTRT1", "GTPBP3", "DDX51", "EXOSC9", "MRM1", "RPP30", "TRMT61A", "REXO4", "RRP1B", "METTL15", "POP5", "…	2.6h_vs_preop_Pneumonia	6.01937
GOBP_GOLGI_VESICLE_TRANSPORT	1.84043e-08	1.14642e-06	0.733762	0.353006	1.74071	325	c("ACTR10", "WIPI1", "TMED1", "SCFD1", "TMED9", "PPP6C", "GABARAPL2", "DYNC1I2", "VAMP3", "SNX3", "ARF4", "RAB10", "VAPA", "DCTN3", "PLPP3", "ARL3", "LMAN2", "COG4", "YKT6", "GAS6", "COPB1", "CAPZA1", "KDELR1", "CTSZ", "DCTN2", "VAMP5", "SEC22B", "RAB1A", "ARF1", "CD55", "RABIF", "TRAPPC3", "PEF1", "VAMP8", "SEC24A", "LAPTM5", "MIA2", "CEP19", "VTI1B", "NSF", "DYNLL1", "ERGIC3", "EXOC6", "CNIH4",…	48h_Pneumonia_1_vs_0	5.94066
GOBP_PROCESS_UTILIZING_AUTOPHAGIC_MECHANISM	7.4521e-09	1.34373e-06	0.74774	0.434953	1.73177	467	c("WDFY3", "CLU", "S100A9", "CAMKK2", "GSK3B", "TSPO", "ATP6V0E1", "WIPI1", "TFEB", "GAPDH", "HK2", "TRIM8", "LRSAM1", "RALB", "LAMTOR1", "ATP6V0D1", "GBA", "MAPK3", "S100A8", "VPS37B", "CHMP3", "ATP6V1C1", "PRKACA", "PYCARD", "ATP6V0A1", "PIK3CB", "NSFL1C", "RAB7A", "CTSA", "PAFAH1B2", "ROCK1", "NRBF2", "TMEM59", "VMP1", "PSEN1", "GRAMD1A", "VPS25", "SNAP29", "QSOX1", "ATP6V0B", "ATP6V1B2", "MTM…	24h_vs_preop_Pneumonia	5.87169
GOBP_VESICLE_ORGANIZATION	8.27773e-09	1.41798e-06	0.74774	0.487285	1.86364	289	c("KIF13A", "SERPINA1", "SORT1", "RFX2", "VAV3", "FAM160A2", "HOOK2", "VPS8", "TGFA", "RAB32", "RAB3A", "F5", "CTSZ", "DYSF", "LAMTOR1", "TRIM9", "VPS37B", "CHMP3", "MYO7A", "HOOK3", "TRAPPC5", "RAB7A", "CORO1C", "RAB27A", "DNAJC13", "KIF5B", "VAPA", "STX16", "SRGN", "DNM2", "VPS25", "STX10", "SNAP29", "ANXA2", "RAB11A", "SNX10", "RAB1A", "CHMP2A", "CHP1", "STX6", "CUL3", "ANXA1", "SEC22B", "STX3…	24h_vs_preop_Pneumonia	5.84833
GOBP_RIBOSOME_BIOGENESIS	1.73011e-08	2.19532e-06	0.733762	-0.419077	-1.81339	290	c("UTP6", "NSUN5P1", "TEX10", "EXOSC2", "NOL9", "RBFA", "USP36", "NSUN5P2", "EXOSC5", "NOP56", "MTERF4", "TFB1M", "EXOSC7", "DHX37", "DDX54", "SDAD1", "WDR75", "DDX10", "RSL1D1", "ZNHIT6", "PWP1", "DDX51", "EXOSC9", "MRM1", "DDX28", "RPP30", "REXO4", "RRP1B", "METTL15", "POP5", "MDN1", "METTL17", "UTP15", "NOP53", "PDCD11", "DHX30", "DIMT1", "RPL23A", "RRP8", "NOB1", "WDR74", "NOP58", "EMG1", "NO…	2.6h_vs_preop_Pneumonia	5.6585
GOBP_GOLGI_VESICLE_TRANSPORT	8.56782e-08	3.05764e-06	0.704976	0.442609	1.80462	325	c("SNX3", "DYNLL1", "VTI1B", "ARF4", "TMED1", "GABARAPL2", "VAMP3", "KDELR2", "ANK1", "CD59", "TMED2", "COPZ1", "RAB6A", "PEF1", "RAB1A", "CNIH4", "COPB1", "NAPA", "YIPF5", "SEC24D", "OPTN", "ARF1", "WIPI1", "ARFGAP3", "SPTB", "DCTN4", "VAPA", "CAPZA1", "TMED9", "EXOC6", "AP2A1", "RAB10", "DCTN3", "CNIH3", "NSF", "COPB2", "RAB31", "SPTA1", "ACTR10", "ARF5", "RAB14", "KIF11", "GOLPH3", "LMAN2", "M…	preop_Pneumonia_1_vs_0	5.51461
GOBP_REGULATION_OF_VESICLE_MEDIATED_TRANSPORT	8.55187e-08	3.05764e-06	0.704976	0.425662	1.76348	376	c("SNX3", "HYAL3", "LGALS3", "PLSCR1", "RAB2B", "DNAJC6", "ZDHHC2", "SNCA", "NEDD4L", "TOR1A", "SNF8", "AP2S1", "PRTN3", "TSG101", "CCR2", "ITSN1", "CD36", "HMOX1", "SEPTIN2", "TFR2", "PTEN", "YIPF5", "HIP1", "ARF1", "CDC42", "BMP2K", "SH3GL1", "ATG3", "CD63", "RAB5A", "SNAPIN", "DTNBP1", "FCER1G", "AP2A1", "RAB10", "MAP2K1", "IL4R", "NSF", "ADORA2A", "SEPTIN5", "RAB31", "FPR2", "SDCBP", "ANXA2",…	preop_Pneumonia_1_vs_0	5.51461
GOBP_PROTEIN_TARGETING	6.86578e-08	3.6188e-06	0.704976	0.331775	1.64703	385	c("CDC37", "UBL5", "NCF1", "SEC62", "PECR", "SEC61B", "SIL1", "PEX2", "ROMO1", "RAB27A", "SPCS1", "ECH1", "SRP14", "ACAA1", "IDH1", "ARL6IP1", "HSPA1L", "CDK5", "SSR3", "SGTB", "SSR2", "KCNE1", "HMGCL", "GSTK1", "ACOT8", "CHMP4B", "VPS37B", "ZDHHC12", "ZDHHC20", "SH3GLB1", "SEC61G", "ATG3", "RPS9", "TIMM13", "SDCBP", "NEDD4", "PINK1", "HOMER3", "ITGAM", "LAPTM5", "TSPO", "ZFAND2B", "SRP54", "UBC"…	48h_Pneumonia_1_vs_0	5.44144
GOBP_PROTEASOMAL_PROTEIN_CATABOLIC_PROCESS	6.2678e-08	4.21049e-06	0.704976	0.338099	1.69257	425	c("RBX1", "GPX1", "PSMB3", "PSMB6", "PITHD1", "UBB", "BFAR", "ELOB", "POMT2", "RNF5", "PSMD14", "PSMD13", "ANAPC11", "SUMO2", "FBXO9", "PSMB1", "FBXO31", "PSMB4", "SEC61B", "AUP1", "RCHY1", "UBE2J1", "TRIM2", "PSMC5", "PSMD8", "ARRB2", "TAF9", "UBE2H", "IFI27", "SUMO1", "PSMD9", "TBX21", "NHLRC1", "FBXL5", "CUL5", "RAD23A", "DMAC2", "FBXL6", "GABARAPL2", "UBE2V2", "USP14", "RNF14", "UBE2D3", "PSM…	2.6h_Pneumonia_1_vs_0	5.37567
GOBP_PROTEASOMAL_PROTEIN_CATABOLIC_PROCESS	4.99545e-08	4.62552e-06	0.719513	0.419657	1.72372	424	c("TRIB1", "ERLIN1", "PLK3", "CSNK1D", "UBE2B", "FBXL5", "UBXN2B", "ARRB2", "UBE2D3", "KCTD2", "NFE2L2", "CUL3", "PELI1", "TLK2", "KAT5", "SDCBP", "HECW2", "PSMA6", "RHBDD2", "RYBP", "PSEN1", "COP1", "RAD23B", "TMUB2", "CCDC47", "MAEA", "N4BP1", "PSMD13", "TRIM25", "ZFAND2B", "RFFL", "PIAS1", "SMURF1", "CDK2", "FBXO33", "SUMO1", "PSMD9", "NSFL1C", "RCHY1", "FBXO38", "UBE2H", "GSK3B", "CTNNB1", "W…	2.6h_vs_preop_Pneumonia	5.33484
GOBP_ENDOPLASMIC_RETICULUM_TO_GOLGI_VESICLE_MEDIATED_TRANSPORT	1.01057e-07	4.94601e-06	0.704976	0.415363	1.90404	178	c("ACTR10", "TMED1", "SCFD1", "TMED9", "PPP6C", "DYNC1I2", "ARF4", "VAPA", "DCTN3", "LMAN2", "COG4", "YKT6", "GAS6", "COPB1", "CAPZA1", "KDELR1", "CTSZ", "DCTN2", "SEC22B", "RAB1A", "ARF1", "CD55", "TRAPPC3", "PEF1", "SEC24A", "MIA2", "VTI1B", "NSF", "DYNLL1", "ERGIC3", "CNIH4", "CNIH1", "TRAPPC1", "STX18", "COPB2", "KDELR2", "TMED2", "SAR1B", "ERGIC2", "COPE", "COPZ1", "STX5", "YIF1B", "NRBP1", …	48h_Pneumonia_1_vs_0	5.30575
GOBP_REGULATION_OF_RESPONSE_TO_BIOTIC_STIMULUS	7.32537e-08	6.17754e-06	0.704976	0.439525	1.76754	344	c("CEACAM1", "CLEC4D", "TRIB1", "IL18RAP", "CRK", "CLEC4E", "ARRB2", "FPR2", "STAT5B", "TLR4", "HCK", "LY96", "AKIRIN2", "CD55", "IFNGR1", "IRAK3", "NR1H2", "XRCC5", "MAVS", "PSMA6", "HMGB2", "CGAS", "IFNGR2", "PPARG", "LYN", "IFI16", "FADD", "SOCS3", "RELA", "IL27", "PTPN2", "PSMD13", "AP1G1", "RNASEL", "KRAS", "NFKBIL1", "PIAS1", "NOD2", "PLSCR1", "FFAR2", "NLRC4", "CR1", "MNDA", "CYBA", "NECTI…	2.6h_vs_preop_Pneumonia	5.20918
GOBP_PROTEASOMAL_PROTEIN_CATABOLIC_PROCESS	1.43095e-07	6.4822e-06	0.690132	0.451123	1.65341	425	c("ERLIN1", "PELI1", "TRIB1", "PLK3", "UBXN2B", "RNF144B", "CSNK1D", "YOD1", "PSEN1", "HSPA1B", "UBE2H", "TRIM25", "SDCBP", "UBE2D3", "RAD23B", "NFE2L2", "CTNNB1", "UBE2B", "FBXL5", "CCDC47", "N4BP1", "TLK2", "AMN1", "CDK2", "FBXO38", "FAF2", "NEDD4", "CSNK1A1", "MAEA", "SMURF1", "WAC", "PSMD6", "ARIH1", "TOR1A", "HSPA5", "RYBP", "UBXN4", "AREL1", "RHBDD2", "USP7", "GABARAPL2", "TMUB2", "UBE2D1",…	2.6h_vs_preop_infection.free	5.18828
GOBP_REGULATION_OF_RESPONSE_TO_BIOTIC_STIMULUS	2.21225e-07	8.06293e-06	0.690132	0.461921	1.66015	344	c("CR1", "IRAK3", "NLRC4", "SOCS3", "PPARG", "FCER1G", "CD55", "FGR", "PLSCR1", "IFNAR2", "STAT5B", "IL18RAP", "IFNGR2", "JAK2", "IL27", "HCK", "SIGLEC16", "CLEC4D", "IFNGR1", "FPR2", "RNF135", "LYN", "TLR4", "PRKCD", "CGAS", "SLC15A4", "ARG1", "HTRA1", "FBXO38", "TIRAP", "FFAR2", "PSMD6", "CRK", "CARD16", "SYK", "LY96", "ARRB2", "PSMD4", "PIAS1", "CD36", "PAK2", "AKIRIN2", "NFKB1", "ADAM8", "VAV…	24h_vs_preop_infection.free	5.09351
GOBP_PROTEIN_TARGETING	9.69678e-08	1.07165e-05	0.704976	0.35411	1.68098	385	c("SEC62", "BNIP3L", "IDH1", "SYNGR1", "YIF1B", "VTI1B", "ECH1", "SSR3", "ZDHHC2", "CDC37", "TIMM23", "SIL1", "CLU", "ROMO1", "CDK5", "DECR2", "TOMM22", "PECR", "UBL5", "ARL6IP1", "UBB", "MFF", "ZFAND2B", "FIS1", "SEC61B", "PINK1", "RPLP1", "ACOX2", "YWHAB", "ITGAM", "ITGB2", "KCNE1", "NCF1", "UBE2L3", "GET3", "GSK3A", "HOMER3", "UBC", "ACAA1", "SPCS1", "PHYH", "NCOA4", "HAX1", "PARL", "GNPAT", "…	24h_Pneumonia_1_vs_0	4.96995
GOBP_PROCESS_UTILIZING_AUTOPHAGIC_MECHANISM	1.04427e-07	1.0784e-05	0.704976	0.333328	1.61331	467	c("CISD2", "ATP6V1E2", "BNIP3L", "RRAGA", "YOD1", "CAPNS1", "MTDH", "GBA", "GAPDH", "LAMTOR2", "GABARAPL2", "VPS25", "DYNLL1", "SNF8", "IFT20", "CDC37", "TSG101", "HMOX1", "POLDIP2", "WIPI1", "SESN3", "CLU", "S100A9", "ATP6V1D", "GPR137", "TOLLIP", "KEAP1", "CDK5", "ATG4C", "TOMM22", "BOK", "SCFD1", "HSPB1", "S100A8", "AUP1", "TMEM150B", "FIS1", "PINK1", "RNF166", "ATP6V1G1", "ANXA7", "IL10", "MC…	24h_Pneumonia_1_vs_0	4.96722
GOBP_GOLGI_VESICLE_TRANSPORT	2.14868e-07	1.08161e-05	0.690132	0.476297	1.66097	325	c("F5", "EXOC6", "RAB31", "TGFA", "SERPINA1", "RAB1A", "ATP9A", "CD59", "SNX3", "CD55", "CNIH4", "RAB10", "CTSC", "MIA2", "C16orf70", "KIF3C", "VAPA", "BICD2", "SNAP23", "CTSZ", "ARL3", "COPB2", "ARF4", "KIF13A", "TBC1D14", "CUX1", "ACSL3", "VAMP3", "DCTN4", "SORT1", "WIPI1", "STX6", "SORL1", "LAPTM5", "GABARAPL2", "COPG2", "PROS1", "ARFGAP3", "CAPZB", "SNX1", "LYPLA1", "CUL3", "TRAPPC5", "GOLGA7…	48h_vs_preop_infection.free	4.96593
GOBP_ENDOPLASMIC_RETICULUM_TO_GOLGI_VESICLE_MEDIATED_TRANSPORT	3.38764e-07	1.08468e-05	0.674963	0.525686	1.80434	178	c("CD55", "F5", "RAB1A", "CNIH4", "TGFA", "VAPA", "CD59", "ARFGAP3", "MIA2", "SERPINA1", "ARF4", "DCTN4", "CTSZ", "COPB2", "SORL1", "SEC24D", "SEC22B", "CAPZA1", "KLHL12", "ACTR10", "CUL3", "CSNK1D", "COPA", "ARF1", "CAPZA2", "DCTN2", "LMAN2", "ACTR1A", "SEC23B", "SEC24A", "GAS6", "PROS1", "COPB1", "ERGIC1", "TRAPPC12", "CAPZB", "PPP6C", "TRAPPC8", "TFG", "LRRK2", "NSF", "ARCN1", "PEF1", "YKT6", …	24h_vs_preop_infection.free	4.9647
GOBP_PHAGOCYTOSIS	1.95858e-07	1.59764e-05	0.690132	0.364571	1.70933	311	c("CEBPE", "PPARG", "GAS6", "IGKV5-2", "NR1H3", "ARPC1A", "MARCO", "IGLV2-8", "ELANE", "IGKV2-30", "PRTN3", "AZU1", "CD36", "CALR", "MSR1", "C1orf43", "SNX3", "BRK1", "BIN2", "RAC1", "ARPC3", "ITGAM", "ITGB2", "ARPC2", "ACTG1", "ARPC4", "CYBA", "IGHG4", "LMAN2", "IGKV1-17", "THBS1", "FCN1", "ARPC1B", "CORO1A", "ACTB", "FCER1G", "ARPC5", "SOD1", "IGHV3-13", "IGLV1-47", "MAPK3", "HSP90AA1", "PYCARD…	24h_Pneumonia_1_vs_0	4.79652
GOBP_RESPONSE_TO_WOUNDING	4.71476e-07	2.69213e-05	0.674963	0.402889	1.65715	450	c("CEACAM1", "PHF21A", "NDEL1", "DGKH", "PPP3CA", "CRK", "PTEN", "CD59", "HIF1A", "RAB27A", "ARRB2", "TLR4", "ZFP36", "NFE2L2", "NFE2", "SLC11A1", "GNAQ", "CLIC1", "EXT1", "RAB5A", "ST3GAL4", "YWHAZ", "CFLAR", "DTNBP1", "ALOX5", "H3-3B", "SERPINB2", "THBS1", "CCR2", "C6orf89", "INSL3", "ARHGAP24", "SERPINA1", "ENTPD1", "LYN", "SRF", "MAFG", "THBD", "CDC42", "RHOA", "ZFP36L1", "MYL12A", "PRKAR2A",…	2.6h_vs_preop_Pneumonia	4.5699
GOBP_PHAGOCYTOSIS	8.13649e-07	4.16054e-05	0.659444	0.433451	1.72777	311	c("ANXA3", "RAB20", "RAB7A", "CRK", "PTEN", "RHOG", "TLR2", "RAB27A", "CEACAM4", "FPR2", "FCGR2A", "BECN1", "ELMO1", "TLR4", "HCK", "JMJD6", "SLC11A1", "RAB5A", "NCF4", "THBS1", "CD14", "CDC42SE1", "ARPC2", "ARPC5", "LMAN2", "RAC2", "PPARG", "LYN", "ACTR2", "RAB31", "CDC42", "PTPRJ", "ACTR3", "PTX3", "MYD88", "GRB2", "FCGR1A", "NOD2", "PLSCR1", "ELMO2", "CYBA", "GSN", "NCF2", "SNX3", "ARPC4", "WI…	2.6h_vs_preop_Pneumonia	4.38085
GOBP_GOLGI_VESICLE_TRANSPORT	6.3737e-07	4.25817e-05	0.659444	0.444948	1.72775	325	c("ATP9A", "PLPP3", "KIF3C", "KIF13A", "SERPINA1", "C16orf70", "ARL3", "SORT1", "WIPI1", "TGFA", "MIA2", "LAPTM5", "SORL1", "F5", "CTSZ", "CUX1", "RAB10", "ERGIC1", "TRAPPC5", "RAB31", "VAPA", "EXOC6", "DNM2", "BICD2", "ACTR10", "CEP19", "DCTN2", "COPG2", "CSK", "CAPZA2", "RAB1A", "CNIH4", "ACTR1A", "STX6", "CUL3", "LMAN2", "SEC22B", "CAPZA1", "RAB1B", "GOLGA7", "LYPLA1", "KLHL12", "COL7A1", "SNX…	24h_vs_preop_Pneumonia	4.37078
GOBP_GOLGI_VESICLE_TRANSPORT	1.30868e-06	5.15349e-05	0.643552	0.437892	1.68299	325	c("ARL3", "ATP9A", "PLPP3", "KIF3C", "SERPINA1", "KIF13A", "C16orf70", "LAPTM5", "WIPI1", "CTSZ", "TGFA", "SORT1", "MIA2", "RER1", "RAB31", "CTSC", "RAB10", "CUX1", "F5", "CSK", "TRAPPC5", "ACTR10", "COPG2", "BICD2", "SORL1", "VAPA", "EXOC6", "GOLGA7", "LMAN2", "CAPZB", "RAB1B", "DCTN2", "SNAP23", "RAB13", "TRAPPC1", "STX6", "CUL3", "MACF1", "ACTR1A", "TAPBP", "DNM2", "KLHL12", "CEP19", "LYPLA1",…	48h_vs_preop_Pneumonia	4.2879
GOBP_REGULATION_OF_VESICLE_MEDIATED_TRANSPORT	1.55508e-06	9.8661e-05	0.643552	0.339412	1.60799	376	c("PPARG", "AP2S1", "GAS6", "ANXA2", "NR1H3", "ZDHHC2", "SNF8", "PREB", "TSG101", "HMOX1", "HYAL3", "PRTN3", "AZU1", "CLU", "CD36", "CDK5", "PRAM1", "CALR", "AP2A1", "SCFD1", "SNX3", "NSF", "CD63", "KLRC2", "DNAJC6", "RAC1", "PLD1", "YIPF5", "ITGAM", "STXBP2", "ITGB2", "NRP1", "RAB4B", "SMPD1", "CD177", "RIN3", "SEPTIN2", "MICAL1", "CYBA", "ARF1", "MAP2K2", "RAB11B", "LMAN2", "LRSAM1", "SH3GL1", …	24h_Pneumonia_1_vs_0	4.00585
GOBP_GOLGI_VESICLE_TRANSPORT	1.91757e-06	0.000117314	0.627257	0.342521	1.61266	325	c("PLPP3", "COPZ1", "COMMD1", "GAS6", "DYNC1I2", "YIF1B", "VTI1B", "TMED1", "GABARAPL2", "KDELR1", "TMED9", "DYNLL1", "TRAPPC5", "PREB", "KDELR2", "RACGAP1", "ARF4", "NAPG", "TRAPPC3", "WIPI1", "AP2A1", "SCFD1", "SNX3", "NSF", "KIF11", "BNIP1", "ERGIC3", "COG4", "ACTR10", "YIPF5", "TRAPPC1", "C16orf70", "NRBP1", "ARF1", "LMAN2", "CAPZA1", "ARF5", "YIF1A", "SAR1B", "ACTR1A", "CTSZ", "VAMP3", "COPB…	24h_Pneumonia_1_vs_0	3.93065
GOBP_RESPONSE_TO_VIRUS	4.90502e-06	0.000120896	0.610527	0.338108	1.61205	278	c("LAMTOR5", "IFITM3", "RNASE6", "IFNGR1", "FADD", "AUP1", "RNASE2", "IFNGR2", "RNF135", "NPC2", "ENO1", "IFITM1", "UFD1", "OAS1", "SELENOK", "AP1S1", "IRF7", "CRCP", "CFL1", "ARF1", "PYCARD", "SERINC3", "MYD88", "PHB2", "VAMP8", "HTRA1", "AIM2", "ELMOD2", "PLSCR1", "ZMPSTE24", "UNC93B1", "NLRX1", "USP15", "HYAL2", "DNAJC3", "MAPK14", "EXOSC4", "IRAK3", "MLKL", "BNIP3L", "BATF3", "IFITM2", "IFI16…	48h_Pneumonia_1_vs_0	3.91759
GOBP_ENDOPLASMIC_RETICULUM_TO_GOLGI_VESICLE_MEDIATED_TRANSPORT	7.01192e-06	0.000333651	0.610527	0.405518	1.77952	178	c("COPZ1", "GAS6", "DYNC1I2", "YIF1B", "VTI1B", "TMED1", "KDELR1", "TMED9", "DYNLL1", "TRAPPC5", "PREB", "KDELR2", "ARF4", "TRAPPC3", "SCFD1", "NSF", "ERGIC3", "COG4", "ACTR10", "YIPF5", "TRAPPC1", "NRBP1", "ARF1", "LMAN2", "CAPZA1", "YIF1A", "SAR1B", "ACTR1A", "CTSZ", "COPB2", "DCTN2", "CNIH4", "DCTN3", "SEC24A", "COPB1", "GAS1", "STX18", "COPE", "TMED2", "RAB1A", "VAPA", "TRAPPC4", "YKT6", "TME…	24h_Pneumonia_1_vs_0	3.47671
GOBP_REGULATION_OF_RESPONSE_TO_BIOTIC_STIMULUS	8.41854e-06	0.000384559	0.593325	0.335221	1.567	344	c("SELENOK", "SKP1", "PPARG", "ARG2", "PRDX2", "HAVCR2", "IFIT1B", "LY86", "PSMA1", "PSMD1", "NR1H3", "FADD", "PSMA6", "RIOK3", "PSMA7", "UBE2K", "CDC37", "PSMD7", "PSMD9", "NFKBIL1", "PSMD4", "PSMA4", "CD36", "PSMD8", "SUMO1", "KLRC2", "CARD16", "PSMC2", "PSMB6", "NCR1", "PSMB5", "LY96", "PSMB2", "HTRA1", "NPLOC4", "PSMC3", "CYBA", "IL18RAP", "TTLL12", "PSMD14", "LRSAM1", "FCN1", "PSMB7", "PTPN2…	24h_Pneumonia_1_vs_0	3.41504
GOBP_ENDOPLASMIC_RETICULUM_TO_GOLGI_VESICLE_MEDIATED_TRANSPORT	2.56988e-05	0.000462983	0.57561	0.50801	1.71868	178	c("F5", "TGFA", "SERPINA1", "RAB1A", "CD59", "CD55", "CNIH4", "CTSC", "MIA2", "VAPA", "CTSZ", "COPB2", "ARF4", "DCTN4", "SORL1", "COPG2", "PROS1", "ARFGAP3", "CAPZB", "CUL3", "TRAPPC5", "KLHL12", "CAPZA1", "ACTR1A", "LMAN2", "COPA", "ACTR10", "CNIH3", "ARF1", "LRRK2", "SEC24A", "SEC24D", "CAPZA2", "ANKRD28", "DCTN2", "VTI1A", "DYNC1LI1", "CSNK1D", "SEC23B", "TRAPPC1", "TRAPPC12", "COPB1", "NSF", …	48h_vs_preop_infection.free	3.33443
GOBP_PROTEASOMAL_PROTEIN_CATABOLIC_PROCESS	5.59525e-05	0.000745888	0.557332	0.412507	1.49638	425	c("UBE2J1", "FBXL5", "TRIM25", "UBXN2B", "CEBPA", "RAD23B", "AREL1", "CCDC47", "GSK3B", "NFE2L2", "HSPA1B", "MAN1A1", "SDCBP", "TRIM9", "UBE2D3", "COP1", "ERLIN2", "UBE2D1", "FBXO38", "PSEN1", "RNF144B", "MAEA", "PSMD6", "ERLIN1", "TMUB2", "EDEM2", "TOR1A", "SGTB", "ARRB2", "PSMD4", "KCTD5", "PIAS1", "UBE2B", "N4BP1", "UBE2H", "CTNNB1", "PSMB3", "SPOPL", "NEDD4", "DERL2", "CUL3", "CSNK1D", "GABAR…	24h_vs_preop_infection.free	3.12733
GOBP_ATP_SYNTHESIS_COUPLED_ELECTRON_TRANSPORT	8.44481e-05	0.00133944	0.538434	0.529117	1.7833	91	c("COX15", "NDUFAF1", "NDUFB3", "BID", "SDHC", "NDUFB9", "NDUFB6", "UQCRHL", "GHITM", "COX6B1", "COX5B", "NDUFS1", "COX8A", "NDUFS2", "NDUFA2", "DLD", "UQCR10", "NDUFB7", "UQCRC1", "COX6A1", "NDUFB10", "NDUFC2", "NDUFB4", "MT-CO2", "COX4I1", "PARK7", "MT-CO3", "DGUOK", "UQCRFS1", "NDUFA4", "NDUFB1", "MT-ND4", "CHCHD2", "SDHAF2", "UQCRQ", "MT-ND3", "MT-ND1", "PINK1", "NDUFS3", "UQCRC2", "MT-CO1", …	48h_vs_preop_Pneumonia	2.87308
GOBP_REGULATION_OF_RESPONSE_TO_BIOTIC_STIMULUS	8.88209e-05	0.00137693	0.538434	0.3936	1.52464	344	c("LILRA2", "RNF135", "IFNGR2", "NLRC4", "PLCG2", "PPARG", "NFKBIL1", "UFD1", "FGR", "HTRA1", "LY86", "FCER1G", "MAPK3", "PYCARD", "IFNAR2", "PRKCD", "ICAM3", "PSMD4", "TYROBP", "LY96", "CLEC4D", "STAT5B", "CD36", "PSMD6", "IL18RAP", "SLC15A4", "NLRX1", "SLC22A13", "FADD", "CYBA", "CR1", "ARRB2", "HCK", "PSPC1", "PRKACA", "ADAM8", "LRSAM1", "IFNGR1", "SYK", "GRN", "PSMC1", "NFKB1", "PSMA7", "PSMB…	48h_vs_preop_Pneumonia	2.86109
GOBP_REGULATION_OF_RESPONSE_TO_BIOTIC_STIMULUS	0.000160624	0.00187835	0.518848	0.423764	1.48413	344	c("CR1", "NLRC4", "SOCS3", "PPARG", "FCER1G", "FGR", "IRAK3", "IFNGR2", "RNF135", "STAT5B", "CLEC4A", "CD36", "NFKB1", "CD55", "HCK", "ZC3H12A", "PLCG2", "PRKCD", "FFAR2", "IFNAR2", "SLC15A4", "PSMD6", "PSMD4", "LYN", "ADAM8", "IL18RAP", "SYK", "IL27", "LY96", "PLSCR1", "HTRA1", "FPR2", "CRK", "CARD16", "CGAS", "VAV1", "JAK2", "BCL10", "PYCARD", "FBXO38", "IFNGR1", "CLEC4D", "CYBA", "PAK2", "MAPK…	48h_vs_preop_infection.free	2.72622
GOBP_GENERATION_OF_PRECURSOR_METABOLITES_AND_ENERGY	0.000113069	0.00195644	0.538434	0.367424	1.50729	422	c("PFKFB2", "PFKFB3", "GYG1", "LDHA", "IRS2", "H6PD", "HIF1A", "PPP1R3D", "NUP98", "PPP1CB", "PGM1", "PPIF", "COQ10B", "PPP1R3B", "INSR", "GBE1", "PYGL", "PGD", "GALK1", "RB1CC1", "PFKFB4", "ME2", "SDHB", "PSEN1", "CYB5R4", "COX7A2L", "TPR", "RUBCNL", "NUP58", "NDUFB3", "HDAC4", "UGP2", "CYBA", "NCF2", "ETFDH", "CAT", "GSK3B", "HK3", "ASPH", "PPARD", "HK2", "NDUFS2", "ALDOA", "BLOC1S1", "PRKAG1",…	2.6h_vs_preop_Pneumonia	2.70853
GOBP_NCRNA_METABOLIC_PROCESS	0.000209005	0.00273302	0.518848	-0.361327	-1.44482	448	c("MDN1", "SMAD3", "DROSHA", "PDCD11", "USP36", "TUT4", "WDR4", "NOL9", "NAT10", "URB1", "TARBP1", "UTP20", "BMS1", "DDX47", "HEATR1", "TRMT44", "UTP4", "NOL6", "TARS3", "DIS3L2", "NOP14", "NSUN5P1", "AARS2", "ADAT1", "EARS2", "LARS1", "TDRKH", "DGCR8", "DDX51", "NOP9", "MTERF4", "IARS1", "MRM1", "NSUN5P2", "AARS1", "MYBL1", "MARS2", "TSEN2", "RC3H2", "RBFA", "AGO3", "TSR1", "MAPT", "XPO5", "RRP1…	48h_Pneumonia_1_vs_0	2.56336
GOBP_RIBONUCLEOPROTEIN_COMPLEX_BIOGENESIS	0.000203575	0.00312757	0.518848	-0.316405	-1.41453	412	c("UTP6", "NSUN5P1", "TEX10", "EXOSC2", "PRMT7", "GEMIN6", "NOL9", "RBFA", "USP36", "NSUN5P2", "EXOSC5", "NOP56", "MTERF4", "TFB1M", "EXOSC7", "DHX37", "DDX54", "SDAD1", "WDR75", "DDX10", "LUC7L3", "RSL1D1", "ZNHIT6", "PWP1", "GEMIN5", "PSIP1", "DDX51", "EXOSC9", "MRM1", "DDX28", "RPP30", "REXO4", "RRP1B", "METTL15", "POP5", "MDN1", "METTL17", "CLNS1A", "SF3A3", "UTP15", "NOP53", "PDCD11", "DHX30…	2.6h_vs_preop_Pneumonia	2.50479
GOBP_NCRNA_PROCESSING	0.000253687	0.00319533	0.498493	-0.370455	-1.46697	366	c("MDN1", "SMAD3", "DROSHA", "PDCD11", "USP36", "TUT4", "WDR4", "NOL9", "NAT10", "URB1", "TARBP1", "UTP20", "BMS1", "DDX47", "HEATR1", "TRMT44", "UTP4", "NOL6", "NOP14", "NSUN5P1", "AARS2", "ADAT1", "DGCR8", "DDX51", "NOP9", "MTERF4", "MRM1", "NSUN5P2", "AARS1", "TSEN2", "RBFA", "AGO3", "TSR1", "RRP1B", "NOLC1", "RPUSD2", "DHX37", "OSGEP", "EXOSC2", "CPSF4", "ELP1", "SENP3", "ZCCHC4", "NVL", "UTP…	48h_Pneumonia_1_vs_0	2.49548
GOBP_ENDOPLASMIC_RETICULUM_TO_GOLGI_VESICLE_MEDIATED_TRANSPORT	0.00036405	0.00433761	0.498493	0.437446	1.59975	178	c("SERPINA1", "CTSZ", "TGFA", "MIA2", "CTSC", "F5", "TRAPPC5", "ACTR10", "COPG2", "SORL1", "VAPA", "LMAN2", "CAPZB", "RAB1B", "DCTN2", "TRAPPC1", "CUL3", "ACTR1A", "KLHL12", "RAB1A", "CAPZA2", "DCTN3", "CD59", "ERGIC1", "SEC22B", "SEC24A", "CNIH4", "DYNC1LI1", "YIF1B", "ARF1", "PPP6C", "COPB2", "CAPZA1", "PROS1", "VAPB", "KDELR1", "YKT6", "COL7A1", "TRAPPC3", "ARF4", "LRRK2", "TRAPPC12", "NSF", "…	48h_vs_preop_Pneumonia	2.36275
GOBP_TRANSLATIONAL_INITIATION	0.000172983	0.00448969	0.518848	0.37178	1.63345	174	c("DHX29", "PAIP1", "EIF1", "EIF3K", "EIF3B", "HSPB1", "ALKBH1", "RPLP1", "EIF3I", "POLR2G", "EIF1B", "EIF2B2", "COPS5", "ATF4", "PPP1CA", "RPL27", "EIF6", "UBA52", "EIF4E2", "RPL21", "EIF2AK1", "EIF3G", "TMED2", "EIF3J", "EIF4E", "RPL8", "PABPC1", "RPL35A", "RPL37A", "RPS11", "RPL41", "CCL5", "EIF4EBP1", "RPLP0", "RPS9", "EIF2S2", "RPS15A", "RPL30", "POLR2D", "EIF3M", "RPL23", "RPL24", "DDX1", "…	24h_Pneumonia_1_vs_0	2.34778
GOBP_RESPONSE_TO_WOUNDING	0.00041248	0.00467933	0.498493	0.265414	1.32732	450	c("LNPK", "NMNAT1", "TMIGD3", "SLC7A11", "MAFG", "MYL12A", "HMOX1", "FCER1G", "RAB27A", "ARF4", "S100A8", "CLIC1", "PRTN3", "TYROBP", "LGALS1", "CDK5", "ARG1", "PLAUR", "RAC1", "PLA2G4A", "PLPP3", "CD36", "CDC42", "HHEX", "TGFBR1", "GAS6", "CAPZA1", "PRKAR2A", "CASP3", "IL10", "PHB2", "PRDX2", "TSPO", "NOL3", "CD177", "PLSCR1", "MICAL1", "TOR1A", "ARHGAP24", "ANXA1", "PRCP", "HDAC2", "STXBP3", "G…	48h_Pneumonia_1_vs_0	2.32982
GOBP_ENDOPLASMIC_RETICULUM_TO_GOLGI_VESICLE_MEDIATED_TRANSPORT	0.000391259	0.00603808	0.498493	0.443075	1.62419	178	c("SERPINA1", "TGFA", "MIA2", "SORL1", "F5", "CTSZ", "ERGIC1", "TRAPPC5", "VAPA", "ACTR10", "DCTN2", "COPG2", "CAPZA2", "RAB1A", "CNIH4", "ACTR1A", "CUL3", "LMAN2", "SEC22B", "CAPZA1", "RAB1B", "KLHL12", "COL7A1", "CD55", "CAPZB", "TRAPPC12", "SEC24A", "DYNC1I2", "PROS1", "TRAPPC1", "COPB2", "ARF4", "ARF1", "CSNK1D", "DCTN4", "NSF", "SPAST", "TRAPPC3", "COPG1", "GAS6", "DCTN3", "ERGIC2", "YKT6", …	24h_vs_preop_Pneumonia	2.2191
GOBP_ELECTRON_TRANSPORT_CHAIN	0.000884523	0.00803813	0.477271	0.453557	1.62608	149	c("GSR", "CYP19A1", "NCF2", "NQO2", "SDHB", "COX15", "NDUFAF1", "NDUFB3", "P4HA2", "ALDH2", "BID", "CYBA", "SDHC", "ME1", "NDUFB9", "GLRX", "NDUFB6", "UQCRHL", "ASPH", "ME2", "GHITM", "COX6B1", "COX5B", "NDUFS1", "COX8A", "NDUFS2", "NDUFA2", "DLD", "SRD5A1", "UQCR10", "NCF1", "NDUFB7", "SURF1", "UQCRC1", "ALDH4A1", "COX6A1", "NDUFB10", "NDUFC2", "NDUFB4", "MT-CO2", "COX4I1", "PARK7", "MT-CO3", "S…	48h_vs_preop_Pneumonia	2.09484
GOBP_REGULATION_OF_RESPONSE_TO_BIOTIC_STIMULUS	0.000422091	0.00865919	0.498493	0.295233	1.41619	344	c("CD160", "SELENOK", "C1QBP", "PSMB3", "FADD", "PSMB6", "PSMD14", "PSMD13", "TTLL12", "ABCE1", "PSMB1", "PRDX2", "PSMB4", "MNDA", "CEACAM1", "PSMC5", "KLRK1", "CRTAM", "ZC3H12A", "IFIT1B", "PSMD8", "ARRB2", "SUMO1", "PSMD9", "XRCC5", "PSMA2", "PSMC4", "PSMB2", "PSMA6", "FCER1G", "APOBEC3G", "PSMC2", "TARBP2", "PYCARD", "KLRC4-KLRK1", "STING1", "TYROBP", "POLR3F", "CGAS", "TOMM70", "LAG3", "PSMA4…	2.6h_Pneumonia_1_vs_0	2.06252
GOBP_RESPONSE_TO_VIRUS	0.00126696	0.0094361	0.45506	0.408694	1.46471	278	c("HIF1A", "IRAK3", "IVNS1ABP", "CGAS", "PLSCR1", "IFNAR1", "LGALS8", "BCL3", "TNFAIP3", "BECN1", "MAPK14", "LAMTOR5", "SERINC3", "EXT1", "FOSL1", "IFI16", "CHUK", "IFNGR1", "MLKL", "IL27", "EXOSC4", "EIF2AK2", "MYD88", "FGR", "IL10RB", "XPR1", "ARF1", "NMI", "ZMPSTE24", "IFNGR2", "NCBP3", "USP15", "MAVS", "IRF2", "ANKRD17", "NPLOC4", "AIM2", "PTPN22", "ZC3HAV1", "PTPRC", "RNASEL", "ITCH", "APOBE…	2.6h_vs_preop_infection.free	2.02521
GOBP_RESPONSE_TO_WOUNDING	0.0012027	0.00947232	0.45506	0.334069	1.40337	450	c("PLSCR1", "ARF4", "PRDX2", "TXN2", "TOR1A", "SLC4A1", "PRTN3", "FKBP1B", "CCR2", "GPX1", "CD59", "MAFG", "SERPINB2", "CD36", "DOCK1", "HMOX1", "DMTN", "HIF1A", "CLIC1", "MYL12A", "NFE2", "HHEX", "PTEN", "PTPRF", "NFE2L2", "LGALS1", "CDC42", "IL10", "GNA12", "TSPO", "XBP1", "RAB5A", "CAPZA1", "PPL", "LNPK", "DTNBP1", "ST3GAL4", "FCER1G", "S100A8", "CCR1", "AURKA", "MAP2K1", "GNAS", "ARG1", "FGFR…	preop_Pneumonia_1_vs_0	2.02354
GOBP_ATP_SYNTHESIS_COUPLED_ELECTRON_TRANSPORT	0.00106589	0.0127683	0.45506	0.500926	1.6848	91	c("NDUFAF1", "NDUFB3", "COX15", "SDHC", "DLD", "NDUFB9", "GHITM", "NDUFA2", "COX6B1", "COX8A", "COX5B", "NDUFS2", "UQCRC1", "BID", "COX6A1", "PARK7", "NDUFS1", "COX7A2L", "UQCRQ", "UQCR10", "UQCRFS1", "NDUFA4", "NDUFB7", "NDUFB1", "MT-CO2", "UQCR11", "NDUFB10", "COX4I1", "CHCHD2", "MT-CO3", "UQCRHL", "MT-ND3", "NDUFB4", "PINK1", "DGUOK", "SDHAF2", "SDHD", "NDUFS6")	24h_vs_preop_Pneumonia	1.89387
GOBP_ENDOPLASMIC_RETICULUM_TO_GOLGI_VESICLE_MEDIATED_TRANSPORT	0.000722896	0.0129217	0.477271	0.352563	1.55683	178	c("DCTN2", "COPZ1", "YKT6", "TMED2", "DYNLL1", "YIPF5", "ACTR10", "TEX261", "TRAPPC1", "TMED1", "TMED10", "GAS6", "NAPA", "ARF1", "YIF1A", "VAPA", "CAPZA1", "ARF4", "KDELR2", "PEF1", "RNF139", "DCTN5", "TRAPPC2L", "TMED9", "ARFGAP3", "LMAN2", "CAPZA2", "CUL3", "WHAMM", "PPP6C", "TRAPPC6B", "CAPZB", "RANGRF", "COPB1", "DCTN3", "MIA2", "BET1", "ARFGAP1", "SEC23IP", "TMEM115", "TRAPPC4", "SEC22B", "…	2.6h_Pneumonia_1_vs_0	1.88868
GOBP_GENERATION_OF_PRECURSOR_METABOLITES_AND_ENERGY	0.00232416	0.013405	0.431708	0.37558	1.36243	422	c("HK3", "GYG1", "PFKFB3", "ASPH", "LDHA", "PYGL", "PPP1R3B", "HDAC4", "PPP1R3D", "PGD", "PFKFB2", "CEBPA", "CYB5R4", "IDH1", "GSK3B", "KL", "PGM2", "BLOC1S1", "NQO2", "STEAP4", "NCF2", "GLRX", "PGAM1", "PSEN1", "HK2", "P4HA2", "GBE1", "GALK1", "RAE1", "UGP2", "GAPDH", "GSR", "PFKFB4", "DERA", "ME2", "NUP58", "ALDH2", "PGM1", "ARNT", "COX6B2", "ACSS3", "NDUFAF1", "HIF1A", "PPP1CB", "SDHC", "CYBA"…	24h_vs_preop_infection.free	1.87273
GOBP_PROTEASOMAL_PROTEIN_CATABOLIC_PROCESS	0.00240804	0.0157342	0.431708	0.382203	1.34962	425	c("UBE2J1", "MAN1A1", "NFE2L2", "HSPA1B", "GSK3B", "TRIM25", "SGTB", "FBXL5", "RAD23B", "AREL1", "EDEM2", "UBXN2B", "PSMD6", "PSMD4", "ERLIN2", "CEBPA", "COP1", "UBE2D1", "PSEN1", "SDCBP", "CCDC47", "CTNNB1", "UBE2D3", "CLU", "RNF144B", "MAEA", "TRIM9", "N4BP1", "FBXO38", "TMUB2", "NEDD4", "GABARAPL2", "ARRB2", "UFD1", "GBA", "UBE2B", "SIAH2", "KCTD2", "PSMB3", "CUL3", "KCTD5", "HSPA1A", "UBE2C",…	48h_vs_preop_infection.free	1.80315
GOBP_REGULATION_OF_RESPONSE_TO_BIOTIC_STIMULUS	0.00187487	0.0187815	0.45506	0.360955	1.40527	344	c("PPARG", "HTRA1", "LILRA2", "CLEC4D", "NLRC4", "FGR", "IFNGR2", "PLCG2", "NFKBIL1", "FCER1G", "IFNAR2", "RNF135", "LY96", "FADD", "LY86", "IL18RAP", "LRSAM1", "PSMD4", "MAPK3", "PRKCD", "PSMD9", "PRKACA", "IFNGR1", "PYCARD", "CD36", "STAT5B", "CR1", "HCK", "ARRB2", "PSPC1", "PSMA7", "IRAK3", "CYBA", "NLRX1", "SLC22A13", "TIRAP", "TYROBP", "ICAM3", "LILRB1", "SLC15A4", "PAK2", "ARG1", "SIGLEC16"…	24h_vs_preop_Pneumonia	1.72627
GOBP_GENERATION_OF_PRECURSOR_METABOLITES_AND_ENERGY	0.00244067	0.0218893	0.431708	0.352454	1.39658	422	c("PFKFB3", "GYG1", "CEBPA", "PFKFB2", "LDHA", "GSR", "CYP19A1", "GSK3B", "ACSS3", "NQO2", "TKT", "PYGL", "NDUFAF1", "GALK1", "PGM2", "NCF2", "HK3", "IDH1", "GAPDH", "TALDO1", "HK2", "ALDH2", "NDUFB3", "CYB5R4", "PGAM1", "PGD", "PGM1", "SDHB", "NUP214", "P4HA2", "CYBA", "DHTKD1", "ENO1", "PSEN1", "GCKR", "ASPH", "PPP1R3B", "ALDOA", "ACOX1", "PKM", "PFKFB4", "SUCLG1", "GAA", "COX6B2", "NUP58", "CO…	24h_vs_preop_Pneumonia	1.65977
GOBP_GENERATION_OF_PRECURSOR_METABOLITES_AND_ENERGY	0.00466897	0.027819	0.407018	0.343488	1.34855	422	c("GYG1", "PFKFB3", "CEBPA", "GALK1", "LDHA", "TKT", "GSR", "GAPDH", "CYP19A1", "NCF2", "PGM2", "PGAM1", "PYGL", "TALDO1", "NQO2", "HK3", "GSK3B", "SDHB", "IDH1", "PFKFB2", "GCKR", "COX15", "DHTKD1", "NDUFAF1", "ACSS3", "NDUFB3", "P4HA2", "PGD", "ALDH2", "BID", "HK2", "ENO1", "CYBA", "CYB5R4", "PPP1R3B", "NUP214", "PGM1", "PYGM", "TPI1", "ACSS2", "ALDOA", "BLOC1S1", "COX6B2", "PKM", "PRKAG1", "GA…	48h_vs_preop_Pneumonia	1.55566
GOBP_PROTEIN_TARGETING	0.00482127	0.0284297	0.407018	0.343516	1.3423	385	c("CLU", "ACAA1", "ZDHHC19", "TSPO", "ZDHHC12", "LAPTM5", "STOM", "IDH1", "ITGB2", "CDK5", "SORT1", "HOMER3", "MAN1A1", "VPS37B", "UBC", "PECR", "ITGAM", "NPEPPS", "RAB7A", "RAB27A", "SGTB", "BID", "SORL1", "ZDHHC20", "OS9", "RAC2", "PARL", "SIL1", "SH3GLB1", "GOLGA7", "UBE2D1", "ZDHHC7", "ACOT8", "MFF", "KCNE1", "CHP1", "ACOX1", "RHOU", "CDC37", "UBL5", "ROMO1", "YWHAB", "GABARAP", "SRP14", "ZDH…	48h_vs_preop_Pneumonia	1.54623
GOBP_TRANSLATIONAL_INITIATION	0.00594223	0.0382671	0.407018	0.304393	1.38649	174	c("EIF4EBP1", "COPS5", "EIF2S2", "MTFMT", "EIF1", "RPS9", "DHX29", "EIF6", "ATF4", "EIF1B", "EIF4EBP3", "DNAJC3", "PAIP2", "POLR2G", "TMED2", "RPL37A", "EIF3G", "EIF3I", "EIF3K", "PPP1CA", "EIF4E2", "RPLP1", "RPS11", "EIF2AK2", "RPL27", "EIF4H", "YTHDF3", "CTIF", "HSPB1", "PABPC1", "EIF4G2", "MTIF3", "RPS13", "EIF2AK1", "PAIP1", "RPL8", "EIF4EBP2", "RPL11", "CSDE1", "RPL15", "EIF3H", "EIF4E3", "E…	48h_Pneumonia_1_vs_0	1.41717
GOBP_OXIDATIVE_PHOSPHORYLATION	0.0105478	0.0490585	0.38073	0.410387	1.4397	130	c("COX15", "NDUFAF1", "NDUFB3", "BID", "COX6B2", "SDHC", "NDUFB9", "NDUFB6", "UQCRHL", "ATP5PD", "GHITM", "COX6B1", "COX5B", "NDUFS1", "COX8A", "NDUFS2", "NDUFA2", "DLD", "UQCR10", "NDUFB7", "ATP5PF", "SURF1", "UQCRC1", "COX6A1", "NDUFB10", "NDUFC2", "NDUFB4", "MT-CO2", "COX4I1", "PARK7", "MT-CO3", "ATP5PB", "DGUOK", "UQCRFS1", "NDUFA4", "NDUFB1", "ATP5F1E", "MT-ND4", "VCP", "CHCHD2", "SDHAF2", "…	48h_vs_preop_Pneumonia	1.30929
GOBP_ELECTRON_TRANSPORT_CHAIN	0.00996346	0.0577633	0.38073	0.398438	1.43102	149	c("GSR", "CYP19A1", "NQO2", "NDUFAF1", "NCF2", "ALDH2", "NDUFB3", "SDHB", "P4HA2", "CYBA", "ASPH", "COX15", "GLRX", "SDHC", "DLD", "ME2", "ALDH4A1", "NDUFB9", "GHITM", "ME1", "NDUFA2", "COX6B1", "COX8A", "COX5B", "NDUFS2", "UQCRC1", "SRD5A1", "BID", "COX6A1", "PARK7", "NDUFS1", "COX7A2L", "UQCRQ", "UQCR10", "UQCRFS1", "NDUFA4", "COX7A2", "NDUFB7", "NDUFB1", "MT-CO2", "GPD2", "UQCR11", "DEGS1", "N…	24h_vs_preop_Pneumonia	1.23835
GOBP_RESPONSE_TO_VIRUS	0.0110768	0.0615386	0.38073	-0.294508	-1.26181	277	c("MOV10", "POLR3D", "ZMYND11", "ILF3", "RNF125", "DHX58", "IFIH1", "APOBEC3F", "SHFL", "ISG15", "GATA3", "IL12RB1", "SLFN13", "URI1", "OAS2", "GBP1", "HERC5", "RTP4", "DDX60", "STAT1", "POLR3E", "BIRC3", "TRIM44", "STAT2", "IFIT3", "AKAP1", "GBP3", "OAS3", "RSAD2", "IFI44L", "AZU1", "TOMM70", "IFI44", "RRP1B", "APOBEC3G", "IL2RA", "IFI6", "ADARB1", "BCL2", "G3BP1", "MX1", "IFIT1", "CXCL10", "IFI…	24h_vs_preop_Pneumonia	1.21085
GOBP_PROTEIN_TARGETING	0.0130658	0.0615726	0.38073	0.323108	1.31315	385	c("STOM", "SORT1", "RAB7A", "PECR", "RAB27A", "SRP54", "ZDHHC3", "SH3GLB1", "UBE2D3", "RABGEF1", "SDCBP", "KCNE1", "RHOU", "NPEPPS", "MON1B", "RNF215", "RAC2", "SORL1", "PEX5", "ZFAND6", "ZFAND2B", "SMURF1", "GOLGA7", "MFF", "KATNB1", "TSPO", "ZDHHC19", "CAT", "ATG3", "MFN2", "GABARAP", "VTI1A", "BAP1", "UBE2D1", "ITGAM", "PEX19", "VPS37A", "LONP2", "CHP1", "SRPRA", "UBE2D2", "ZDHHC20", "CHMP4B",…	2.6h_vs_preop_Pneumonia	1.21061
GOBP_GENERATION_OF_PRECURSOR_METABOLITES_AND_ENERGY	0.0225595	0.0741454	0.352488	0.360604	1.27378	422	c("HK3", "GYG1", "HDAC4", "PFKFB3", "PYGL", "ASPH", "IDH1", "PPP1R3B", "GAPDH", "LDHA", "PGD", "P4HA2", "PGAM1", "GALK1", "GSK3B", "PPP1R3D", "GCKR", "PGM2", "CYB5R4", "NQO2", "NCF2", "BLOC1S1", "BID", "GLRX", "DERA", "CEBPA", "COX6B2", "STEAP4", "UGP2", "ENO1", "PSEN1", "UQCRHL", "ALDOA", "ARNT", "GSR", "HK2", "SDHB", "PFKFB4", "ACSS3", "PFKFB2", "ME1", "ACSS2", "GBE1", "TKT", "CYBA", "COX15", "…	48h_vs_preop_infection.free	1.12992
GOBP_RESPONSE_TO_VIRUS	0.0246861	0.0748447	0.352488	0.364445	1.29168	278	c("IRAK3", "MAPK14", "EXT1", "MYD88", "LAMTOR5", "FGR", "IL10RB", "IFNAR1", "RNASE2", "PLSCR1", "IFNAR2", "IFNGR2", "IL27", "IFNGR1", "LGALS8", "DNAJC3", "RNF135", "CGAS", "HTRA1", "IFITM2", "BCL3", "MLKL", "PTPRC", "AIM2", "HIF1A", "NMI", "HYAL2", "PYCARD", "EXOSC4", "ENO1", "LILRB1", "ARF1", "RNASEL", "SERINC3", "IRF2", "RIPK3", "IFI16", "IVNS1ABP", "FOSL1", "CHUK", "BECN1", "APOBEC3A", "CFL1",…	24h_vs_preop_infection.free	1.12584
GOBP_VESICLE_ORGANIZATION	0.00843557	0.0789625	0.38073	0.279226	1.29755	289	c("ANXA2", "VTI1B", "ZDHHC2", "TMED9", "VPS25", "SNF8", "TRAPPC5", "PREB", "TSG101", "TRAPPC3", "S100A10", "STX10", "CALR", "SCFD1", "PHETA2", "SNX3", "NSF", "PLEKHJ1", "AP2M1", "TRAPPC1", "RAB32", "TBPL1", "ARF1", "STX16", "SNCA", "SAR1B", "CORO1A", "HOOK3", "VPS4A", "LAMTOR1", "CHP1", "CTSZ", "BLOC1S1", "AKTIP", "VAMP3", "KIF5B", "BLOC1S2", "SEC24A", "DNM2", "SRGN", "VAMP8", "TMED2", "CHMP2A", …	24h_Pneumonia_1_vs_0	1.10258
GOBP_TRANSLATIONAL_INITIATION	0.0232333	0.079044	0.352488	-0.316486	-1.28536	174	c("HABP4", "POLR2D", "EIF2B3", "KLHL25", "RPS19", "EIF2B5", "PAIP2B", "RPL13", "METTL3", "EIF2D", "RPS28", "RPL36", "RPL3", "RPL18", "EIF3G", "RPL22", "RPL23A", "RPL14", "RPL13A", "RPSA", "RPS3", "RPL19", "EIF5B", "RPL18A", "RPS17", "RPL10A", "RPL7A", "LTO1", "ABCE1", "RPS20", "NPM1", "RPL37A", "RPS5", "RPS16", "RPL4", "RPS25", "RPLP2", "RPS29", "EIF3D", "NCBP2", "EIF3L", "RPS23", "RPS21", "RPS2"…	2.6h_vs_preop_infection.free	1.10213
GOBP_PROCESS_UTILIZING_AUTOPHAGIC_MECHANISM	0.00785931	0.0803761	0.38073	0.262223	1.27745	466	c("S100A9", "S100A8", "STBD1", "TOMM22", "BNIP3L", "HAX1", "FIS1", "VPS26A", "RNF5", "PHB2", "ATP5IF1", "GABARAP", "TOMM7", "TSG101", "AUP1", "WASHC1", "DYNLL1", "POLDIP2", "BOK", "TMEM59", "LGALS8", "RGS19", "CHMP2A", "LAMTOR3", "ZC3H12A", "CDK5", "LAMTOR5", "PGAM5", "ATG101", "ORMDL3", "EI24", "ATG3", "TSPO", "NHLRC1", "LAMTOR2", "GABARAPL2", "ATG5", "ATP6V1G1", "HMOX1", "HSPA8", "PRKAG1", "ATP…	2.6h_Pneumonia_1_vs_0	1.09487
GOBP_ATP_SYNTHESIS_COUPLED_ELECTRON_TRANSPORT	0.0261787	0.096683	0.352488	0.417932	1.45828	91	c("COX7A2L", "NDUFB3", "NDUFS2", "UQCRC1", "COX8A", "SDHC", "COX6A1", "NDUFAF1", "NDUFB9", "DLD", "COX15", "SDHAF2", "CHCHD2", "GHITM", "UQCRFS1", "COX5B", "DGUOK", "CYC1", "NDUFS1", "SDHD", "COX6B1", "NDUFB10", "UQCRC2", "COX4I1", "NDUFA4", "UQCR11", "UQCR10", "NDUFA2", "PINK1", "NDUFB4", "NDUFC1", "MT-ND1", "ISCU", "UQCRQ", "MT-CO3")	2.6h_vs_preop_Pneumonia	1.01465
GOBP_PROTEASOMAL_PROTEIN_CATABOLIC_PROCESS	0.0357143	0.111363	0.261664	0.313358	1.23118	424	c("CLU", "CEBPA", "ERLIN2", "EDEM2", "UFD1", "GSK3B", "MAN1A1", "KCTD2", "PSMD4", "UBC", "TMUB2", "TRIM9", "PSMD6", "COP1", "RNF144B", "SGTB", "UBE2J1", "UGGT1", "MAEA", "GBA", "ARRB2", "PRKACA", "JKAMP", "OS9", "NSFL1C", "PSMC1", "AREL1", "UBE2D1", "PSMA7", "PSMB3", "FBXL5", "NFE2L2", "RAD23B", "PSEN1", "PSMD9", "CUL3", "N4BP1", "FBXL20", "ANAPC15", "UBXN2B", "FBXO33", "SDCBP", "DAB2", "RHBDD2",…	48h_vs_preop_Pneumonia	0.953258
GOBP_ATP_SYNTHESIS_COUPLED_ELECTRON_TRANSPORT	0.0425273	0.112509	0.24134	0.418912	1.35828	91	c("NDUFAF1", "SDHC", "UQCRFS1", "GHITM", "NDUFB3", "COX5B", "BID", "NDUFB9", "COX8A", "DLD", "PINK1", "NDUFB1", "COX6B1", "SDHD", "UQCRHL", "COX6A1", "COX15", "COX7A2L", "UQCRC1", "PARK7", "NDUFA2", "CHCHD2", "DGUOK", "UQCR10", "NDUFS2", "NDUFB4", "NDUFB6", "UQCR11", "NDUFB10", "SDHAF2", "CYC1", "SNCA", "COX5A", "NDUFC2", "NDUFA4", "NDUFS1", "ISCU", "MT-CO3", "NDUFB7", "UQCRQ", "COX4I1", "MT-ND4L…	24h_vs_preop_infection.free	0.948814
GOBP_ELECTRON_TRANSPORT_CHAIN	0.0506757	0.125619	0.2114	0.387909	1.31359	149	c("ASPH", "NQO2", "STEAP4", "NCF2", "GLRX", "P4HA2", "GSR", "ME2", "ALDH2", "NDUFAF1", "SDHC", "CYBA", "DEGS1", "UQCRFS1", "SDHB", "GHITM", "NDUFB3", "COX5B", "CYP19A1", "ALDH4A1", "BID", "NDUFB9", "COX8A", "DLD", "PINK1", "ME1", "NDUFB1", "COX6B1", "SDHD", "UQCRHL", "COX6A1", "COX15", "GPD2", "COX7A2L", "COX7A2", "UQCRC1", "PARK7", "NDUFA2", "CHCHD2", "DGUOK", "UQCR10", "ETFDH")	24h_vs_preop_infection.free	0.900945
GOBP_OXIDATIVE_PHOSPHORYLATION	0.0360389	0.13361	0.321776	0.386175	1.35848	130	c("NDUFAF1", "NDUFB3", "COX6B2", "COX15", "SDHC", "DLD", "NDUFB9", "GHITM", "NDUFA2", "ATP5PD", "COX6B1", "COX8A", "COX5B", "ATP5PF", "NDUFS2", "UQCRC1", "BID", "COX6A1", "PARK7", "NDUFS1", "COX7A2L", "UQCRQ", "ATP5F1E", "UQCR10", "UQCRFS1", "VCP", "NDUFA4", "COX7A2", "NDUFB7", "ATP5F1B", "NDUFB1", "MT-CO2", "UQCR11", "ATP5PB", "NDUFB10", "COX4I1", "CHCHD2", "MT-CO3", "UQCRHL", "MT-ND3", "NDUFB4"…	24h_vs_preop_Pneumonia	0.874163
GOBP_RIBOSOME_BIOGENESIS	0.0364416	0.137046	0.245042	-0.324775	-1.26106	290	c("MDN1", "DROSHA", "DDX31", "PDCD11", "USP36", "NOL9", "NAT10", "URB1", "UTP20", "BMS1", "DDX47", "HEATR1", "UTP4", "NOL6", "NOP14", "NSUN5P1", "DDX51", "NOP9", "NUP88", "MTERF4", "NLE1", "MRM1", "NSUN5P2", "RBFA", "TSR1", "TSC1", "METTL17", "RRP1B", "MYBBP1A", "NOLC1", "RPUSD2", "DHX37", "LSG1", "URB2", "EXOSC2", "SENP3", "ZCCHC4", "NVL", "UTP25", "NOP56", "NOM1", "SHQ1", "NOL10", "REXO4", "ZNH…	48h_Pneumonia_1_vs_0	0.863134
GOBP_RESPONSE_TO_WOUNDING	0.0199845	0.14145	0.352488	0.248141	1.19569	450	c("PLPP3", "LYVE1", "TMIGD3", "LGALS1", "MAFG", "LNPK", "PRDX2", "GAS6", "NMNAT1", "FKBP1B", "FIBP", "HMOX1", "ARF4", "PRTN3", "NOL3", "TXN2", "CD36", "CDK5", "SCUBE1", "VASH1", "HSPB1", "S100A8", "SLC7A11", "P2RX7", "PRKAR2A", "RAC1", "INSL3", "IL10", "ACTG1", "NRP1", "SMPD1", "CD177", "MYL12A", "MICAL1", "FGFR1OP2", "CLIC1", "CAPZA1", "THBS1", "P2RX1", "SLC4A1", "SERPINF2", "FERMT3", "GNA15", "…	24h_Pneumonia_1_vs_0	0.849396
GOBP_TRANSLATIONAL_INITIATION	0.0517483	0.146641	0.234393	0.334901	1.28533	174	c("EIF1B", "EIF1", "EIF2AK1", "EIF2AK2", "EIF2S2", "TMED2", "ATF4", "UBA52", "EIF4E3", "EIF4E2", "HSPB1", "DHX29", "CDC123", "EIF4EBP1", "EIF3J", "EIF4H", "PAIP2", "CSDE1", "COPS5", "EIF4G2", "PAIP1", "KHDRBS1", "YTHDF3", "MTIF3", "EIF6", "EIF4EBP2", "EIF3I", "EIF5", "EIF3K", "RPS11", "EIF3B", "POLR2G")	preop_Pneumonia_1_vs_0	0.833743
GOBP_ELECTRON_TRANSPORT_CHAIN	0.0507463	0.151311	0.245042	0.351992	1.31276	149	c("ME2", "SDHB", "COX7A2L", "NDUFB3", "CYBA", "NCF2", "ETFDH", "ASPH", "NDUFS2", "UQCRC1", "DEGS1", "ALDH4A1", "P4HA2", "COX8A", "STEAP4", "SDHC", "COX6A1", "NDUFAF1", "NQO2", "GLRX", "NDUFB9", "DLD", "CYP19A1", "COX7A2", "COX15", "SDHAF2", "CHCHD2", "GHITM", "UQCRFS1", "COX5B", "DGUOK", "CYC1", "GSR", "NDUFS1")	2.6h_vs_preop_Pneumonia	0.820129
GOBP_PHAGOCYTOSIS	0.0234866	0.159653	0.352488	-0.349341	-1.30774	311	c("IGHD", "IGHV3-30", "IGHV4-31", "IGHV3-48", "IGHM", "IGHE", "IGHV3-43", "PLCG2", "FCGR2B", "IGHG3", "IGKV1-12", "STAP1", "IGHV4-34", "IGHV5-51", "RUBCN", "RAPGEF1", "SFTPD", "IGHV1-69", "IGHV2-26", "IGLV3-1", "IGHV3-49", "PECAM1", "IGLV1-44", "IGHV3-21", "IGKV1-39", "IGLV3-21", "IGHV1-69D", "IGLV6-57", "ARHGAP12", "MYO18A", "KIAA1109", "PEAR1", "PAK1", "COLEC12", "MYH9", "IGHV3-23", "IGKV2-30",…	2.6h_Pneumonia_1_vs_0	0.796822
GOBP_PROTEIN_TARGETING	0.0859775	0.179938	0.151149	0.327085	1.18057	385	c("ZDHHC19", "TSPO", "ACAA1", "SH3GLB1", "ZDHHC3", "ITGAM", "SORT1", "ZDHHC20", "RHOU", "IDH1", "RAB27A", "MAN1A1", "SDCBP", "UBE2D3", "KCNE1", "STOM", "UBE2D1", "PECR", "NPEPPS", "SORL1", "ZFYVE16", "LTBP2", "ATG3", "SGTB", "RAB7A", "TOMM40L", "GOLGA7", "YWHAG", "LAPTM5", "FZD5", "NEDD4", "CHP1", "GRPEL1", "MFF", "HOMER3", "ITGB2", "ACOX2", "RN7SL1", "ACOX1", "UBL5", "RAC2", "MON1B", "SEC61B", "…	24h_vs_preop_infection.free	0.744877
GOBP_PROTEIN_TARGETING	0.0604192	0.18128	0.202072	0.309695	1.21543	385	c("ZDHHC19", "CLU", "ACAA1", "SORT1", "TSPO", "STOM", "IDH1", "UBC", "NPEPPS", "LAPTM5", "PECR", "HOMER3", "SORL1", "KCNE1", "ITGAM", "VPS37B", "ZDHHC12", "ZDHHC20", "RAB7A", "ITGB2", "RAB27A", "ROMO1", "MFF", "ACOX1", "RAC2", "MAN1A1", "OS9", "SGTB", "SH3GLB1", "UBL5", "UBE2D1", "CHP1", "ZDHHC3", "RHOU", "CDK5", "RAB3IP", "ZDHHC7", "GOLGA7", "YWHAB", "VPS37C", "PARL", "CDK5R1", "SDCBP", "SIL1", …	24h_vs_preop_Pneumonia	0.741651
GOBP_RESPONSE_TO_VIRUS	0.0885685	0.186337	0.149208	0.348947	1.20799	278	c("RNASE2", "EXT1", "MAPK14", "FGR", "IRAK3", "IL10RB", "MYD88", "IFNAR1", "IFNGR2", "RNF135", "ZC3H12A", "LAMTOR5", "IFNAR2", "DNAJC3", "HYAL2", "LGALS8", "MLKL", "IL27", "ENO1", "PLSCR1", "HTRA1", "BCL3", "EXOSC4", "IFITM2", "PTPRC", "CGAS", "CLU", "PYCARD", "RIPK3", "IFNGR1", "ATG7", "LYST", "LILRB1", "UFD1", "NMI", "IFITM1", "AP1S1", "CFL1", "IRF2", "AIM2", "ARF1", "NT5C3A", "FOSL1", "APOBEC3…	48h_vs_preop_infection.free	0.729701
GOBP_OXIDATIVE_PHOSPHORYLATION	0.0729814	0.189306	0.206588	0.346851	1.26749	130	c("PPIF", "COX7A2L", "NDUFB3", "NDUFS2", "UQCRC1", "COX8A", "SDHC", "COX6A1", "NDUFAF1", "NDUFB9", "DLD", "VCP", "COX7A2", "COX15", "SDHAF2", "CHCHD2", "GHITM", "UQCRFS1", "COX5B", "DGUOK", "CYC1", "NDUFS1", "ATP5F1B", "COX6B2", "ATP5PF", "ATP5PD", "SDHD", "COX6B1", "ATP5F1E", "NDUFB10", "UQCRC2", "ATP5PB", "COX4I1", "NDUFA4", "UQCR11", "ATP5F1C", "UQCR10", "NDUFA2", "PINK1", "NDUFB4", "NDUFC1", …	2.6h_vs_preop_Pneumonia	0.722836
GOBP_PROTEASOMAL_PROTEIN_CATABOLIC_PROCESS	0.066345	0.189354	0.190023	0.299631	1.18767	424	c("CEBPA", "CLU", "ERLIN2", "GSK3B", "UBC", "TRIM9", "PSMD4", "TMUB2", "GBA", "KCTD2", "EDEM2", "PSMD9", "AREL1", "FBXL5", "UBE2J1", "PRKACA", "MAEA", "NSFL1C", "ARRB2", "COP1", "PSMA7", "RNF144B", "DAB2", "PSEN1", "UBXN2B", "JKAMP", "MAN1A1", "RAD23B", "OS9", "SGTB", "UBE2D1", "HECW2", "CUL3", "PSMD6", "PSMC1", "UBE2B", "FBXO33", "PSMB3", "SDCBP", "UGGT1", "UFD1", "AMN1", "FBXL20", "NFE2L2", "AN…	24h_vs_preop_Pneumonia	0.722726
GOBP_RESPONSE_TO_WOUNDING	0.04913	0.242186	0.204295	-0.317521	-1.21645	450	c("P2RX5", "DGKG", "BLK", "JMJD1C", "CLEC1B", "EDN1", "MAFF", "PLCG2", "SMAD3", "DDR1", "ITPR1", "DGKD", "SERPINE2", "ABHD2", "VCL", "RREB1", "SPARC", "CDKN1A", "RIPOR1", "GLI1", "ITGA2B", "EPHB2", "LAMB2", "MPL", "MTR", "UBASH3B", "EPPK1", "MACF1", "SLC7A11", "PEAR1", "PAK1", "PLAUR", "MDK", "NOTCH2", "KIAA0319", "MYH9", "MYLK", "BCL2", "JAM3", "CD40", "MAPK8IP3", "DSP", "GP6", "ARRB1", "MAP1B",…	2.6h_Pneumonia_1_vs_0	0.615851
GOBP_GENERATION_OF_PRECURSOR_METABOLITES_AND_ENERGY	0.125918	0.243177	0.123842	0.314057	1.1507	422	c("LDHA", "HIF1A", "PFKFB3", "PFKFB2", "ASPH", "KL", "IRS2", "GYG1", "GBE1", "PPP1R3D", "H6PD", "NUP98", "PSEN1", "PPP1R3B", "PPP1CB", "HK3", "INSR", "PGD", "RUBCNL", "DEGS1", "UGP2", "ARNT", "PGM1", "STEAP4", "HDAC4", "PYGL", "PFKFB4", "COQ10B", "NUP58", "RB1CC1", "BLOC1S1", "GHITM", "TPR", "ALDOA", "CYB5R4", "GAPDH", "SDHC", "PGAM1", "PER2", "GYS1", "CYBA", "GSK3B", "HK1", "PKM", "ADPGK", "P4HA…	2.6h_vs_preop_infection.free	0.614078
GOBP_ELECTRON_TRANSPORT_CHAIN	0.148472	0.265388	0.11524	0.356011	1.18773	149	c("ASPH", "P4HA2", "NQO2", "NCF2", "BID", "GLRX", "STEAP4", "UQCRHL", "GSR", "SDHB", "ME1", "CYBA", "COX15", "ALDH2", "SDHC", "GHITM", "CYP19A1", "ME2", "DEGS1", "ALDH4A1", "UQCRFS1", "COX5B", "PINK1", "NDUFAF1", "NDUFB3", "HAAO", "COX6B1", "COX8A", "COX6A1", "NDUFB9", "SURF1", "NDUFB1", "DLD", "UQCRC1", "NDUFB6", "PARK7", "SDHD", "UQCR10", "NDUFA2", "ISCU", "NDUFS2", "SRD5A1", "NDUFC2", "GPD2", …	48h_vs_preop_infection.free	0.576118
GOBP_PROTEIN_TARGETING	0.186613	0.30578	0.0962406	0.31896	1.12116	385	c("ACAA1", "TSPO", "ZDHHC19", "MAN1A1", "ITGAM", "IDH1", "ACOX2", "SH3GLB1", "ITGB2", "LTBP2", "ZDHHC3", "SGTB", "FZD5", "ZDHHC20", "STOM", "RAB27A", "RHOU", "BID", "PECR", "UBE2D1", "SDCBP", "CHP1", "SORT1", "UBE2D3", "CLU", "NPEPPS", "SORL1", "LAPTM5", "KCNE1", "MFF", "NEDD4", "ATG3", "TOMM40L", "RAB7A", "CDK5", "HOMER3", "CAT", "ZDHHC12", "AP3B1", "GOLGA7", "RN7SL1", "ZFYVE16", "ZDHHC7", "GRPE…	48h_vs_preop_infection.free	0.514591
GOBP_RESPONSE_TO_VIRUS	0.0818796	0.330801	0.287805	0.246014	1.16366	278	c("SELENOK", "C1QBP", "FADD", "CFL1", "BNIP3L", "PHB2", "ABCE1", "AUP1", "TPT1", "LGALS8", "ZC3H12A", "LAMTOR5", "IFIT1B", "NPC2", "IFI27", "CCT5", "TBX21", "ARF1", "BATF3", "EXOSC5", "CLPB", "PHB", "PSMA2", "APOBEC3G", "BANF1", "TARBP2", "PYCARD", "STING1", "AIMP1", "ATAD3A", "POLR3F", "CGAS", "TOMM70", "RPS15A", "EXOSC4", "BAX", "CRCP", "CCL4", "VAMP8", "MLKL", "URI1", "MAPK11", "HSP90AA1", "LS…	2.6h_Pneumonia_1_vs_0	0.480433
GOBP_NCRNA_PROCESSING	0.170732	0.332892	0.24134	-0.238376	-1.09676	366	c("THADA", "SMAD3", "WDR4", "MDN1", "GTPBP3", "TSEN2", "NAT10", "UTP25", "NSUN5P1", "NSUN5P2", "USP36", "MTERF4", "PELP1", "METTL16", "RRP1B", "TRIT1", "ELP1", "DDX47", "CPSF1", "AARS2", "PRKDC", "ADAT1", "CHD7", "METTL3", "DROSHA", "ZNHIT6", "NOL9", "EXOSC10", "AGO1", "NOL6", "PUS1", "KRI1", "CDK5RAP1", "NOLC1", "NVL", "DHX37", "BMS1", "RRP7A", "NOP14", "TFB1M", "TSR1", "INTS2", "METTL8", "METTL…	preop_Pneumonia_1_vs_0	0.477697
GOBP_RESPONSE_TO_VIRUS	0.200278	0.355829	0.111463	0.282122	1.11663	277	c("LGALS8", "IFNAR1", "HIF1A", "BCL3", "BECN1", "IVNS1ABP", "EXT1", "IFNGR1", "SERINC3", "IRAK3", "IFITM2", "MAVS", "MAPK14", "LAMTOR5", "CGAS", "IFNGR2", "IFI16", "FADD", "RELA", "IL27", "ARF1", "RNASEL", "MYD88", "ZC3HAV1", "PLSCR1", "IRF2", "LSM14A", "CFL1", "ZMPSTE24", "EXOSC4", "IL10RB", "CHUK", "MLKL", "PTPRC", "XPR1", "NMI", "IFNAR2", "NPLOC4", "FGR", "UNC13D", "PUM2", "FOSL1", "ANKRD17", …	2.6h_vs_preop_Pneumonia	0.448759
GOBP_RIBONUCLEOPROTEIN_COMPLEX_BIOGENESIS	0.165803	0.37819	0.104733	-0.280786	-1.12097	413	c("MDN1", "DROSHA", "DDX31", "PDCD11", "USP36", "ATR", "NOL9", "NAT10", "SART3", "URB1", "UTP20", "BMS1", "DDX47", "HEATR1", "LUC7L2", "UTP4", "PRMT7", "NOL6", "NOP14", "NSUN5P1", "LUC7L", "ATM", "EIF3C", "DDX51", "NOP9", "NUP88", "MTERF4", "SNRNP200", "NLE1", "MRM1", "NSUN5P2", "PRPF8", "RBFA", "AGO3", "TSR1", "TSC1", "METTL17", "RRP1B", "MYBBP1A", "NOLC1", "RPUSD2", "DHX37", "LSG1", "SETX", "UR…	48h_Pneumonia_1_vs_0	0.42229
GOBP_ATP_SYNTHESIS_COUPLED_ELECTRON_TRANSPORT	0.256	0.379345	0.0850427	0.360062	1.14779	91	c("BID", "UQCRHL", "COX15", "SDHC", "GHITM", "UQCRFS1", "COX5B", "PINK1", "NDUFAF1", "NDUFB3", "COX6B1", "COX8A", "COX6A1", "NDUFB9", "NDUFB1", "DLD", "UQCRC1", "NDUFB6", "PARK7", "SDHD", "UQCR10", "NDUFA2", "ISCU", "NDUFS2", "NDUFC2", "SNCA", "DGUOK", "UQCR11", "COX7A2L", "CHCHD2", "NDUFB7", "NDUFB10", "COX5A", "NDUFS1", "SDHAF2", "COX4I1", "MT-CO3", "UQCRFS1P1")	48h_vs_preop_infection.free	0.420965
GOBP_RESPONSE_TO_VIRUS	0.116427	0.382044	0.287805	0.241137	1.11564	278	c("SELENOK", "RNASE2", "BNIP3L", "IFIT1B", "ENO1", "FADD", "RIOK3", "IFI27", "HYAL3", "AZU1", "CLU", "AP1S1", "HSPB1", "AUP1", "CRCP", "IFITM3", "BATF3", "IFI6", "ODC1", "HTRA1", "APOBEC3C", "SMPD1", "NPLOC4", "ARF1", "PHB", "CFL1", "PTPN22", "IFNGR1", "LAMTOR5", "DEFA3", "IFNGR2", "EXOSC4", "ISG15", "NLRX1", "HSP90AA1", "PYCARD", "C1QBP", "RNASE6", "VAMP8", "RNF135", "BIRC2", "TPT1", "FOSL1", "D…	24h_Pneumonia_1_vs_0	0.417887
GOBP_OXIDATIVE_PHOSPHORYLATION	0.275346	0.391913	0.0815265	0.330034	1.10588	130	c("COX6B2", "NDUFAF1", "SDHC", "UQCRFS1", "GHITM", "NDUFB3", "COX5B", "BID", "NDUFB9", "COX8A", "DLD", "PINK1", "NDUFB1", "COX6B1", "SDHD", "UQCRHL", "COX6A1", "COX15", "ATP5F1E", "COX7A2L", "COX7A2", "UQCRC1", "PPIF", "ATP5F1B", "PARK7", "NDUFA2", "CHCHD2", "ATP5PF", "DGUOK", "UQCR10", "ATP5PB", "SURF1", "ATP5MC3", "NDUFS2", "VCP", "ATP5PD", "NDUFB4", "NDUFB6", "UQCR11", "NDUFB10", "SDHAF2", "CY…	24h_vs_preop_infection.free	0.406811
GOBP_RESPONSE_TO_VIRUS	0.266667	0.414896	0.0880945	0.284409	1.08369	277	c("CLU", "IFITM2", "RNF135", "IFNGR2", "DNAJC3", "UFD1", "FGR", "HTRA1", "HYAL2", "RNASE2", "PYCARD", "IFNAR2", "MYD88", "EXT1", "AP1S1", "IL10RB", "UNC13D", "MAPK14", "NLRX1", "FADD", "ENO1", "RIPK3", "IFNGR1", "SERINC3", "CFL1", "LAMTOR5", "IFNAR1", "IL27", "LGALS8", "ATG7", "IFITM1", "PTPRC", "EXOSC4", "RNASEL", "IRAK3", "AIM2", "LILRB1", "ARF1", "APOBEC3A", "ZC3H12A", "IRF2")	48h_vs_preop_Pneumonia	0.382061
GOBP_TRANSLATIONAL_INITIATION	0.327103	0.442771	0.24134	-0.243242	-1.04286	174	c("HABP4", "EIF2B5", "KLHL25", "LTO1", "EIF2D", "METTL3", "EIF5B", "RPL22", "RBM4", "EIF2AK3", "EIF3L", "CCL5", "RPL18", "PAIP2B", "EIF4B", "RPL23A", "RPS28", "RPL3", "POLR2D", "RPL14", "NCBP2", "RPS19", "NCBP1", "RPL36", "RPL19", "EIF2B3", "RPLP2", "NPM1", "RPL10A", "EIF3B", "MTIF2", "RPL13", "RPS16", "EIF3F", "RPL13A", "RPS3", "DHX33", "RPS17", "RPL7A", "MTOR", "RPL18A", "EIF3G", "EIF3J", "RPSA…	24h_vs_preop_infection.free	0.353821
GOBP_PROTEIN_TARGETING	0.342524	0.473945	0.0661326	0.288731	1.05237	385	c("SORT1", "RABGEF1", "ZDHHC3", "STOM", "SH3GLB1", "SRP54", "KCNE1", "SDCBP", "UBE2D3", "RHOU", "RAB27A", "ITGAM", "MON1B", "PECR", "CHP1", "RAB7A", "NEDD4", "ZDHHC20", "SMURF1", "RNF215", "ACOX2", "GOLGA7", "SEC61A2", "HSPA5", "ZFYVE16", "VTI1A", "UBE2D1", "TSPO", "MFN2", "SRPRA", "NPEPPS", "SORL1", "ZFAND6", "MFF", "TRAK1", "HSPA1L", "GRPEL1", "YWHAG", "ZDHHC19", "ACAA1", "ATG3", "RAC2", "FZD5"…	2.6h_vs_preop_infection.free	0.324272
GOBP_GOLGI_VESICLE_TRANSPORT	0.171142	0.493546	0.249247	0.231968	1.10794	325	c("SNX3", "DCTN2", "COPZ1", "VAMP3", "YKT6", "TMED2", "DYNLL1", "YIPF5", "ACTR10", "TEX261", "TRAPPC1", "TMED1", "TMED10", "GAS6", "NAPA", "ARF1", "YIF1A", "VAPA", "GABARAPL2", "CAPZA1", "ARF4", "KDELR2", "RAB6A", "PEF1", "RNF139", "DCTN5", "TRAPPC2L", "TMED9", "SCAMP3", "EXOC6", "ARFGAP3", "RAB8A", "LMAN2", "LYPLA1", "CEP19", "VAMP8", "RAB33B", "RAB34", "RACK1", "CAPZA2", "CUL3", "AP1AR", "ARF3"…	2.6h_Pneumonia_1_vs_0	0.306673
GOBP_NCRNA_METABOLIC_PROCESS	0.436047	0.59202	0.160801	-0.217153	-1.00499	448	c("THADA", "SMAD3", "WDR4", "TDRD12", "MDN1", "GTPBP3", "TSEN2", "NAT10", "UTP25", "NSUN5P1", "TDRKH", "DIS3L2", "LARS2", "NSUN5P2", "USP36", "MTERF4", "PELP1", "METTL16", "RRP1B", "TRIT1", "ELP1", "DDX47", "CPSF1", "AARS2", "PRKDC", "ADAT1", "CHD7", "METTL3", "AARSD1", "DROSHA", "ZNHIT6", "NOL9", "EXOSC10", "AGO1", "VARS2", "NOL6", "PUS1", "KRI1", "MAPT", "CDK5RAP1", "NOLC1", "NVL", "DHX37", "BM…	preop_Pneumonia_1_vs_0	0.227664
GOBP_OXIDATIVE_PHOSPHORYLATION	0.572859	0.660694	0.0443293	0.291369	0.958383	130	c("BID", "COX6B2", "UQCRHL", "COX15", "SDHC", "GHITM", "UQCRFS1", "COX5B", "PINK1", "AK4", "NDUFAF1", "NDUFB3", "COX6B1", "COX8A", "COX6A1", "NDUFB9", "SURF1", "NDUFB1", "ATP5F1E", "DLD", "ATP5PD", "UQCRC1", "PPIF", "NDUFB6", "PARK7", "SDHD", "UQCR10", "ATP5F1B", "NDUFA2", "ISCU", "NDUFS2", "NDUFC2", "SNCA", "DGUOK", "ATP5PB", "VCP", "ATP5PF", "UQCR11", "COX7A2L")	48h_vs_preop_infection.free	0.18
GOBP_TRANSLATIONAL_INITIATION	0.589041	0.674569	0.216543	-0.216834	-0.953263	174	c("HABP4", "KLHL25", "LTO1", "EIF2AK3", "EIF2B5", "METTL3", "RBM4", "EIF2D", "EIF3B", "EIF5B", "RPS17", "BANK1", "RPL22", "CCL5", "PAIP2B", "ABCE1", "RPS28", "EIF4B", "MTIF2", "RPL3", "NPM1", "RPL14", "NCBP2", "EIF2B3", "RPL23A", "RPL18", "RPS27", "RPS19", "RPLP2", "EIF2B1", "EIF2AK4", "RPL36", "RPL19", "POLR2D", "RPL10A", "EIF3L", "RPL13A", "EIF4A2", "NCBP1", "RPS29", "RPL13", "MTOR", "DHX33", "…	48h_vs_preop_infection.free	0.170973
GOBP_TRANSLATIONAL_INITIATION	0.606383	0.698316	0.100633	-0.23658	-0.955318	173	c("HABP4", "EIF2AK3", "METTL3", "DHX33", "EIF2D", "KLHL25", "LTO1", "RBM4", "NCBP2", "EIF4B", "RPL22", "EIF5B", "MTOR", "IMPACT", "EIF3A", "NPM1", "RPS10", "RPL3", "RPS17", "PAIP2B", "EIF2B5", "EIF4A1", "RPL18", "RPL14", "NCBP1", "EIF3J", "KHDRBS1", "ABCE1", "EIF3L", "RPL10A", "RPL23A", "EIF2B3", "RPL13", "LARP1")	24h_vs_preop_Pneumonia	0.155948
GOBP_NCRNA_PROCESSING	0.410897	0.700016	0.0606404	-0.249656	-1.02527	366	c("WDR4", "SMAD3", "MDN1", "UTP20", "NOL6", "TEX10", "HELB", "USP36", "TRIT1", "ADAT1", "UTP25", "NAF1", "TARBP1", "TRMT44", "METTL3", "AARS2", "MTERF4", "THADA", "AGO1", "NOP9", "ELP1", "TUT7", "TUT4", "DGCR8", "TYW1B", "NSUN4", "URB1", "HEATR1", "DDX47", "ZNHIT6", "RRP1B", "OSGEP", "CDK5RAP1", "PUS7", "METTL16", "METTL8", "MOCS3", "ZCCHC4", "RBFA", "PDCD11", "UTP4", "GTPBP3", "INTS2", "TOE1", "…	24h_Pneumonia_1_vs_0	0.154892
GOBP_NCRNA_METABOLIC_PROCESS	0.468227	0.736185	0.053677	-0.240748	-0.999043	448	c("WDR4", "SMAD3", "MDN1", "UTP20", "NOL6", "TEX10", "HELB", "USP36", "TRIT1", "ADAT1", "UTP25", "NAF1", "TARBP1", "TDRKH", "TRMT44", "METTL3", "IARS1", "AARS2", "MTERF4", "RARS2", "THADA", "VARS2", "AGO1", "NOP9", "LARS2", "TARS3", "ELP1", "TUT7", "TUT4", "DGCR8", "TYW1B", "NSUN4", "URB1", "HEATR1", "DDX47", "RC3H2", "ZNHIT6", "RRP1B", "OSGEP", "CDK5RAP1", "PUS7", "METTL16", "METTL8", "MOCS3", "…	24h_Pneumonia_1_vs_0	0.133013
GOBP_ELECTRON_TRANSPORT_CHAIN	0.905911	0.921238	0.0263245	0.229574	0.778539	149	c("ASPH", "DEGS1", "STEAP4", "GHITM", "SDHC", "CYBA", "P4HA2", "COX7A2L", "ALDH4A1", "UQCRFS1", "ETFDH", "NCF2", "GSR", "UQCRC1", "DLD", "ME2", "NDUFS1", "DGUOK", "COX8A", "NQO2", "GLRX", "PINK1", "NDUFS2", "COX5B", "NDUFB9", "ALDH2", "SDHD", "SDHB", "UQCRFS1P1", "COX6A1", "NDUFAF1", "ETFRF1", "COX6B1", "ISCU", "COX15", "NDUFB3", "SDHAF2", "COX7A2", "SNCA", "CHCHD2")	2.6h_vs_preop_infection.free	0.0356282
GOBP_ATP_SYNTHESIS_COUPLED_ELECTRON_TRANSPORT	0.912399	0.925364	0.0315649	0.238534	0.75719	91	c("GHITM", "SDHC", "COX7A2L", "UQCRFS1", "UQCRC1", "DLD", "NDUFS1", "DGUOK", "COX8A", "PINK1", "NDUFS2", "COX5B", "NDUFB9", "SDHD", "UQCRFS1P1", "COX6A1", "NDUFAF1", "COX6B1", "ISCU", "COX15", "NDUFB3", "SDHAF2", "SNCA", "CHCHD2", "NDUFB6", "MT-ND3", "MT-ND1", "NDUFA2", "NDUFC1", "MT-CO3", "MT-ND4", "NDUFB4", "COX4I1", "UQCR10")	2.6h_vs_preop_infection.free	0.0336875
GOBP_TRANSLATIONAL_INITIATION	0.90611	0.925838	0.036685	0.214333	0.812632	173	c("CDC123", "EIF4E3", "NCK2", "EIF4EBP2", "TPR", "EIF4H", "EIF4G2", "YTHDF1", "PPP1R15A", "YTHDF3", "PAIP2", "TMED2", "CSDE1", "EIF4G3", "EIF2S2", "EIF1B", "AGO2", "PPP1CA", "ATF4", "COPS5", "DNAJC3", "PPP1R15B", "EIF4E2", "EIF2AK2", "EIF1", "EIF4G1", "YTHDF2")	2.6h_vs_preop_Pneumonia	0.0334651
GOBP_VESICLE_ORGANIZATION	0.72	0.948517	0.191892	0.202032	0.957427	289	c("SNX3", "RAB32", "BLOC1S1", "VAMP3", "TMED2", "TSG101", "VAMP4", "BLOC1S4", "CHMP2A", "TRAPPC1", "TMED10", "NAPA", "ARF1", "VAPA", "SNX11", "RAB27A", "PEF1", "FASLG", "TRAPPC2L", "PLEKHF1", "STX8", "TMED9", "DTNBP1", "RAB29", "CHMP2B", "SNX10", "SNF8", "ARFGAP3", "RAB8A", "GNAI3", "S100A10", "VAMP8", "RAB34", "CUL3", "SEPTIN8", "SNAPIN", "PPP6C", "TRAPPC6B", "PLEKHJ1", "VTA1", "VPS25", "RAB11A"…	2.6h_Pneumonia_1_vs_0	0.0229549
GOBP_RIBOSOME_BIOGENESIS	0.935065	0.96026	0.0870516	-0.194165	-0.871043	290	c("MDN1", "NAT10", "UTP25", "NSUN5P1", "MYBBP1A", "TSC1", "NSUN5P2", "USP36", "NLE1", "MTERF4", "PELP1", "METTL16", "RRP1B", "DDX47", "PRKDC", "CHD7", "DROSHA", "ZNHIT6", "NOL9", "EXOSC10", "NOL6", "KRI1", "NOLC1", "NVL", "DHX37", "BMS1", "RRP7A", "NOP14", "TFB1M", "TSR1", "DDX31", "NOC2L", "URB2", "DDX51", "HEATR1", "EMG1", "RMRP", "PDCD11", "URB1", "MRPS2", "GEMIN4", "DDX10", "PPAN", "RIOX2", "…	preop_Pneumonia_1_vs_0	0.0176111
GOBP_TRANSLATIONAL_INITIATION	0.989324	0.990191	0.0736213	-0.187221	-0.76738	173	c("EIF2AK3", "HABP4", "NCBP2", "ABCE1", "METTL3", "EIF4A1", "RBM4", "LTO1", "NCBP1", "EIF5B", "MTOR", "RPS17", "PAIP2B", "RPL22", "EIF2D", "EIF2B1", "DHX33", "EIF2B3", "EIF2B5", "KLHL25", "EIF3B", "RPS6KB1", "NPM1", "POLR2D", "EIF3A", "EIF3J", "RPL3", "RPS10", "EIF4A2", "RPL10A", "CCL5", "EIF4B", "BANK1")	48h_vs_preop_Pneumonia	0.00428106
GOBP_OXIDATIVE_PHOSPHORYLATION	1	1	0.0883594	-0.163094	-0.646394	130	c("DNAJC30", "FXN", "SLC25A23", "UQCC2", "NDUFV1", "NDUFS8", "COX10", "DMAC2L", "NDUFV3", "UQCC3", "MSH2", "ATP5MC1", "SHMT2", "COX6C", "NDUFB2", "CHCHD10", "NDUFA9", "NDUFA13", "NDUFS3", "ATP5F1D", "NDUFA7", "SDHA", "NDUFA12", "NDUFAB1", "NDUFS7", "ATP5MC2", "UQCRHL", "COQ9", "NDUFA10")	2.6h_vs_preop_infection.free	0
GOBP_RIBONUCLEOPROTEIN_COMPLEX_BIOGENESIS	1	1	0.0943564	-0.163626	-0.757942	413	c("MDN1", "NAT10", "UTP25", "NSUN5P1", "SNRNP200", "MYBBP1A", "PRMT7", "TSC1", "ATM", "EIF2D", "NSUN5P2", "USP36", "NLE1", "MTERF4", "PELP1", "METTL16", "RRP1B", "DDX47", "GEMIN5", "PRKDC", "CHD7", "DROSHA", "ZNHIT6", "NOL9", "EXOSC10", "PRPF8", "AGO1", "NOL6", "WEE2-AS1", "KRI1", "LUC7L", "NOLC1", "PRPF6", "NVL", "DHX37", "EIF3C", "BMS1", "SRSF5", "EIF4B", "RRP7A", "NOP14", "TFB1M", "TSR1", "DDX…	preop_Pneumonia_1_vs_0	0
GOBP_REGULATION_OF_VESICLE_MEDIATED_TRANSPORT	0.990605	1	0.0106795	-0.192983	-0.731077	376	c("BLK", "CD22", "PLCG2", "FCGR2B", "HIP1R", "STAP1", "DGKD", "ANKRD13A", "BSN", "RUBCN", "RAPGEF1", "SFTPD", "CHRNA5", "SGIP1", "STON2", "EXPH5", "MYO18A", "ANKFY1", "LRRK2", "MIB1", "CLU", "ARRB1", "USP7", "C3", "ANO6", "C2CD5", "STX1A", "SDC4", "TNK2", "EHD2", "ITGB3", "BACE1", "MAPK1", "ADRA2A", "P2RY1", "MICAL1", "NECAB2", "USP6", "LDLRAP1", "PTAFR", "GRIK5", "BICD1", "GSK3B", "RPH3AL", "CLA…	2.6h_Pneumonia_1_vs_0	0
GOBP_RIBONUCLEOPROTEIN_COMPLEX_BIOGENESIS	1	1	0.133555	0.177483	0.849741	413	c("DHX29", "DDX52", "RIOK3", "TXNL4A", "POP7", "SNUPN", "FCF1", "TSR3", "NOL3", "EIF3K", "PA2G4", "EIF3B", "EIF3I", "SNRPC", "GEMIN7", "MRPS11", "POP4", "DDX49", "PAK1IP1", "NSUN5", "SRSF9", "NSUN3", "MPV17L2", "STRAP", "RPUSD3", "EXOSC4", "RPL27", "EIF6", "BOP1", "GTF2H5", "RPUSD1", "EXOSC1", "YJU2", "GLUL", "HSP90AA1", "XRCC5", "C1QBP", "EIF3G", "RPF1", "PRMT5", "FRG1", "EIF3J", "RPS27L", "RRP3…	24h_Pneumonia_1_vs_0	0
GOBP_RIBOSOME_BIOGENESIS	1	1	0.0196033	-0.166225	-0.669921	290	c("MDN1", "UTP20", "NOL6", "TEX10", "HELB", "USP36", "UTP25", "NAF1", "DDX31", "TSC1", "MTERF4", "NOP9", "NLE1", "NSUN4", "URB1", "HEATR1", "DDX47", "ZNF658", "ZNHIT6", "RRP1B", "RPL3L", "METTL16", "LTO1", "RPS10", "ZCCHC4", "RBFA", "PDCD11", "UTP4", "KRR1", "NOLC1", "PRKDC", "NOL9", "NOM1", "EXOSC9", "BMS1", "NAT10", "REXO4", "DIMT1", "SRFBP1", "DDX51", "NOL8", "RRP9", "MYBBP1A", "METTL15", "RMR…	24h_Pneumonia_1_vs_0	0
GOBP_NCRNA_METABOLIC_PROCESS	NA	NA	NA	-0.433241	NA	448	c("SLFN13", "NVL", "METTL8", "GEMIN4", "EXOSC10", "TRMT10B", "BMS1", "DDX54", "UTP25", "TSEN54", "USP36", "UTP4", "DDX56", "DIS3L", "XPO5", "WBP11", "ELAC2", "ERI3", "NOL9", "IARS1", "TOE1", "EXOSC2", "EXOSC8", "METTL2A", "EXOSC6", "MTERF4", "PUS1", "TRMT61B", "TEX10", "SMAD3", "NAT10", "DDX51", "NOB1", "WDR46", "PNPT1", "NARS2", "ELP2", "AARSD1", "MRM1", "NOP14", "MYBL1", "METTL3", "TARBP1", "WD…	48h_vs_preop_infection.free	NA
